# Supplementary material for: A new solvate of afatinib, a specific inhibitor of the ErbB family of tyrosine kinases
Source: Acta Crystallogr E Crystallogr Commun. 2017 Feb 21;73(Pt 3):417–22. doi: 10.1107/S2056989017002626 (PMC5347068; doi:10.1107/S2056989017002626)
Supplement: Supplementary file 1 [file e-73-00417-sup1.cif]

##############################################################################
#                                                                            #
# This CIF contains the data in a paper accepted for publication in          #
# Acta Crystallographica Section E. It conforms to the requirements of       #
# Notes for Authors for Acta Crystallographica Section E, and has been       #
# peer reviewed under the auspices of the IUCr Commission on Journals.       #
#                                                                            #
# Full details of the Crystallographic Information File format               #
# are given in the paper "The Crystallographic Information File (CIF):       #
# a New Standard Archive File for Crystallography" by S. R. Hall, F. H.      #
# Allen and I. D. Brown [Acta Cryst. (1991), A47, 655-685].                  #
#                                                                            #
# The current version of the core CIF dictionary is obtainable from          #
# ftp://ftp.iucr.org/pub/cif_core.dic.                                       #
#                                                                            #
# Software is freely available for graphical display of the structure(s)     #
# in this CIF. For information consult the CIF software page                 #
# http://www.iucr.org/resources/cif/software.                                #
#                                                                            #
# This file may be used for bona fide research purposes within the           #
# scientific community so long as proper attribution is given to the journal # 
# article from which it was obtained.                                        #
#                                                                            #
##############################################################################
data_I
_audit_creation_method     'SHELXL-2016/6'
_chemical_name_systematic
;\
<i>N</i>-{4-(3-Chloro-4-fluoroanilino)-7-[(tetrahydrofuran-3-yl)oxy]\
quinazolin-6-yl}-4-(dimethylamino)but-2-enamide--acetonitrile--\
water (2/1/8)
;
_chemical_name_common     ?
_chemical_formula_moiety     '2(C24 H25 Cl F N5 O3), 0.5(C2 H3 N), 4(H2 O)'
_chemical_formula_sum     'C49 H59.5 Cl2 F2 N10.5 O10'
_chemical_formula_iupac     '2C24 H25 Cl F N5 O3, 0.5C2 H3 N, 4H2 O'
_chemical_formula_weight     1064.465
_chemical_melting_point     ?
_shelx_space_group_comment
;
The symmetry employed for this shelxl refinement is uniquely defined
by the following loop, which should always be used as a source of
symmetry information in preference to the above space-group names.
They are only intended as comments.
;
_space_group_crystal_system     tetragonal
_space_group_name_H-M_alt     'P 4 21 2'
_space_group_name_Hall     'P 4ab 2ab'
loop_
    _space_group_symop_operation_xyz
    'x, y, z'
    '-x, -y, z'
    '-y+1/2, x+1/2, z'
    'y+1/2, -x+1/2, z'
    '-x+1/2, y+1/2, -z'
    'x+1/2, -y+1/2, -z'
    'y, x, -z'
    '-y, -x, -z'
_cell_length_a     26.2427(4)
_cell_length_b     26.2427(4)
_cell_length_c     15.1639(3)
_cell_angle_alpha     90
_cell_angle_beta     90
_cell_angle_gamma     90
_cell_volume     10443.1(4)
_cell_formula_units_Z     8
_cell_measurement_reflns_used     50059
_cell_measurement_theta_min     3.366
_cell_measurement_theta_max     72.067
_cell_measurement_temperature     100(2)
_exptl_crystal_description     needle
_exptl_crystal_colour     colorless
_exptl_crystal_size_max     0.350
_exptl_crystal_size_mid     0.150
_exptl_crystal_size_min     0.110
_exptl_crystal_density_diffrn     1.354
_exptl_crystal_density_meas     ?
_exptl_crystal_density_method     ?
_exptl_crystal_F_000     4472
_exptl_absorpt_coefficient_mu     1.745
_exptl_absorpt_correction_type     multi-scan
_exptl_absorpt_process_details
;
(SCALEPACK; Otwinowski & Minor, 1997)
;
_shelx_estimated_absorpt_T_min     0.580
_shelx_estimated_absorpt_T_max     0.831
_exptl_absorpt_correction_T_min     0.681
_exptl_absorpt_correction_T_max     0.831
_diffrn_ambient_temperature     100(2)
_diffrn_radiation_type     CuK\a
_diffrn_radiation_wavelength     1.54178
_diffrn_radiation_monochromator
                                   'laterally graded multilayer (Goebel) mirror'
_diffrn_measurement_device_type     'Rigaku Rapid II curved image plate'
_diffrn_measurement_method     'omega scans'
_diffrn_detector_area_resol_mean     ?
_diffrn_reflns_number     50059
_diffrn_reflns_av_R_equivalents     0.0559
_diffrn_reflns_theta_min     3.366
_diffrn_reflns_theta_max     72.067
_diffrn_reflns_theta_full     67.679
_diffrn_measured_fraction_theta_max     0.975
_diffrn_measured_fraction_theta_full     0.985
_diffrn_reflns_limit_h_min     -32
_diffrn_reflns_limit_h_max     29
_diffrn_reflns_limit_k_min     -26
_diffrn_reflns_limit_k_max     32
_diffrn_reflns_limit_l_min     -17
_diffrn_reflns_limit_l_max     18
_refine_special_details
;
The structure exhibits pseudo-inversion symmetry emulating the space group
P4/ncc. Exact inversion symmetry is not realized (BASF value for racemic
twinning 0.020(10)).
Two tetrahydrofuran rings (related by pseudo-inversion) are disordered in
differing ways. For one the ring is inverted at the oxygen. For the other
the ring is mirror imaged swapping the position of the oxygen atom. All four
moieties were restrained to have similar geometries, and Uij components of
ADPs were restrained to be similar for disordered atoms closer to each other
than 1.7 Angstrom. Occupancy ratios refined to 0.718(9) to 0.282(9) for
 moieties
A and C, and to 0.787(5) to 0.213(5) for moieties B and D.
Water H atom O-H bond lengths were restrained to 0.84(2) Angstrom.
;
_reflns_number_total     9958
_reflns_number_gt     7679
_reflns_threshold_expression     'I > 2\s(I)'
_refine_ls_structure_factor_coef     Fsqd
_refine_ls_matrix_type     full
_refine_ls_R_factor_all     0.0749
_refine_ls_R_factor_gt     0.0492
_refine_ls_wR_factor_gt     0.1072
_refine_ls_wR_factor_ref     0.1216
_refine_ls_goodness_of_fit_ref     1.028
_refine_ls_restrained_S_all     1.015
_refine_ls_number_reflns     9958
_refine_ls_number_parameters     797
_refine_ls_number_restraints     414
_refine_ls_hydrogen_treatment     mixed
_refine_ls_weighting_scheme     calc
_refine_ls_weighting_details
              'w=1/[\s^2^(Fo^2^)+(0.0430P)^2^+7.7055P] where P=(Fo^2^+2Fc^2^)/3'
_atom_sites_solution_hydrogens     mixed
_atom_sites_solution_primary     direct
_atom_sites_solution_secondary     difmap
_refine_ls_shift/su_max     0.000
_refine_ls_shift/su_mean     0.000
_refine_diff_density_max     0.297
_refine_diff_density_min     -0.398
_refine_ls_extinction_method
;
(SHELXL2016; Sheldrick, 2015)
;
_refine_ls_extinction_coef     0.00033(4)
_refine_ls_extinction_expression
                                  'Fc^*^=kFc[1+0.001xFc^2^\l^3^/sin(2\q)]^-1/4^'
_refine_ls_abs_structure_details
;
Flack <i>x</i> determined using 2765 quotients [(I+)-(I-)]/[(I+)+(I-)]
(Parsons <i>et al.</i>,  2013)
;
_refine_ls_abs_structure_Flack     0.020(10)
loop_
    _atom_type_symbol
    _atom_type_description
    _atom_type_scat_dispersion_real
    _atom_type_scat_dispersion_imag
    _atom_type_scat_source
    'C' 'C' 0.0181 0.0091
                         'International Tables Vol C Tables 4.2.6.8 and 6.1.1.4'
    'H' 'H' 0.0000 0.0000
                         'International Tables Vol C Tables 4.2.6.8 and 6.1.1.4'
    'N' 'N' 0.0311 0.0180
                         'International Tables Vol C Tables 4.2.6.8 and 6.1.1.4'
    'O' 'O' 0.0492 0.0322
                         'International Tables Vol C Tables 4.2.6.8 and 6.1.1.4'
    'F' 'F' 0.0727 0.0534
                         'International Tables Vol C Tables 4.2.6.8 and 6.1.1.4'
    'Cl' 'Cl' 0.3639 0.7018
                         'International Tables Vol C Tables 4.2.6.8 and 6.1.1.4'
_computing_data_collection
;
HKL3000 (Otwinowski & Minor, 1997)
;
_computing_cell_refinement
;
HKL3000 (Otwinowski & Minor, 1997)
;
_computing_data_reduction
;
HKL3000 (Otwinowski & Minor, 1997)
;
_computing_structure_solution
;
SHELXS97 (Sheldrick, 2008)
;
_computing_structure_refinement
;
SHELXL2016 (Sheldrick, 2015) and <i>SHELXLE</i> (H\"ubschle <i>et
al.</i>,  2011)
;
_computing_molecular_graphics
;
Mercury (Macrae <i>et al.</i>,  2008)
;
_computing_publication_material
;
publCIF (Westrip, 2010)
;
loop_
    _atom_site_type_symbol
    _atom_site_label
    _atom_site_fract_x
    _atom_site_fract_y
    _atom_site_fract_z
    _atom_site_U_iso_or_equiv
    _atom_site_adp_type
    _atom_site_calc_flag
    _atom_site_occupancy
    _atom_site_disorder_assembly
    _atom_site_disorder_group
    Cl Cl1A 0.54599(6) 0.23028(6) 0.07047(8) 0.0360(4) Uani d 1 . .
    F F1A 0.53997(14) 0.11926(14) 0.0581(2) 0.0539(11) Uani d 1 . .
    N N1A 0.75215(15) 0.32939(16) -0.2041(2) 0.0181(9) Uani d 1 . .
    N N2A 0.69450(16) 0.27266(17) -0.1303(2) 0.0203(10) Uani d 1 . .
    N N3A 0.72103(16) 0.19492(16) -0.0728(2) 0.0184(10) Uani d 1 . .
    H H3A 0.746818 0.173820 -0.066170 0.022 Uiso calc 1 . .
    C C1A 0.7073(2) 0.3151(2) -0.1742(3) 0.0201(12) Uani d 1 . .
    H H1A 0.680162 0.338100 -0.185363 0.024 Uiso calc 1 . .
    C C2A 0.7321(2) 0.24006(19) -0.1137(3) 0.0168(11) Uani d 1 . .
    C C3A 0.78385(19) 0.25115(19) -0.1379(3) 0.0170(12) Uani d 1 . .
    C C4A 0.82582(19) 0.22136(19) -0.1152(3) 0.0153(11) Uani d 1 . .
    H H4A 0.820572 0.190478 -0.083829 0.018 Uiso calc 1 . .
    N N4A 0.91692(16) 0.20715(16) -0.1080(2) 0.0166(10) Uani d 1 . .
    H H4A1 0.941274 0.200066 -0.145975 0.020 Uiso calc 1 . .
    C C5A 0.87443(19) 0.2355(2) -0.1371(3) 0.0165(11) Uani d 1 . .
    N N5A 1.04992(17) 0.12854(18) 0.1606(3) 0.0254(11) Uani d 1 . .
    C C6A 0.88205(19) 0.2798(2) -0.1896(3) 0.0166(11) Uani d 1 . .
    C C7A 0.84157(19) 0.31025(19) -0.2122(3) 0.0170(11) Uani d 1 . .
    H H7A 0.846941 0.340077 -0.246439 0.020 Uiso calc 1 . .
    C C8A 0.79197(19) 0.2972(2) -0.1844(2) 0.0148(11) Uani d 1 . .
    C C9A 0.6739(2) 0.1778(2) -0.0399(3) 0.0202(12) Uani d 1 . .
    C C10A 0.6657(2) 0.1251(2) -0.0379(3) 0.0286(13) Uani d 1 . .
    H H10A 0.691093 0.102591 -0.059468 0.034 Uiso calc 1 . .
    C C11A 0.6204(3) 0.1056(2) -0.0044(4) 0.0401(16) Uani d 1 . .
    H H11A 0.614608 0.069887 -0.003718 0.048 Uiso calc 1 . .
    C C12A 0.5843(2) 0.1383(2) 0.0276(4) 0.0350(15) Uani d 1 . .
    C C13A 0.5921(2) 0.1902(2) 0.0279(3) 0.0271(13) Uani d 1 . .
    C C14A 0.6371(2) 0.2107(2) -0.0059(3) 0.0218(12) Uani d 1 . .
    H H14A 0.642506 0.246471 -0.005889 0.026 Uiso calc 1 . .
    O O2A 0.89023(13) 0.20073(14) 0.03517(19) 0.0215(8) Uani d 1 . .
    C C15A 0.92164(19) 0.1904(2) -0.0238(3) 0.0185(12) Uani d 1 . .
    C C16A 0.96642(19) 0.1581(2) -0.0071(3) 0.0193(12) Uani d 1 . .
    H H16A 0.990825 0.153465 -0.052699 0.023 Uiso calc 1 . .
    C C17A 0.9736(2) 0.1354(2) 0.0697(3) 0.0226(13) Uani d 1 . .
    H H17A 0.948054 0.139789 0.113545 0.027 Uiso calc 1 . .
    C C18A 1.0186(2) 0.1035(2) 0.0928(3) 0.0273(14) Uani d 1 . .
    H H18A 1.006874 0.069948 0.114942 0.033 Uiso calc 1 . .
    H H18B 1.039407 0.097553 0.039344 0.033 Uiso calc 1 . .
    C C19A 1.0761(2) 0.1733(2) 0.1246(4) 0.0365(15) Uani d 1 . .
    H H19A 1.101101 0.162373 0.080490 0.055 Uiso calc 1 . .
    H H19B 1.093584 0.191439 0.172349 0.055 Uiso calc 1 . .
    H H19C 1.051144 0.196023 0.096980 0.055 Uiso calc 1 . .
    C C20A 1.0865(2) 0.0933(2) 0.1990(4) 0.0406(15) Uani d 1 . .
    H H20A 1.109638 0.081026 0.152897 0.061 Uiso calc 1 . .
    H H20B 1.068379 0.064377 0.225073 0.061 Uiso calc 1 . .
    H H20C 1.106198 0.110843 0.244765 0.061 Uiso calc 1 . .
    O O1A 0.93145(13) 0.28774(13) -0.2136(2) 0.0206(8) Uani d 1 . .
    C C21A 0.9410(6) 0.3289(5) -0.2758(17) 0.022(2) Uani d 0.718(9) A 1
    H H21A 0.915222 0.328831 -0.324386 0.027 Uiso calc 0.718(9) A 1
    C C22A 0.9429(4) 0.3805(5) -0.2302(6) 0.028(2) Uani d 0.718(9) A 1
    H H22A 0.913750 0.402123 -0.248009 0.034 Uiso calc 0.718(9) A 1
    H H22B 0.942657 0.376599 -0.165226 0.034 Uiso calc 0.718(9) A 1
    C C23A 0.9922(4) 0.4027(4) -0.2612(6) 0.035(2) Uani d 0.718(9) A 1
    H H23A 0.987716 0.420478 -0.318291 0.042 Uiso calc 0.718(9) A 1
    H H23B 1.005922 0.427143 -0.217496 0.042 Uiso calc 0.718(9) A 1
    O O3A 1.0252(2) 0.3599(2) -0.2706(4) 0.0374(16) Uani d 0.718(9) A 1
    C C24A 0.9951(6) 0.3219(4) -0.3124(14) 0.028(2) Uani d 0.718(9) A 1
    H H24A 1.008122 0.287436 -0.298384 0.034 Uiso calc 0.718(9) A 1
    H H24B 0.995381 0.326476 -0.377212 0.034 Uiso calc 0.718(9) A 1
    C C21C 0.9418(16) 0.3249(13) -0.281(5) 0.024(3) Uani d 0.282(9) A 2
    H H21C 0.919160 0.318416 -0.332591 0.029 Uiso calc 0.282(9) A 2
    C C22C 0.9382(9) 0.3802(12) -0.2548(16) 0.026(3) Uani d 0.282(9) A 2
    H H22E 0.907338 0.395998 -0.280376 0.031 Uiso calc 0.282(9) A 2
    H H22F 0.936849 0.383724 -0.189820 0.031 Uiso calc 0.282(9) A 2
    C C23C 0.9853(9) 0.4050(8) -0.2906(15) 0.032(3) Uani d 0.282(9) A 2
    H H23E 0.975859 0.433007 -0.331212 0.039 Uiso calc 0.282(9) A 2
    H H23F 1.005744 0.419462 -0.241821 0.039 Uiso calc 0.282(9) A 2
    O O3C 1.0136(5) 0.3679(5) -0.3358(10) 0.037(3) Uani d 0.282(9) A 2
    C C24C 0.9974(16) 0.3185(9) -0.309(4) 0.029(3) Uani d 0.282(9) A 2
    H H24E 1.018320 0.306284 -0.258484 0.035 Uiso calc 0.282(9) A 2
    H H24F 1.000348 0.293884 -0.357681 0.035 Uiso calc 0.282(9) A 2
    O O4A 0.99752(15) 0.18082(17) 0.2950(2) 0.0274(9) Uani d 1 . .
    H H4C 1.011(2) 0.164(2) 0.253(3) 0.041 Uiso d 1 . .
    H H4D 0.9765(17) 0.2009(18) 0.269(3) 0.041 Uiso d 1 . .
    O O5A 0.92301(15) 0.23351(18) 0.2047(2) 0.0360(10) Uani d 1 . .
    H H5C 0.912(2) 0.226(2) 0.154(2) 0.054 Uiso d 1 . .
    H H5D 0.8972(16) 0.246(2) 0.228(4) 0.054 Uiso d 1 . .
    N N6A 0.500000 0.000000 0.0706(10) 0.100(5) Uani d 1 . .
    C C25A 0.500000 0.000000 -0.0068(10) 0.065(5) Uani d 1 . .
    C C26A 0.500000 0.000000 -0.1044(10) 0.096(6) Uani d 1 . .
    H H26A 0.470993 -0.018658 -0.125464 0.144 Uiso d 0.25 . .
    H H26B 0.530662 -0.015792 -0.125464 0.144 Uiso d 0.25 . .
    H H26C 0.498346 0.034450 -0.125464 0.144 Uiso d 0.25 . .
    Cl Cl1B 0.95744(6) 0.26892(6) -0.55731(8) 0.0386(4) Uani d 1 . .
    F F1B 0.96334(12) 0.37984(13) -0.5399(2) 0.0437(9) Uani d 1 . .
    N N1B 0.74716(16) 0.16513(17) -0.3001(2) 0.0194(10) Uani d 1 . .
    N N2B 0.80584(16) 0.22306(17) -0.3705(2) 0.0202(10) Uani d 1 . .
    N N3B 0.77931(16) 0.30174(16) -0.4234(2) 0.0167(9) Uani d 1 . .
    H H3B 0.753408 0.322621 -0.430670 0.020 Uiso calc 1 . .
    C C1B 0.7923(2) 0.1797(2) -0.3279(3) 0.0211(12) Uani d 1 . .
    H H1B 0.819331 0.156553 -0.316512 0.025 Uiso calc 1 . .
    C C2B 0.7685(2) 0.25621(19) -0.3862(3) 0.0167(11) Uani d 1 . .
    C C3B 0.71662(19) 0.24443(19) -0.3633(3) 0.0143(11) Uani d 1 . .
    C C4B 0.67449(19) 0.27542(19) -0.3855(3) 0.0170(11) Uani d 1 . .
    H H4B 0.679762 0.306750 -0.415510 0.020 Uiso calc 1 . .
    N N4B 0.58392(16) 0.28961(16) -0.3930(2) 0.0197(10) Uani d 1 . .
    H H4B1 0.559066 0.295893 -0.355643 0.024 Uiso calc 1 . .
    C C5B 0.6261(2) 0.2604(2) -0.3638(3) 0.0175(11) Uani d 1 . .
    N N5B 0.45204(17) 0.37462(18) -0.6582(2) 0.0253(11) Uani d 1 . .
    C C6B 0.6177(2) 0.2159(2) -0.3129(3) 0.0223(12) Uani d 1 . .
    C C7B 0.6581(2) 0.1847(2) -0.2923(3) 0.0204(12) Uani d 1 . .
    H H7B 0.652526 0.154174 -0.260097 0.024 Uiso calc 1 . .
    C C8B 0.7077(2) 0.1982(2) -0.3191(3) 0.0183(12) Uani d 1 . .
    C C9B 0.8275(2) 0.3199(2) -0.4520(3) 0.0176(11) Uani d 1 . .
    C C10B 0.8359(2) 0.3723(2) -0.4483(3) 0.0208(11) Uani d 1 . .
    H H10B 0.810418 0.394157 -0.424751 0.025 Uiso calc 1 . .
    C C11B 0.8815(2) 0.3928(2) -0.4789(3) 0.0274(13) Uani d 1 . .
    H H11B 0.887333 0.428497 -0.476902 0.033 Uiso calc 1 . .
    C C12B 0.9179(2) 0.3606(2) -0.5119(3) 0.0285(13) Uani d 1 . .
    C C13B 0.9105(2) 0.3082(2) -0.5159(3) 0.0243(12) Uani d 1 . .
    C C14B 0.8650(2) 0.2880(2) -0.4860(3) 0.0214(12) Uani d 1 . .
    H H14B 0.859325 0.252258 -0.488762 0.026 Uiso calc 1 . .
    O O2B 0.61156(13) 0.29856(14) -0.53473(19) 0.0209(8) Uani d 1 . .
    C C15B 0.58026(19) 0.3081(2) -0.4757(3) 0.0170(11) Uani d 1 . .
    C C16B 0.53511(19) 0.3408(2) -0.4920(3) 0.0202(12) Uani d 1 . .
    H H16B 0.510440 0.344796 -0.446629 0.024 Uiso calc 1 . .
    C C17B 0.5283(2) 0.36465(19) -0.5681(3) 0.0206(12) Uani d 1 . .
    H H17B 0.553618 0.360544 -0.612326 0.025 Uiso calc 1 . .
    C C18B 0.4836(2) 0.3974(2) -0.5888(3) 0.0272(14) Uani d 1 . .
    H H18C 0.462781 0.402146 -0.534975 0.033 Uiso calc 1 . .
    H H18D 0.495562 0.431380 -0.608348 0.033 Uiso calc 1 . .
    C C19B 0.4253(2) 0.3290(2) -0.6251(3) 0.0325(14) Uani d 1 . .
    H H19D 0.405129 0.313979 -0.672842 0.049 Uiso calc 1 . .
    H H19E 0.402741 0.338744 -0.576490 0.049 Uiso calc 1 . .
    H H19F 0.450346 0.304135 -0.604111 0.049 Uiso calc 1 . .
    C C20B 0.4154(2) 0.4119(2) -0.6936(4) 0.0407(15) Uani d 1 . .
    H H20D 0.396854 0.396662 -0.743090 0.061 Uiso calc 1 . .
    H H20E 0.433746 0.442196 -0.713900 0.061 Uiso calc 1 . .
    H H20F 0.391252 0.421513 -0.647204 0.061 Uiso calc 1 . .
    O O1B 0.56935(19) 0.2103(2) -0.2827(3) 0.0193(12) Uani d 0.787(5) B 1
    C C21B 0.5595(2) 0.1713(3) -0.2175(4) 0.0215(14) Uani d 0.787(5) B 1
    H H21B 0.588006 0.168742 -0.173961 0.026 Uiso calc 0.787(5) B 1
    C C22B 0.5094(2) 0.1847(3) -0.1725(4) 0.0226(14) Uani d 0.787(5) B 1
    H H22C 0.509418 0.173841 -0.109982 0.027 Uiso calc 0.787(5) B 1
    H H22D 0.502461 0.221710 -0.175706 0.027 Uiso calc 0.787(5) B 1
    C C23B 0.4716(3) 0.1550(3) -0.2253(5) 0.0273(15) Uani d 0.787(5) B 1
    H H23C 0.440105 0.148926 -0.190939 0.033 Uiso calc 0.787(5) B 1
    H H23D 0.462678 0.173237 -0.280321 0.033 Uiso calc 0.787(5) B 1
    O O3B 0.49710(19) 0.10754(19) -0.2447(3) 0.0357(13) Uani d 0.787(5) B 1
    C C24B 0.5490(3) 0.1204(3) -0.2617(5) 0.0354(17) Uani d 0.787(5) B 1
    H H24C 0.555014 0.122991 -0.325968 0.042 Uiso calc 0.787(5) B 1
    H H24D 0.571903 0.093880 -0.237446 0.042 Uiso calc 0.787(5) B 1
    O O1D 0.5663(7) 0.1987(7) -0.3159(11) 0.025(4) Uani d 0.213(5) B 3
    C C21D 0.5525(7) 0.1519(9) -0.2718(12) 0.026(3) Uani d 0.213(5) B 3
    H H21E 0.570895 0.122722 -0.299762 0.032 Uiso calc 0.213(5) B 3
    C C22D 0.5634(7) 0.1525(10) -0.1741(12) 0.030(3) Uani d 0.213(5) B 3
    H H22G 0.586501 0.180850 -0.158334 0.036 Uiso calc 0.213(5) B 3
    H H22H 0.578862 0.119913 -0.154763 0.036 Uiso calc 0.213(5) B 3
    C C23D 0.5114(7) 0.1598(9) -0.1336(12) 0.029(3) Uani d 0.213(5) B 3
    H H23G 0.510087 0.144714 -0.073751 0.035 Uiso calc 0.213(5) B 3
    H H23H 0.502886 0.196451 -0.129409 0.035 Uiso calc 0.213(5) B 3
    O O3D 0.4770(6) 0.1344(8) -0.1910(11) 0.032(3) Uani d 0.213(5) B 3
    C C24D 0.4952(7) 0.1431(10) -0.2782(12) 0.030(3) Uani d 0.213(5) B 3
    H H24G 0.478318 0.173350 -0.304025 0.036 Uiso calc 0.213(5) B 3
    H H24H 0.487987 0.113276 -0.316080 0.036 Uiso calc 0.213(5) B 3
    O O4B 0.50270(15) 0.32327(17) -0.7952(2) 0.0268(9) Uani d 1 . .
    H H4E 0.489(2) 0.340(2) -0.752(3) 0.040 Uiso d 1 . .
    H H4F 0.5294(15) 0.3086(19) -0.774(3) 0.040 Uiso d 1 . .
    O O5B 0.58067(15) 0.27400(17) -0.7083(2) 0.0304(9) Uani d 1 . .
    H H5E 0.589(2) 0.284(2) -0.657(2) 0.046 Uiso d 1 . .
    H H5F 0.6065(16) 0.262(2) -0.736(3) 0.046 Uiso d 1 . .
    N N6B 1.000000 0.500000 -0.4494(7) 0.073(4) Uani d 1 . .
    C C25B 1.000000 0.500000 -0.5259(8) 0.039(3) Uani d 1 . .
    C C26B 1.000000 0.500000 -0.6212(7) 0.046(3) Uani d 1 . .
    H H26D 1.029352 0.481890 -0.642284 0.069 Uiso d 0.25 . .
    H H26E 1.001008 0.534475 -0.642284 0.069 Uiso d 0.25 . .
    H H26F 0.969640 0.483635 -0.642284 0.069 Uiso d 0.25 . .
loop_
    _atom_site_aniso_label
    _atom_site_aniso_U_11
    _atom_site_aniso_U_22
    _atom_site_aniso_U_33
    _atom_site_aniso_U_12
    _atom_site_aniso_U_13
    _atom_site_aniso_U_23
    Cl1A 0.0283(8) 0.0446(9) 0.0350(6) 0.0075(7) 0.0128(6) 0.0002(6)
    F1A 0.040(2) 0.046(2) 0.076(2) -0.0179(18) 0.0315(19) 0.0005(19)
    N1A 0.016(2) 0.020(2) 0.0188(17) 0.0039(18) 0.0012(16) 0.0001(17)
    N2A 0.019(3) 0.022(3) 0.0201(18) 0.004(2) -0.0011(17) 0.0057(18)
    N3A 0.015(2) 0.020(2) 0.0203(17) 0.001(2) 0.0018(17) 0.0050(17)
    C1A 0.023(3) 0.019(3) 0.018(2) 0.005(2) 0.000(2) 0.000(2)
    C2A 0.017(3) 0.020(3) 0.0126(18) 0.002(2) -0.0013(19) -0.0014(18)
    C3A 0.017(3) 0.019(3) 0.015(2) 0.002(2) 0.0008(19) 0.0001(18)
    C4A 0.017(3) 0.018(3) 0.0109(19) 0.001(2) -0.0007(18) -0.0006(18)
    N4A 0.014(2) 0.020(2) 0.0154(17) 0.0072(19) 0.0011(16) 0.0038(16)
    C5A 0.017(3) 0.017(3) 0.0150(19) 0.007(2) 0.0028(18) 0.0031(19)
    N5A 0.020(3) 0.029(3) 0.028(2) 0.006(2) -0.0035(19) 0.009(2)
    C6A 0.015(3) 0.017(3) 0.018(2) 0.004(2) 0.0012(19) -0.0011(19)
    C7A 0.019(3) 0.016(3) 0.017(2) -0.002(2) -0.0002(19) 0.0025(18)
    C8A 0.013(3) 0.016(3) 0.0152(19) 0.003(2) -0.0012(18) -0.0030(18)
    C9A 0.019(3) 0.026(3) 0.0152(19) -0.004(2) 0.001(2) 0.002(2)
    C10A 0.032(3) 0.020(3) 0.034(2) 0.001(3) 0.010(2) -0.005(2)
    C11A 0.044(4) 0.025(4) 0.051(3) -0.012(3) 0.019(3) -0.003(3)
    C12A 0.027(3) 0.034(4) 0.044(3) -0.010(3) 0.018(3) 0.003(3)
    C13A 0.019(3) 0.037(4) 0.025(2) 0.001(3) 0.007(2) 0.001(2)
    C14A 0.023(3) 0.026(3) 0.016(2) -0.001(2) 0.001(2) 0.001(2)
    O2A 0.018(2) 0.028(2) 0.0180(14) 0.0041(17) 0.0020(14) 0.0017(15)
    C15A 0.015(3) 0.020(3) 0.020(2) 0.001(2) -0.001(2) 0.001(2)
    C16A 0.020(3) 0.023(3) 0.0157(19) 0.008(2) 0.001(2) 0.001(2)
    C17A 0.017(3) 0.030(3) 0.021(2) 0.004(3) 0.002(2) 0.004(2)
    C18A 0.027(3) 0.031(4) 0.024(2) 0.011(3) -0.003(2) 0.005(2)
    C19A 0.021(3) 0.047(4) 0.041(3) 0.000(3) 0.002(3) 0.019(3)
    C20A 0.033(4) 0.044(4) 0.045(3) 0.009(3) -0.010(3) 0.017(3)
    O1A 0.0143(19) 0.022(2) 0.0254(16) 0.0020(16) 0.0037(14) 0.0069(15)
    C21A 0.017(4) 0.023(4) 0.027(4) -0.002(3) 0.006(3) 0.009(4)
    C22A 0.027(4) 0.022(4) 0.035(4) 0.000(3) 0.000(3) 0.003(4)
    C23A 0.023(4) 0.032(4) 0.050(5) -0.003(3) -0.002(4) -0.002(4)
    O3A 0.023(3) 0.031(3) 0.058(3) -0.001(2) -0.001(2) -0.006(3)
    C24A 0.023(4) 0.030(4) 0.031(4) 0.003(3) 0.007(3) 0.006(3)
    C21C 0.022(6) 0.021(6) 0.028(6) 0.002(6) 0.005(6) 0.005(6)
    C22C 0.021(6) 0.022(6) 0.035(7) 0.005(5) 0.000(6) 0.009(6)
    C23C 0.024(6) 0.030(6) 0.043(7) 0.002(5) -0.001(6) 0.006(6)
    O3C 0.025(5) 0.035(5) 0.050(5) -0.003(5) 0.012(5) 0.004(5)
    C24C 0.022(6) 0.030(6) 0.035(6) 0.000(6) 0.008(6) 0.004(6)
    O4A 0.024(2) 0.036(3) 0.0221(16) -0.0015(18) -0.0012(17) 0.0049(16)
    O5A 0.025(2) 0.061(3) 0.0220(17) 0.013(2) 0.0019(16) -0.0072(19)
    N6A 0.108(9) 0.108(9) 0.084(10) 0.000 0.000 0.000
    C25A 0.068(8) 0.068(8) 0.060(9) 0.000 0.000 0.000
    C26A 0.110(10) 0.110(10) 0.067(10) 0.000 0.000 0.000
    Cl1B 0.0316(8) 0.0372(9) 0.0470(7) 0.0096(7) 0.0191(6) 0.0103(6)
    F1B 0.026(2) 0.044(2) 0.0611(19) -0.0100(16) 0.0132(16) 0.0082(17)
    N1B 0.018(3) 0.022(2) 0.0182(17) 0.0003(19) -0.0031(16) 0.0021(17)
    N2B 0.016(2) 0.021(3) 0.0237(19) 0.0019(19) 0.0009(17) 0.0036(18)
    N3B 0.014(2) 0.015(2) 0.0209(17) -0.0010(19) 0.0018(16) 0.0016(17)
    C1B 0.016(3) 0.022(3) 0.025(2) 0.003(2) -0.002(2) 0.007(2)
    C2B 0.018(3) 0.019(3) 0.0125(18) 0.001(2) -0.0006(19) -0.0004(18)
    C3B 0.016(3) 0.014(3) 0.013(2) 0.000(2) -0.0005(18) -0.0001(17)
    C4B 0.018(3) 0.016(3) 0.017(2) -0.001(2) -0.0005(19) 0.0025(19)
    N4B 0.015(2) 0.028(3) 0.0164(17) 0.005(2) 0.0022(17) 0.0016(17)
    C5B 0.019(3) 0.018(3) 0.015(2) 0.004(2) -0.0008(19) -0.0008(19)
    N5B 0.022(3) 0.031(3) 0.0231(19) 0.007(2) -0.0067(19) 0.0055(19)
    C6B 0.018(3) 0.026(3) 0.023(2) -0.005(2) 0.003(2) 0.005(2)
    C7B 0.019(3) 0.022(3) 0.020(2) 0.001(2) 0.002(2) 0.005(2)
    C8B 0.021(3) 0.019(3) 0.0145(19) 0.004(2) 0.0005(19) 0.0056(19)
    C9B 0.018(3) 0.018(3) 0.017(2) -0.002(2) 0.0013(19) 0.0031(19)
    C10B 0.019(3) 0.020(3) 0.024(2) -0.003(2) -0.0003(19) 0.0019(19)
    C11B 0.029(3) 0.020(3) 0.033(2) -0.007(2) 0.003(2) 0.003(2)
    C12B 0.023(3) 0.033(4) 0.030(2) -0.009(3) 0.004(2) 0.004(2)
    C13B 0.026(3) 0.023(3) 0.024(2) 0.005(2) 0.003(2) 0.005(2)
    C14B 0.024(3) 0.020(3) 0.020(2) -0.001(2) 0.001(2) 0.002(2)
    O2B 0.015(2) 0.030(2) 0.0173(14) 0.0087(16) 0.0007(14) -0.0002(15)
    C15B 0.012(3) 0.020(3) 0.019(2) -0.001(2) -0.0009(19) 0.000(2)
    C16B 0.016(3) 0.024(3) 0.020(2) 0.004(2) 0.001(2) 0.000(2)
    C17B 0.020(3) 0.019(3) 0.023(2) 0.004(2) -0.005(2) -0.003(2)
    C18B 0.027(3) 0.030(4) 0.024(2) 0.011(3) -0.003(2) -0.001(2)
    C19B 0.024(3) 0.036(4) 0.038(3) 0.002(3) -0.007(3) 0.009(3)
    C20B 0.037(4) 0.043(4) 0.042(3) 0.016(3) -0.014(3) 0.009(3)
    O1B 0.013(2) 0.023(3) 0.022(3) 0.001(2) 0.006(2) 0.008(2)
    C21B 0.019(3) 0.022(3) 0.024(3) 0.002(3) -0.002(2) 0.010(3)
    C22B 0.020(3) 0.026(3) 0.022(3) -0.002(3) 0.000(2) 0.005(2)
    C23B 0.023(3) 0.028(4) 0.032(3) -0.004(3) 0.003(3) -0.003(3)
    O3B 0.029(3) 0.025(3) 0.053(3) -0.006(2) 0.008(2) -0.004(2)
    C24B 0.026(4) 0.033(4) 0.047(3) 0.002(3) 0.014(3) 0.000(3)
    O1D 0.025(6) 0.023(7) 0.027(7) 0.001(6) 0.007(6) 0.006(6)
    C21D 0.019(5) 0.027(5) 0.033(5) -0.003(5) 0.005(5) 0.005(5)
    C22D 0.023(6) 0.033(6) 0.035(6) -0.005(6) 0.000(6) 0.006(6)
    C23D 0.024(6) 0.032(6) 0.031(6) -0.003(6) -0.004(6) 0.001(6)
    O3D 0.024(6) 0.036(6) 0.036(6) -0.005(5) 0.001(5) 0.003(5)
    C24D 0.022(6) 0.031(6) 0.037(6) -0.001(5) -0.002(5) 0.005(5)
    O4B 0.019(2) 0.039(3) 0.0230(16) -0.0001(18) -0.0041(17) -0.0031(16)
    O5B 0.021(2) 0.047(3) 0.0224(17) 0.0058(19) -0.0002(15) -0.0103(17)
    N6B 0.086(7) 0.086(7) 0.048(7) 0.000 0.000 0.000
    C25B 0.037(5) 0.037(5) 0.043(6) 0.000 0.000 0.000
    C26B 0.050(5) 0.050(5) 0.039(6) 0.000 0.000 0.000
_geom_special_details
;
 All esds (except the esd in the dihedral angle between two l.s. planes)
 are estimated using the full covariance matrix.  The cell esds are taken
 into account individually in the estimation of esds in distances, angles
 and torsion angles; correlations between esds in cell parameters are only
 used when they are defined by crystal symmetry.  An approximate (isotropic)
 treatment of cell esds is used for estimating esds involving l.s. planes.
;
loop_
    _geom_bond_atom_site_label_1
    _geom_bond_atom_site_label_2
    _geom_bond_site_symmetry_2
    _geom_bond_distance
    _geom_bond_publ_flag
    Cl1A C13A . 1.729(6) ?
    F1A C12A . 1.349(6) ?
    N1A C1A . 1.315(6) ?
    N1A C8A . 1.377(6) ?
    N2A C2A . 1.329(6) ?
    N2A C1A . 1.340(6) ?
    N3A C2A . 1.368(6) ?
    N3A C9A . 1.407(6) ?
    N3A H3A . 0.8800 ?
    C1A H1A . 0.9500 ?
    C2A C3A . 1.437(7) ?
    C3A C4A . 1.394(6) ?
    C3A C8A . 1.415(6) ?
    C4A C5A . 1.369(6) ?
    C4A H4A . 0.9500 ?
    N4A C15A . 1.356(5) ?
    N4A C5A . 1.411(6) ?
    N4A H4A1 . 0.8800 ?
    C5A C6A . 1.424(6) ?
    N5A C20A . 1.454(7) ?
    N5A C19A . 1.467(6) ?
    N5A C18A . 1.472(6) ?
    C6A O1A . 1.363(5) ?
    C6A C7A . 1.373(6) ?
    C7A C8A . 1.411(7) ?
    C7A H7A . 0.9500 ?
    C9A C14A . 1.396(7) ?
    C9A C10A . 1.399(7) ?
    C10A C11A . 1.389(8) ?
    C10A H10A . 0.9500 ?
    C11A C12A . 1.367(8) ?
    C11A H11A . 0.9500 ?
    C12A C13A . 1.378(8) ?
    C13A C14A . 1.393(7) ?
    C14A H14A . 0.9500 ?
    O2A C15A . 1.246(6) ?
    C15A C16A . 1.471(7) ?
    C16A C17A . 1.322(6) ?
    C16A H16A . 0.9500 ?
    C17A C18A . 1.491(7) ?
    C17A H17A . 0.9500 ?
    C18A H18A . 0.9900 ?
    C18A H18B . 0.9900 ?
    C19A H19A . 0.9800 ?
    C19A H19B . 0.9800 ?
    C19A H19C . 0.9800 ?
    C20A H20A . 0.9800 ?
    C20A H20B . 0.9800 ?
    C20A H20C . 0.9800 ?
    O1A C21C . 1.43(6) ?
    O1A C21A . 1.456(19) ?
    C21A C22A . 1.522(12) ?
    C21A C24A . 1.534(10) ?
    C21A H21A . 1.0000 ?
    C22A C23A . 1.495(10) ?
    C22A H22A . 0.9900 ?
    C22A H22B . 0.9900 ?
    C23A O3A . 1.426(9) ?
    C23A H23A . 0.9900 ?
    C23A H23B . 0.9900 ?
    O3A C24A . 1.423(15) ?
    C24A H24A . 0.9900 ?
    C24A H24B . 0.9900 ?
    C21C C22C . 1.51(2) ?
    C21C C24C . 1.53(2) ?
    C21C H21C . 1.0000 ?
    C22C C23C . 1.497(19) ?
    C22C H22E . 0.9900 ?
    C22C H22F . 0.9900 ?
    C23C O3C . 1.403(18) ?
    C23C H23E . 0.9900 ?
    C23C H23F . 0.9900 ?
    O3C C24C . 1.43(2) ?
    C24C H24E . 0.9900 ?
    C24C H24F . 0.9900 ?
    O4A H4C . 0.87(3) ?
    O4A H4D . 0.86(3) ?
    O5A H5C . 0.84(3) ?
    O5A H5D . 0.84(3) ?
    N6A C25A . 1.174(17) ?
    C25A C26A . 1.48(2) ?
    C26A H26A . 0.9600 ?
    C26A H26B . 0.9600 ?
    C26A H26C . 0.9600 ?
    C26A H26A 2_655 0.9600 ?
    C26A H26A 3_545 0.9600 ?
    C26A H26A 4 0.9600 ?
    C26A H26B 2_655 0.9600 ?
    C26A H26B 3_545 0.9600 ?
    C26A H26B 4 0.9600 ?
    C26A H26C 2_655 0.9599 ?
    C26A H26C 3_545 0.9599 ?
    C26A H26C 4 0.9599 ?
    Cl1B C13B . 1.725(5) ?
    F1B C12B . 1.362(6) ?
    N1B C1B . 1.315(6) ?
    N1B C8B . 1.380(6) ?
    N2B C2B . 1.332(6) ?
    N2B C1B . 1.355(6) ?
    N3B C2B . 1.351(6) ?
    N3B C9B . 1.420(6) ?
    N3B H3B . 0.8800 ?
    C1B H1B . 0.9500 ?
    C2B C3B . 1.439(7) ?
    C3B C8B . 1.407(6) ?
    C3B C4B . 1.413(7) ?
    C4B C5B . 1.369(7) ?
    C4B H4B . 0.9500 ?
    N4B C15B . 1.348(5) ?
    N4B C5B . 1.417(6) ?
    N4B H4B1 . 0.8800 ?
    C5B C6B . 1.418(7) ?
    N5B C18B . 1.466(6) ?
    N5B C20B . 1.472(7) ?
    N5B C19B . 1.474(6) ?
    C6B O1B . 1.358(7) ?
    C6B C7B . 1.375(7) ?
    C6B O1D . 1.424(17) ?
    C7B C8B . 1.410(7) ?
    C7B H7B . 0.9500 ?
    C9B C14B . 1.390(7) ?
    C9B C10B . 1.396(7) ?
    C10B C11B . 1.391(7) ?
    C10B H10B . 0.9500 ?
    C11B C12B . 1.370(7) ?
    C11B H11B . 0.9500 ?
    C12B C13B . 1.391(8) ?
    C13B C14B . 1.383(7) ?
    C14B H14B . 0.9500 ?
    O2B C15B . 1.241(5) ?
    C15B C16B . 1.483(7) ?
    C16B C17B . 1.325(6) ?
    C16B H16B . 0.9500 ?
    C17B C18B . 1.489(7) ?
    C17B H17B . 0.9500 ?
    C18B H18C . 0.9900 ?
    C18B H18D . 0.9900 ?
    C19B H19D . 0.9800 ?
    C19B H19E . 0.9800 ?
    C19B H19F . 0.9800 ?
    C20B H20D . 0.9800 ?
    C20B H20E . 0.9800 ?
    C20B H20F . 0.9800 ?
    O1B C21B . 1.445(7) ?
    C21B C24B . 1.520(9) ?
    C21B C22B . 1.521(8) ?
    C21B H21B . 1.0000 ?
    C22B C23B . 1.495(8) ?
    C22B H22C . 0.9900 ?
    C22B H22D . 0.9900 ?
    C23B O3B . 1.444(8) ?
    C23B H23C . 0.9900 ?
    C23B H23D . 0.9900 ?
    O3B C24B . 1.427(8) ?
    C24B H24C . 0.9900 ?
    C24B H24D . 0.9900 ?
    O1D C21D . 1.445(19) ?
    C21D C22D . 1.508(19) ?
    C21D C24D . 1.524(19) ?
    C21D H21E . 1.0000 ?
    C22D C23D . 1.509(19) ?
    C22D H22G . 0.9900 ?
    C22D H22H . 0.9900 ?
    C23D O3D . 1.420(18) ?
    C23D H23G . 0.9900 ?
    C23D H23H . 0.9900 ?
    O3D C24D . 1.424(18) ?
    C24D H24G . 0.9900 ?
    C24D H24H . 0.9900 ?
    O4B H4E . 0.87(3) ?
    O4B H4F . 0.86(3) ?
    O5B H5E . 0.85(3) ?
    O5B H5F . 0.85(3) ?
    N6B C25B . 1.161(14) ?
    C25B C26B . 1.444(14) ?
    C26B H26D . 0.9600 ?
    C26B H26E . 0.9600 ?
    C26B H26F . 0.9600 ?
    C26B H26D 2_765 0.9600 ?
    C26B H26D 3_645 0.9600 ?
    C26B H26D 4_565 0.9600 ?
    C26B H26E 2_765 0.9600 ?
    C26B H26E 3_645 0.9600 ?
    C26B H26E 4_565 0.9600 ?
    C26B H26F 2_765 0.9599 ?
    C26B H26F 3_645 0.9599 ?
    C26B H26F 4_565 0.9599 ?
loop_
    _geom_angle_atom_site_label_1
    _geom_angle_atom_site_label_2
    _geom_angle_atom_site_label_3
    _geom_angle_site_symmetry_1
    _geom_angle_site_symmetry_3
    _geom_angle
    _geom_angle_publ_flag
    C1A N1A C8A . . 115.3(4) ?
    C2A N2A C1A . . 116.2(4) ?
    C2A N3A C9A . . 128.6(5) ?
    C2A N3A H3A . . 115.7 ?
    C9A N3A H3A . . 115.7 ?
    N1A C1A N2A . . 129.3(5) ?
    N1A C1A H1A . . 115.3 ?
    N2A C1A H1A . . 115.3 ?
    N2A C2A N3A . . 119.1(5) ?
    N2A C2A C3A . . 121.5(4) ?
    N3A C2A C3A . . 119.4(5) ?
    C4A C3A C8A . . 118.9(5) ?
    C4A C3A C2A . . 124.8(5) ?
    C8A C3A C2A . . 116.3(4) ?
    C5A C4A C3A . . 121.6(5) ?
    C5A C4A H4A . . 119.2 ?
    C3A C4A H4A . . 119.2 ?
    C15A N4A C5A . . 122.5(4) ?
    C15A N4A H4A1 . . 118.7 ?
    C5A N4A H4A1 . . 118.7 ?
    C4A C5A N4A . . 121.2(4) ?
    C4A C5A C6A . . 119.2(5) ?
    N4A C5A C6A . . 119.6(4) ?
    C20A N5A C19A . . 110.4(4) ?
    C20A N5A C18A . . 111.4(4) ?
    C19A N5A C18A . . 111.1(4) ?
    O1A C6A C7A . . 125.5(5) ?
    O1A C6A C5A . . 114.1(4) ?
    C7A C6A C5A . . 120.4(5) ?
    C6A C7A C8A . . 119.9(5) ?
    C6A C7A H7A . . 120.1 ?
    C8A C7A H7A . . 120.1 ?
    N1A C8A C7A . . 119.1(4) ?
    N1A C8A C3A . . 121.2(5) ?
    C7A C8A C3A . . 119.7(5) ?
    C14A C9A C10A . . 119.7(5) ?
    C14A C9A N3A . . 122.8(5) ?
    C10A C9A N3A . . 117.4(5) ?
    C11A C10A C9A . . 120.3(5) ?
    C11A C10A H10A . . 119.8 ?
    C9A C10A H10A . . 119.8 ?
    C12A C11A C10A . . 119.4(6) ?
    C12A C11A H11A . . 120.3 ?
    C10A C11A H11A . . 120.3 ?
    F1A C12A C11A . . 119.2(6) ?
    F1A C12A C13A . . 119.6(5) ?
    C11A C12A C13A . . 121.3(5) ?
    C12A C13A C14A . . 120.4(5) ?
    C12A C13A Cl1A . . 119.9(4) ?
    C14A C13A Cl1A . . 119.7(4) ?
    C13A C14A C9A . . 118.9(5) ?
    C13A C14A H14A . . 120.5 ?
    C9A C14A H14A . . 120.5 ?
    O2A C15A N4A . . 123.0(5) ?
    O2A C15A C16A . . 122.0(4) ?
    N4A C15A C16A . . 114.9(4) ?
    C17A C16A C15A . . 121.6(5) ?
    C17A C16A H16A . . 119.2 ?
    C15A C16A H16A . . 119.2 ?
    C16A C17A C18A . . 124.9(5) ?
    C16A C17A H17A . . 117.5 ?
    C18A C17A H17A . . 117.5 ?
    N5A C18A C17A . . 110.8(5) ?
    N5A C18A H18A . . 109.5 ?
    C17A C18A H18A . . 109.5 ?
    N5A C18A H18B . . 109.5 ?
    C17A C18A H18B . . 109.5 ?
    H18A C18A H18B . . 108.1 ?
    N5A C19A H19A . . 109.5 ?
    N5A C19A H19B . . 109.5 ?
    H19A C19A H19B . . 109.5 ?
    N5A C19A H19C . . 109.5 ?
    H19A C19A H19C . . 109.5 ?
    H19B C19A H19C . . 109.5 ?
    N5A C20A H20A . . 109.5 ?
    N5A C20A H20B . . 109.5 ?
    H20A C20A H20B . . 109.5 ?
    N5A C20A H20C . . 109.5 ?
    H20A C20A H20C . . 109.5 ?
    H20B C20A H20C . . 109.5 ?
    C6A O1A C21C . . 118.2(19) ?
    C6A O1A C21A . . 116.7(8) ?
    O1A C21A C22A . . 111.8(16) ?
    O1A C21A C24A . . 107.7(13) ?
    C22A C21A C24A . . 103.9(9) ?
    O1A C21A H21A . . 111.0 ?
    C22A C21A H21A . . 111.0 ?
    C24A C21A H21A . . 111.0 ?
    C23A C22A C21A . . 103.4(7) ?
    C23A C22A H22A . . 111.1 ?
    C21A C22A H22A . . 111.1 ?
    C23A C22A H22B . . 111.1 ?
    C21A C22A H22B . . 111.1 ?
    H22A C22A H22B . . 109.0 ?
    O3A C23A C22A . . 104.5(7) ?
    O3A C23A H23A . . 110.8 ?
    C22A C23A H23A . . 110.8 ?
    O3A C23A H23B . . 110.8 ?
    C22A C23A H23B . . 110.8 ?
    H23A C23A H23B . . 108.9 ?
    C24A O3A C23A . . 105.0(8) ?
    O3A C24A C21A . . 105.6(11) ?
    O3A C24A H24A . . 110.6 ?
    C21A C24A H24A . . 110.6 ?
    O3A C24A H24B . . 110.6 ?
    C21A C24A H24B . . 110.6 ?
    H24A C24A H24B . . 108.7 ?
    O1A C21C C22C . . 117(4) ?
    O1A C21C C24C . . 108(4) ?
    C22C C21C C24C . . 103.6(18) ?
    O1A C21C H21C . . 109.4 ?
    C22C C21C H21C . . 109.4 ?
    C24C C21C H21C . . 109.4 ?
    C23C C22C C21C . . 105.9(16) ?
    C23C C22C H22E . . 110.6 ?
    C21C C22C H22E . . 110.6 ?
    C23C C22C H22F . . 110.6 ?
    C21C C22C H22F . . 110.6 ?
    H22E C22C H22F . . 108.7 ?
    O3C C23C C22C . . 108.2(15) ?
    O3C C23C H23E . . 110.0 ?
    C22C C23C H23E . . 110.0 ?
    O3C C23C H23F . . 110.0 ?
    C22C C23C H23F . . 110.0 ?
    H23E C23C H23F . . 108.4 ?
    C23C O3C C24C . . 109.3(17) ?
    O3C C24C C21C . . 105(2) ?
    O3C C24C H24E . . 110.7 ?
    C21C C24C H24E . . 110.7 ?
    O3C C24C H24F . . 110.7 ?
    C21C C24C H24F . . 110.7 ?
    H24E C24C H24F . . 108.8 ?
    H4C O4A H4D . . 104(5) ?
    H5C O5A H5D . . 101(6) ?
    N6A C25A C26A . . 180.0 ?
    C25A C26A H26A . . 109.5 ?
    C25A C26A H26B . . 109.5 ?
    H26A C26A H26B . . 109.5 ?
    C25A C26A H26C . . 109.5 ?
    H26A C26A H26C . . 109.5 ?
    H26B C26A H26C . . 109.5 ?
    C25A C26A H26A . 2_655 109.4710(10)
                                      ?
    C25A C26A H26A . 3_545 109.5 ?
    C25A C26A H26A . 4 109.4710(10)
                                  ?
    C25A C26A H26B . 2_655 109.5 ?
    H26A C26A H26B 2_655 2_655 109.5 ?
    C25A C26A H26B . 3_545 109.4710(10)
                                      ?
    H26A C26A H26B 3_545 3_545 109.5 ?
    C25A C26A H26B . 4 109.4710(10)
                                  ?
    H26A C26A H26B 4 4 109.5 ?
    C25A C26A H26C . 2_655 109.4730(10)
                                      ?
    H26A C26A H26C 2_655 2_655 109.5 ?
    H26B C26A H26C 2_655 2_655 109.5 ?
    C25A C26A H26C . 3_545 109.5 ?
    H26A C26A H26C 3_545 3_545 109.5 ?
    H26B C26A H26C 3_545 3_545 109.5 ?
    C25A C26A H26C . 4 109.5 ?
    H26A C26A H26C 4 4 109.5 ?
    H26B C26A H26C 4 4 109.5 ?
    C1B N1B C8B . . 115.2(4) ?
    C2B N2B C1B . . 116.1(4) ?
    C2B N3B C9B . . 127.7(5) ?
    C2B N3B H3B . . 116.2 ?
    C9B N3B H3B . . 116.2 ?
    N1B C1B N2B . . 129.3(5) ?
    N1B C1B H1B . . 115.3 ?
    N2B C1B H1B . . 115.3 ?
    N2B C2B N3B . . 119.8(5) ?
    N2B C2B C3B . . 120.9(5) ?
    N3B C2B C3B . . 119.3(5) ?
    C8B C3B C4B . . 118.7(5) ?
    C8B C3B C2B . . 117.2(5) ?
    C4B C3B C2B . . 124.0(4) ?
    C5B C4B C3B . . 120.2(5) ?
    C5B C4B H4B . . 119.9 ?
    C3B C4B H4B . . 119.9 ?
    C15B N4B C5B . . 122.8(4) ?
    C15B N4B H4B1 . . 118.6 ?
    C5B N4B H4B1 . . 118.6 ?
    C4B C5B N4B . . 119.6(5) ?
    C4B C5B C6B . . 120.7(5) ?
    N4B C5B C6B . . 119.6(5) ?
    C18B N5B C20B . . 111.0(4) ?
    C18B N5B C19B . . 110.8(4) ?
    C20B N5B C19B . . 110.6(4) ?
    O1B C6B C7B . . 125.4(5) ?
    O1B C6B C5B . . 114.8(5) ?
    C7B C6B C5B . . 119.7(5) ?
    C7B C6B O1D . . 123.2(9) ?
    C5B C6B O1D . . 113.0(9) ?
    C6B C7B C8B . . 119.8(5) ?
    C6B C7B H7B . . 120.1 ?
    C8B C7B H7B . . 120.1 ?
    N1B C8B C3B . . 121.2(5) ?
    N1B C8B C7B . . 118.4(4) ?
    C3B C8B C7B . . 120.4(5) ?
    C14B C9B C10B . . 119.8(5) ?
    C14B C9B N3B . . 122.8(5) ?
    C10B C9B N3B . . 117.3(5) ?
    C11B C10B C9B . . 120.2(5) ?
    C11B C10B H10B . . 119.9 ?
    C9B C10B H10B . . 119.9 ?
    C12B C11B C10B . . 119.0(5) ?
    C12B C11B H11B . . 120.5 ?
    C10B C11B H11B . . 120.5 ?
    F1B C12B C11B . . 119.7(5) ?
    F1B C12B C13B . . 118.4(5) ?
    C11B C12B C13B . . 121.8(5) ?
    C14B C13B C12B . . 119.1(5) ?
    C14B C13B Cl1B . . 120.5(4) ?
    C12B C13B Cl1B . . 120.4(4) ?
    C13B C14B C9B . . 120.1(5) ?
    C13B C14B H14B . . 120.0 ?
    C9B C14B H14B . . 120.0 ?
    O2B C15B N4B . . 123.4(5) ?
    O2B C15B C16B . . 121.7(4) ?
    N4B C15B C16B . . 114.9(4) ?
    C17B C16B C15B . . 121.7(4) ?
    C17B C16B H16B . . 119.2 ?
    C15B C16B H16B . . 119.2 ?
    C16B C17B C18B . . 124.2(5) ?
    C16B C17B H17B . . 117.9 ?
    C18B C17B H17B . . 117.9 ?
    N5B C18B C17B . . 111.1(4) ?
    N5B C18B H18C . . 109.4 ?
    C17B C18B H18C . . 109.4 ?
    N5B C18B H18D . . 109.4 ?
    C17B C18B H18D . . 109.4 ?
    H18C C18B H18D . . 108.0 ?
    N5B C19B H19D . . 109.5 ?
    N5B C19B H19E . . 109.5 ?
    H19D C19B H19E . . 109.5 ?
    N5B C19B H19F . . 109.5 ?
    H19D C19B H19F . . 109.5 ?
    H19E C19B H19F . . 109.5 ?
    N5B C20B H20D . . 109.5 ?
    N5B C20B H20E . . 109.5 ?
    H20D C20B H20E . . 109.5 ?
    N5B C20B H20F . . 109.5 ?
    H20D C20B H20F . . 109.5 ?
    H20E C20B H20F . . 109.5 ?
    C6B O1B C21B . . 118.4(5) ?
    O1B C21B C24B . . 110.6(6) ?
    O1B C21B C22B . . 107.4(5) ?
    C24B C21B C22B . . 104.1(5) ?
    O1B C21B H21B . . 111.5 ?
    C24B C21B H21B . . 111.5 ?
    C22B C21B H21B . . 111.5 ?
    C23B C22B C21B . . 102.3(5) ?
    C23B C22B H22C . . 111.3 ?
    C21B C22B H22C . . 111.3 ?
    C23B C22B H22D . . 111.3 ?
    C21B C22B H22D . . 111.3 ?
    H22C C22B H22D . . 109.2 ?
    O3B C23B C22B . . 104.5(5) ?
    O3B C23B H23C . . 110.8 ?
    C22B C23B H23C . . 110.8 ?
    O3B C23B H23D . . 110.8 ?
    C22B C23B H23D . . 110.8 ?
    H23C C23B H23D . . 108.9 ?
    C24B O3B C23B . . 106.0(5) ?
    O3B C24B C21B . . 107.5(5) ?
    O3B C24B H24C . . 110.2 ?
    C21B C24B H24C . . 110.2 ?
    O3B C24B H24D . . 110.2 ?
    C21B C24B H24D . . 110.2 ?
    H24C C24B H24D . . 108.5 ?
    C6B O1D C21D . . 119.5(15) ?
    O1D C21D C22D . . 113.5(19) ?
    O1D C21D C24D . . 110.3(17) ?
    C22D C21D C24D . . 104.5(13) ?
    O1D C21D H21E . . 109.4 ?
    C22D C21D H21E . . 109.4 ?
    C24D C21D H21E . . 109.4 ?
    C21D C22D C23D . . 103.3(14) ?
    C21D C22D H22G . . 111.1 ?
    C23D C22D H22G . . 111.1 ?
    C21D C22D H22H . . 111.1 ?
    C23D C22D H22H . . 111.1 ?
    H22G C22D H22H . . 109.1 ?
    O3D C23D C22D . . 105.4(14) ?
    O3D C23D H23G . . 110.7 ?
    C22D C23D H23G . . 110.7 ?
    O3D C23D H23H . . 110.7 ?
    C22D C23D H23H . . 110.7 ?
    H23G C23D H23H . . 108.8 ?
    C23D O3D C24D . . 106.3(14) ?
    O3D C24D C21D . . 107.2(14) ?
    O3D C24D H24G . . 110.3 ?
    C21D C24D H24G . . 110.3 ?
    O3D C24D H24H . . 110.3 ?
    C21D C24D H24H . . 110.3 ?
    H24G C24D H24H . . 108.5 ?
    H4E O4B H4F . . 107(5) ?
    H5E O5B H5F . . 110(5) ?
    N6B C25B C26B . . 180.0 ?
    C25B C26B H26D . . 109.5 ?
    C25B C26B H26E . . 109.5 ?
    H26D C26B H26E . . 109.5 ?
    C25B C26B H26F . . 109.5 ?
    H26D C26B H26F . . 109.5 ?
    H26E C26B H26F . . 109.5 ?
    C25B C26B H26D . 2_765 109.4690(10)
                                      ?
    C25B C26B H26D . 3_645 109.4690(10)
                                      ?
    C25B C26B H26D . 4_565 109.469(2) ?
    C25B C26B H26E . 2_765 109.467(2) ?
    H26D C26B H26E 2_765 2_765 109.5 ?
    C25B C26B H26E . 3_645 109.4670(10)
                                      ?
    H26D C26B H26E 3_645 3_645 109.5 ?
    C25B C26B H26E . 4_565 109.4670(10)
                                      ?
    H26D C26B H26E 4_565 4_565 109.5 ?
    C25B C26B H26F . 2_765 109.4700(10)
                                      ?
    H26D C26B H26F 2_765 2_765 109.5 ?
    H26E C26B H26F 2_765 2_765 109.5 ?
    C25B C26B H26F . 3_645 109.470(2) ?
    H26D C26B H26F 3_645 3_645 109.5 ?
    H26E C26B H26F 3_645 3_645 109.5 ?
    C25B C26B H26F . 4_565 109.4700(10)
                                      ?
    H26D C26B H26F 4_565 4_565 109.5 ?
    H26E C26B H26F 4_565 4_565 109.5 ?
loop_
    _geom_torsion_atom_site_label_1
    _geom_torsion_atom_site_label_2
    _geom_torsion_atom_site_label_3
    _geom_torsion_atom_site_label_4
    _geom_torsion_site_symmetry_1
    _geom_torsion_site_symmetry_2
    _geom_torsion_site_symmetry_3
    _geom_torsion_site_symmetry_4
    _geom_torsion
    _geom_torsion_publ_flag
    C8A N1A C1A N2A . . . . -3.0(7) ?
    C2A N2A C1A N1A . . . . 0.3(7) ?
    C1A N2A C2A N3A . . . . -176.9(4) ?
    C1A N2A C2A C3A . . . . 3.0(6) ?
    C9A N3A C2A N2A . . . . -3.6(7) ?
    C9A N3A C2A C3A . . . . 176.5(4) ?
    N2A C2A C3A C4A . . . . 173.4(4) ?
    N3A C2A C3A C4A . . . . -6.6(7) ?
    N2A C2A C3A C8A . . . . -3.4(6) ?
    N3A C2A C3A C8A . . . . 176.5(4) ?
    C8A C3A C4A C5A . . . . -0.2(7) ?
    C2A C3A C4A C5A . . . . -177.0(4) ?
    C3A C4A C5A N4A . . . . 175.0(4) ?
    C3A C4A C5A C6A . . . . -4.5(7) ?
    C15A N4A C5A C4A . . . . -45.2(7) ?
    C15A N4A C5A C6A . . . . 134.4(5) ?
    C4A C5A C6A O1A . . . . -174.7(4) ?
    N4A C5A C6A O1A . . . . 5.8(6) ?
    C4A C5A C6A C7A . . . . 5.1(7) ?
    N4A C5A C6A C7A . . . . -174.4(4) ?
    O1A C6A C7A C8A . . . . 178.8(4) ?
    C5A C6A C7A C8A . . . . -1.0(7) ?
    C1A N1A C8A C7A . . . . -178.5(4) ?
    C1A N1A C8A C3A . . . . 2.3(6) ?
    C6A C7A C8A N1A . . . . 177.1(4) ?
    C6A C7A C8A C3A . . . . -3.8(6) ?
    C4A C3A C8A N1A . . . . -176.4(4) ?
    C2A C3A C8A N1A . . . . 0.6(6) ?
    C4A C3A C8A C7A . . . . 4.4(6) ?
    C2A C3A C8A C7A . . . . -178.6(4) ?
    C2A N3A C9A C14A . . . . -31.5(7) ?
    C2A N3A C9A C10A . . . . 151.7(5) ?
    C14A C9A C10A C11A . . . . 1.7(8) ?
    N3A C9A C10A C11A . . . . 178.6(5) ?
    C9A C10A C11A C12A . . . . -0.8(9) ?
    C10A C11A C12A F1A . . . . 178.5(5) ?
    C10A C11A C12A C13A . . . . -0.5(9) ?
    F1A C12A C13A C14A . . . . -178.0(5) ?
    C11A C12A C13A C14A . . . . 1.0(9) ?
    F1A C12A C13A Cl1A . . . . 2.0(8) ?
    C11A C12A C13A Cl1A . . . . -179.0(5) ?
    C12A C13A C14A C9A . . . . -0.1(7) ?
    Cl1A C13A C14A C9A . . . . 179.9(4) ?
    C10A C9A C14A C13A . . . . -1.2(7) ?
    N3A C9A C14A C13A . . . . -177.9(4) ?
    C5A N4A C15A O2A . . . . -3.5(8) ?
    C5A N4A C15A C16A . . . . 175.4(4) ?
    O2A C15A C16A C17A . . . . 5.0(8) ?
    N4A C15A C16A C17A . . . . -173.9(5) ?
    C15A C16A C17A C18A . . . . -178.0(5) ?
    C20A N5A C18A C17A . . . . 166.2(4) ?
    C19A N5A C18A C17A . . . . -70.3(5) ?
    C16A C17A C18A N5A . . . . 112.2(6) ?
    C7A C6A O1A C21C . . . . -12(2) ?
    C5A C6A O1A C21C . . . . 167(2) ?
    C7A C6A O1A C21A . . . . -6.8(11) ?
    C5A C6A O1A C21A . . . . 173.0(10) ?
    C6A O1A C21A C22A . . . . 81.6(14) ?
    C6A O1A C21A C24A . . . . -164.8(10) ?
    O1A C21A C22A C23A . . . . 128.0(11) ?
    C24A C21A C22A C23A . . . . 12.1(18) ?
    C21A C22A C23A O3A . . . . -33.6(13) ?
    C22A C23A O3A C24A . . . . 43.4(10) ?
    C23A O3A C24A C21A . . . . -35.0(15) ?
    O1A C21A C24A O3A . . . . -105.5(13) ?
    C22A C21A C24A O3A . . . . 13.2(19) ?
    C6A O1A C21C C22C . . . . 75(4) ?
    C6A O1A C21C C24C . . . . -168(2) ?
    O1A C21C C22C C23C . . . . 133(3) ?
    C24C C21C C22C C23C . . . . 15(5) ?
    C21C C22C C23C O3C . . . . 1(4) ?
    C22C C23C O3C C24C . . . . -19(3) ?
    C23C O3C C24C C21C . . . . 28(5) ?
    O1A C21C C24C O3C . . . . -150(4) ?
    C22C C21C C24C O3C . . . . -26(6) ?
    C8B N1B C1B N2B . . . . 1.9(7) ?
    C2B N2B C1B N1B . . . . 0.7(7) ?
    C1B N2B C2B N3B . . . . 175.9(4) ?
    C1B N2B C2B C3B . . . . -3.6(6) ?
    C9B N3B C2B N2B . . . . 2.0(7) ?
    C9B N3B C2B C3B . . . . -178.6(4) ?
    N2B C2B C3B C8B . . . . 3.9(6) ?
    N3B C2B C3B C8B . . . . -175.6(4) ?
    N2B C2B C3B C4B . . . . -173.7(4) ?
    N3B C2B C3B C4B . . . . 6.9(6) ?
    C8B C3B C4B C5B . . . . 0.2(6) ?
    C2B C3B C4B C5B . . . . 177.7(4) ?
    C3B C4B C5B N4B . . . . -174.6(4) ?
    C3B C4B C5B C6B . . . . 5.2(7) ?
    C15B N4B C5B C4B . . . . 43.7(7) ?
    C15B N4B C5B C6B . . . . -136.0(5) ?
    C4B C5B C6B O1B . . . . 168.8(5) ?
    N4B C5B C6B O1B . . . . -11.5(7) ?
    C4B C5B C6B C7B . . . . -6.5(7) ?
    N4B C5B C6B C7B . . . . 173.2(4) ?
    C4B C5B C6B O1D . . . . -164.5(9) ?
    N4B C5B C6B O1D . . . . 15.2(10) ?
    O1B C6B C7B C8B . . . . -172.3(5) ?
    C5B C6B C7B C8B . . . . 2.4(7) ?
    O1D C6B C7B C8B . . . . 158.1(9) ?
    C1B N1B C8B C3B . . . . -1.4(6) ?
    C1B N1B C8B C7B . . . . 179.2(4) ?
    C4B C3B C8B N1B . . . . 176.5(4) ?
    C2B C3B C8B N1B . . . . -1.2(6) ?
    C4B C3B C8B C7B . . . . -4.2(6) ?
    C2B C3B C8B C7B . . . . 178.1(4) ?
    C6B C7B C8B N1B . . . . -177.8(4) ?
    C6B C7B C8B C3B . . . . 2.9(7) ?
    C2B N3B C9B C14B . . . . 32.6(7) ?
    C2B N3B C9B C10B . . . . -149.8(4) ?
    C14B C9B C10B C11B . . . . 0.4(7) ?
    N3B C9B C10B C11B . . . . -177.3(4) ?
    C9B C10B C11B C12B . . . . -0.5(7) ?
    C10B C11B C12B F1B . . . . -178.2(4) ?
    C10B C11B C12B C13B . . . . 0.2(8) ?
    F1B C12B C13B C14B . . . . 178.7(4) ?
    C11B C12B C13B C14B . . . . 0.3(8) ?
    F1B C12B C13B Cl1B . . . . -1.2(7) ?
    C11B C12B C13B Cl1B . . . . -179.6(4) ?
    C12B C13B C14B C9B . . . . -0.4(7) ?
    Cl1B C13B C14B C9B . . . . 179.5(4) ?
    C10B C9B C14B C13B . . . . 0.1(7) ?
    N3B C9B C14B C13B . . . . 177.6(4) ?
    C5B N4B C15B O2B . . . . 4.9(8) ?
    C5B N4B C15B C16B . . . . -175.8(4) ?
    O2B C15B C16B C17B . . . . -5.6(8) ?
    N4B C15B C16B C17B . . . . 175.2(5) ?
    C15B C16B C17B C18B . . . . 179.2(5) ?
    C20B N5B C18B C17B . . . . -166.4(5) ?
    C19B N5B C18B C17B . . . . 70.3(6) ?
    C16B C17B C18B N5B . . . . -113.4(6) ?
    C7B C6B O1B C21B . . . . 6.0(8) ?
    C5B C6B O1B C21B . . . . -168.9(5) ?
    C6B O1B C21B C24B . . . . -86.5(7) ?
    C6B O1B C21B C22B . . . . 160.5(5) ?
    O1B C21B C22B C23B . . . . 93.5(6) ?
    C24B C21B C22B C23B . . . . -23.8(7) ?
    C21B C22B C23B O3B . . . . 38.2(6) ?
    C22B C23B O3B C24B . . . . -38.4(7) ?
    C23B O3B C24B C21B . . . . 22.5(7) ?
    O1B C21B C24B O3B . . . . -113.5(6) ?
    C22B C21B C24B O3B . . . . 1.6(7) ?
    C7B C6B O1D C21D . . . . 19(2) ?
    C5B C6B O1D C21D . . . . 176.1(14) ?
    C6B O1D C21D C22D . . . . 59(2) ?
    C6B O1D C21D C24D . . . . 175.9(15) ?
    O1D C21D C22D C23D . . . . 104(2) ?
    C24D C21D C22D C23D . . . . -16(2) ?
    C21D C22D C23D O3D . . . . 33(2) ?
    C22D C23D O3D C24D . . . . -37(2) ?
    C23D O3D C24D C21D . . . . 27(3) ?
    O1D C21D C24D O3D . . . . -128(2) ?
    C22D C21D C24D O3D . . . . -5(3) ?
loop_
    _geom_hbond_atom_site_label_D
    _geom_hbond_atom_site_label_H
    _geom_hbond_atom_site_label_A
    _geom_hbond_site_symmetry_A
    _geom_hbond_distance_DH
    _geom_hbond_distance_HA
    _geom_hbond_distance_DA
    _geom_hbond_angle_DHA
    N4A H4A1 O4B 6_554 0.88 1.94 2.804(5) 166
    N3A H3A O2A 8_665 0.88 2.22 3.088(5) 167
    O4A H4C N5A . 0.85(5) 1.97(5) 2.816(6) 173(4)
    O4A H4D O5A . 0.86(5) 1.91(5) 2.759(6) 169(5)
    O5A H5C O2A . 0.85(3) 2.00(4) 2.844(4) 174(5)
    O5A H5D N1B 8_665 0.83(5) 1.98(5) 2.775(6) 161(5)
    C4A H4A O2A 8_665 0.95 2.31 3.246(6) 168
    C16A H16A O4B 6_554 0.95 2.41 3.183(6) 139
    C22A H22A O3A 4_565 0.99 2.40 3.353(13) 162
    C24A H24A O5B 6_554 0.99 2.50 3.388(14) 150
    N4B H4B1 O4A 6_455 0.88 1.96 2.820(5) 167
    N3B H3B O2B 8_664 0.88 2.26 3.123(5) 166
    O4B H4E N5B . 0.87(5) 1.95(5) 2.811(5) 175(6)
    O4B H4F O5B . 0.86(4) 1.91(4) 2.756(5) 169(4)
    O5B H5E O2B . 0.85(4) 1.98(3) 2.828(4) 173(5)
    O5B H5F N1A 8_664 0.86(4) 1.95(4) 2.794(5) 169(5)
    C4B H4B O2B 8_664 0.95 2.34 3.280(6) 169
    C16B H16B O4A 6_455 0.95 2.42 3.197(6) 139
    C22B H22D O5A 6_455 0.99 2.43 3.160(8) 130
    C24B H24D O3B 4_555 0.99 2.57 3.455(9) 149
_shelx_hkl_file
;
   0   0   1    0.02    0.04
   0   0   1   -0.01    0.02
   0   0  -1    0.00    0.03
   0   0   2    4.51    0.48
   0   0  -2    5.46    0.38
   0   0   3    3.38    0.41
   0   0   3    2.98    0.48
   0   0  -3    2.99    0.35
   0   0  -3    2.94    0.47
   0   0  -3    3.55    0.25
   0   0   4  916.95   63.10
   0   0  -4  867.77   62.93
   0   0  -4  892.04   63.24
   0   0   5   66.07    4.52
   0   0  -5   61.40    4.42
   0   0  -5   54.88    4.54
   0   0   6   49.92    3.78
   0   0  -6   52.51    3.75
   0   0  -6   48.77    3.85
   0   0   7    5.12    0.96
   0   0  -7    4.85    0.58
   0   0  -7    4.54    1.20
   0   0   8  267.93   19.02
   0   0  -8  258.99   18.93
   0   0  -8  270.66   19.18
   0   0   9    1.89    0.70
   0   0  -9    1.35    0.52
   0   0  -9    1.16    1.06
   0   0  10  156.64   11.27
   0   0 -10  152.33   11.08
   0   0 -10  154.22   11.59
   0   0  11   23.45    2.29
   0   0 -11   21.73    1.95
   0   0  12  467.37   33.76
   0   0 -12  462.91   33.29
   0   0  13    9.98    1.57
   0   0 -13   12.38    1.34
   0   0  14   40.48    3.52
   0   0 -14   43.27    3.31
   0   0  15    1.04    1.34
   0   0  16   27.99    2.53
   0   0  17    2.64    0.58
   1   0   0   -0.01    0.01
  -1   0   0    0.00    0.01
  -1   0   0   -0.06    0.03
   0   1   0   -0.01    0.02
   0  -1   0   -0.02    0.03
   0  -1   0    0.07    0.06
   1   0   1   -0.01    0.06
  -1   0   1    0.12    0.11
   0   1   1    0.06    0.07
   0   1   1   -0.03    0.05
   0  -1   1   -0.06    0.05
  -1   0  -1    0.00    0.04
  -1   0  -1    1.00    0.21
  -1   0  -1   -0.05    0.07
   0  -1  -1    0.05    0.06
   0  -1  -1   -0.11    0.11
   0   1  -1   -0.03    0.03
   0   1  -1   -0.17    0.07
   0   1  -1    0.07    0.03
   1   0   2    0.02    0.17
   0   1   2   -0.11    0.27
  -1   0  -2   -0.17    0.11
   1   0  -2    0.12    0.11
   0  -1  -2    0.16    0.21
   0   1  -2   -0.10    0.07
   1   0   3    6.59    0.63
   1   0   3    6.64    0.65
  -1   0   3    6.57    0.67
   0   1   3    6.98    0.73
   0  -1   3    6.12    0.60
   0  -1   3    7.79    0.71
  -1   0  -3    5.98    0.58
  -1   0  -3    6.92    0.68
  -1   0  -3    6.58    0.53
   1   0  -3    6.63    0.60
   1   0  -3    7.62    0.74
   0  -1  -3    7.01    0.62
   0  -1  -3    7.58    0.75
   0  -1  -3    7.52    0.54
   0   1  -3    6.19    0.58
   0   1  -3    6.48    0.63
   1   0   4   71.15    5.69
   1   0   4   80.04    5.73
  -1   0   4   79.34    5.73
   0   1   4   82.38    5.81
   0  -1   4   74.78    5.71
   0  -1   4   84.22    5.74
  -1   0  -4   75.86    5.65
  -1   0  -4   77.75    5.76
  -1   0  -4   81.96    5.68
   1   0  -4   78.97    5.69
   1   0  -4   81.40    5.81
   0  -1  -4   78.41    5.68
   0  -1  -4   78.85    5.81
   0  -1  -4   81.38    5.64
   0   1  -4   80.07    5.65
   0   1  -4   79.36    5.73
   1   0   5   32.62    2.79
   1   0   5   38.31    2.84
  -1   0   5   40.40    2.86
   0   1   5   36.80    2.92
   0  -1   5   40.95    2.85
  -1   0  -5   34.36    2.74
  -1   0  -5   38.27    2.86
  -1   0  -5   37.46    2.75
   1   0  -5   35.02    2.74
   1   0  -5   36.26    2.97
   0  -1  -5   36.67    2.78
   0  -1  -5   34.34    2.86
   0   1  -5   39.60    2.75
   0   1  -5   36.38    2.87
   1   0   6   86.56    6.10
  -1   0   6   87.75    6.12
   0   1   6   87.65    6.17
   0  -1   6   82.94    6.11
  -1   0  -6   85.87    6.03
  -1   0  -6   80.43    6.13
   1   0  -6   87.79    6.04
   1   0  -6   79.27    6.17
   0  -1  -6   82.13    6.04
   0  -1  -6   79.74    6.20
   0   1  -6   81.94    6.00
   0   1  -6   79.08    6.12
   1   0   7    1.51    0.85
  -1   0   7    0.97    0.59
   0   1   7    3.42    0.70
   0  -1   7    2.47    0.61
  -1   0  -7    2.03    0.59
  -1   0  -7    2.01    0.80
   1   0  -7    1.59    0.50
   1   0  -7    1.45    1.12
   0  -1  -7    0.81    0.78
   0   1  -7    1.51    0.43
   0   1  -7    0.95    0.70
   1   0   8   -0.49    0.63
  -1   0   8    0.60    0.65
   0   1   8    1.23    0.70
   0  -1   8    1.83    0.67
  -1   0  -8    1.00    0.44
  -1   0  -8    1.57    1.28
   1   0  -8    0.40    0.44
   1   0  -8   -0.73    0.95
   0  -1  -8    1.63    0.46
   0  -1  -8    1.47    1.38
   0   1  -8    1.16    0.43
   0   1  -8    1.68    0.87
   1   0   9   19.01    1.92
  -1   0   9   21.84    2.01
   0   1   9   20.06    2.01
   0  -1   9   19.37    1.80
  -1   0  -9   23.22    1.68
  -1   0  -9   19.98    2.01
   1   0  -9   21.43    1.77
   1   0  -9   23.96    2.17
   0  -1  -9   21.74    1.79
   0  -1  -9   18.99    2.13
   0   1  -9   17.69    1.63
   0   1  -9   13.86    1.92
   1   0  10    2.84    0.94
  -1   0  10    0.11    0.80
   0   1  10    0.29    0.82
   0  -1  10    0.71    1.12
  -1   0 -10    1.25    0.55
  -1   0 -10    1.45    1.34
   1   0 -10    0.66    0.57
   1   0 -10   -0.42    1.75
   0  -1 -10    0.06    0.54
   0  -1 -10    0.57    1.22
   0   1 -10    0.71    0.52
   0   1 -10    0.47    1.81
   1   0  11    6.71    1.12
  -1   0  11    4.97    1.17
   0   1  11    5.21    1.13
   0  -1  11    4.14    1.06
  -1   0 -11    5.05    0.86
   1   0 -11    5.95    0.89
   0  -1 -11    6.11    0.82
   0   1 -11    5.96    0.84
   1   0  12    1.96    1.08
  -1   0  12    2.45    1.13
   0   1  12   -0.01    1.00
   0  -1  12    1.98    1.08
  -1   0 -12    0.26    0.67
   1   0 -12    1.40    0.66
   0  -1 -12    0.49    0.65
   0   1 -12    0.54    0.66
   1   0  13    4.13    1.14
  -1   0  13    5.50    1.32
   0   1  13    5.44    1.19
   0  -1  13    2.59    1.04
  -1   0 -13    4.03    0.78
   1   0 -13    2.03    0.80
   0  -1 -13    4.08    0.87
   0   1 -13    3.69    0.87
   1   0  14   10.33    1.94
  -1   0  14    8.81    1.51
   0   1  14   12.94    1.76
   0  -1  14    7.84    1.51
  -1   0 -14   11.83    1.36
   1   0 -14   13.82    1.42
   0  -1 -14   12.39    1.23
   0   1 -14   11.93    1.23
   1   0  15    4.04    1.41
  -1   0  15    4.07    1.20
   0   1  15    3.70    1.08
  -1   0 -15    3.14    0.95
   0  -1 -15    3.33    0.91
   1   0  16    8.49    1.31
  -1   0  16   10.95    1.47
   0   1  16   10.97    1.34
   0  -1  16   13.12    1.30
   1   0  17    0.69    0.78
   1   1   0    0.01    0.02
   1   1   0    0.00    0.02
   1   1   0   -0.01    0.03
  -1  -1   0   -0.05    0.02
  -1  -1   0   -0.07    0.04
  -1  -1   0   -0.09    0.07
  -1   1   0   -0.02    0.06
  -1   1   0    0.00    0.03
   1  -1   0    0.05    0.06
   1  -1   0   -0.02    0.06
   1   1   1    0.03    0.12
   1   1   1    0.09    0.11
   1   1   1    0.02    0.08
  -1  -1   1   -0.11    0.04
  -1   1   1    0.05    0.13
  -1   1   1   -0.01    0.04
   1  -1   1    0.32    0.09
   1  -1   1   -0.01    0.08
  -1  -1  -1   -0.07    0.06
  -1  -1  -1    0.01    0.17
  -1  -1  -1    0.07    0.15
   1   1  -1   -0.05    0.04
   1   1  -1    0.01    0.07
   1   1  -1   -0.03    0.04
   1  -1  -1    0.33    0.33
   1  -1  -1    0.02    0.07
  -1   1  -1   -0.05    0.05
  -1   1  -1    0.60    0.14
   1   1   2    3.75    0.47
  -1  -1   2    5.65    0.39
   1  -1   2    4.82    0.47
   1  -1   2    5.98    0.47
  -1  -1  -2    5.19    0.54
  -1  -1  -2    5.30    0.43
   1   1  -2    6.05    0.49
   1  -1  -2    4.51    0.60
   1  -1  -2    5.44    0.41
  -1   1  -2    5.47    0.56
   1   1   3    0.22    0.28
   1   1   3    0.33    0.50
  -1  -1   3   -0.42    0.43
  -1   1   3   -0.40    0.32
  -1   1   3    0.29    0.13
   1  -1   3    0.34    0.24
   1  -1   3    0.39    0.41
  -1  -1  -3   -0.33    0.21
  -1  -1  -3    0.16    0.35
  -1  -1  -3    0.09    0.20
   1   1  -3   -0.33    0.21
   1   1  -3    0.09    0.28
   1  -1  -3   -0.29    0.27
   1  -1  -3    0.26    0.44
   1  -1  -3    0.12    0.11
  -1   1  -3   -0.61    0.24
  -1   1  -3   -0.11    0.33
  -1   1  -3    0.30    0.14
   1   1   4 1028.23   77.01
   1   1   4 1155.35   77.23
  -1  -1   4 1131.23   77.20
  -1   1   4 1180.75   77.13
  -1   1   4  836.49   77.15
   1  -1   4 1069.18   77.03
   1  -1   4 1145.77   77.18
  -1  -1  -4 1104.43   76.97
  -1  -1  -4 1064.72   77.24
  -1  -1  -4 1124.54   77.18
   1   1  -4 1105.57   77.06
   1   1  -4 1095.40   77.39
   1  -1  -4 1084.99   76.92
   1  -1  -4 1130.37   77.49
  -1   1  -4 1106.56   77.03
  -1   1  -4 1115.87   77.19
  -1   1  -4 1087.70   77.16
   1   1   5   22.96    1.90
  -1  -1   5   23.80    1.84
  -1   1   5   22.50    1.89
   1  -1   5   22.24    1.77
   1  -1   5   22.22    1.81
  -1  -1  -5   22.02    1.78
  -1  -1  -5   23.00    1.96
  -1  -1  -5   23.39    1.68
   1   1  -5   23.50    1.71
   1   1  -5   20.61    1.81
   1  -1  -5   22.90    1.77
   1  -1  -5   24.08    1.93
  -1   1  -5   20.96    1.71
  -1   1  -5   21.06    1.86
   1   1   6   22.18    1.87
  -1  -1   6   21.85    1.84
  -1   1   6   21.90    1.83
   1  -1   6   20.80    1.78
   1  -1   6   20.12    1.78
  -1  -1  -6   22.56    1.72
  -1  -1  -6   21.75    1.90
   1   1  -6   22.39    1.69
   1   1  -6   17.84    1.83
   1  -1  -6   22.21    1.75
   1  -1  -6   23.06    2.08
  -1   1  -6   24.26    1.72
  -1   1  -6   22.03    1.86
   1   1   7    0.97    0.56
  -1  -1   7   -0.05    0.79
  -1   1   7    1.72    0.70
   1  -1   7    0.50    0.49
  -1  -1  -7    0.49    0.39
  -1  -1  -7    0.65    0.72
   1   1  -7    0.47    0.53
   1   1  -7    1.76    0.72
   1  -1  -7    1.46    0.46
   1  -1  -7    0.25    0.79
  -1   1  -7    0.52    0.36
  -1   1  -7    0.31    0.69
   1   1   8    2.37    0.98
  -1  -1   8    5.89    0.86
  -1   1   8    3.40    0.78
   1  -1   8    3.14    0.70
  -1  -1  -8    3.58    0.74
  -1  -1  -8    2.73    1.00
   1   1  -8    3.90    0.56
   1   1  -8    3.37    0.97
   1  -1  -8    4.10    0.61
   1  -1  -8    4.84    1.40
  -1   1  -8    3.38    0.53
  -1   1  -8    0.60    0.84
   1   1   9    0.98    0.72
  -1  -1   9    1.94    0.75
  -1   1   9    1.69    0.77
   1  -1   9    3.26    0.78
  -1  -1  -9    2.90    0.56
  -1  -1  -9    0.15    1.53
   1   1  -9    2.13    0.55
   1   1  -9    0.38    1.62
   1  -1  -9    1.74    0.55
   1  -1  -9    1.26    1.14
  -1   1  -9    2.77    0.54
  -1   1  -9    0.13    0.98
   1   1  10   54.44    4.27
  -1  -1  10   59.57    4.30
  -1   1  10   52.60    4.23
   1  -1  10   56.92    4.32
  -1  -1 -10   54.30    4.12
  -1  -1 -10   56.72    4.56
   1   1 -10   51.82    4.05
   1   1 -10   50.35    4.62
   1  -1 -10   57.83    4.08
   1  -1 -10   51.36    4.55
  -1   1 -10   59.60    4.10
  -1   1 -10   47.55    4.48
   1   1  11    1.78    1.30
  -1  -1  11    2.50    0.96
  -1   1  11    2.36    1.40
   1  -1  11    2.74    1.17
  -1  -1 -11    1.74    0.90
   1   1 -11    3.22    0.72
   1  -1 -11    2.38    0.70
  -1   1 -11    1.61    0.83
   1   1  12    2.48    1.08
  -1  -1  12    2.56    1.47
  -1   1  12    4.20    1.58
   1  -1  12    3.71    1.12
  -1  -1 -12    2.56    0.74
   1   1 -12    3.24    0.95
   1  -1 -12    1.49    0.97
  -1   1 -12    4.15    0.78
   1   1  13    0.72    1.25
  -1  -1  13    2.57    1.58
  -1   1  13    1.28    1.56
   1  -1  13    4.11    1.13
  -1  -1 -13    1.51    0.70
   1   1 -13    2.26    1.05
   1  -1 -13    2.37    1.15
  -1   1 -13    1.97    0.73
   1   1  14    2.85    1.21
  -1  -1  14    4.24    1.53
  -1   1  14    4.02    1.69
   1  -1  14    1.54    1.01
  -1  -1 -14    4.18    0.83
   1   1 -14    2.82    1.10
  -1   1 -14    2.59    0.74
   1   1  15    0.29    0.92
  -1   1  15   -0.60    1.41
   1  -1  15    0.24    0.91
  -1  -1 -15    0.25    0.57
   1   1  16    0.58    1.30
  -1   1  16    0.60    0.83
   1  -1  16    0.55    1.16
   1   1  17   -0.24    0.60
   2  -1   0    0.53    0.09
   1   2   0    0.12    0.11
  -1  -2   0    0.36    0.08
  -1  -2   0    0.78    0.17
   2  -1   1   -0.07    0.08
  -2   1   1   -0.14    0.18
  -2   1   1    0.06    0.08
   1   2   1   -0.12    0.10
   1   2   1    0.13    0.12
  -2   1  -1    0.05    0.05
  -1  -2  -1    0.05    0.10
   1   2  -1   -0.01    0.03
   1   2  -1    0.02    0.11
   2  -1   2   24.91    1.84
   2  -1   2   26.35    1.85
  -2   1   2   27.35    1.92
   1   2   2   22.37    1.84
  -1  -2   2   24.16    1.82
  -1  -2   2   24.47    1.81
  -2   1  -2   26.68    1.89
   2  -1  -2   25.70    1.93
  -1  -2  -2   22.99    1.83
  -1  -2  -2   24.54    1.90
  -1  -2  -2   25.27    1.83
   1   2  -2   23.99    1.83
   1   2  -2   26.42    1.80
   2  -1   3   93.74    7.11
   2  -1   3  105.85    7.17
  -2   1   3  101.61    7.23
  -2   1   3  102.69    7.13
   1   2   3   95.14    7.16
   1   2   3   97.02    7.22
  -1  -2   3   98.93    7.13
  -1  -2   3  106.10    7.20
  -1  -2   3  101.45    7.14
  -2   1  -3  101.57    7.10
  -2   1  -3   95.84    7.17
   2  -1  -3   96.70    7.22
  -1  -2  -3  100.82    7.15
  -1  -2  -3   97.08    7.24
  -1  -2  -3  103.83    7.15
   1   2  -3  100.68    7.15
   1   2  -3   99.88    7.16
   1   2  -3  105.03    7.16
   2  -1   4  154.15   11.49
   2  -1   4  160.80   11.54
  -2   1   4  164.94   11.59
  -2   1   4  158.63   11.56
   1   2   4  167.49   11.61
  -1  -2   4  164.79   11.58
  -2   1  -4  156.28   11.47
  -2   1  -4  145.69   11.54
  -2   1  -4  169.72   11.63
   2  -1  -4  161.39   11.51
   2  -1  -4  165.22   11.66
  -1  -2  -4  169.69   11.52
  -1  -2  -4  163.61   11.61
  -1  -2  -4  165.16   11.51
   1   2  -4  157.61   11.47
   1   2  -4  163.15   11.54
   2  -1   5    4.68    0.62
   2  -1   5    6.08    0.78
  -2   1   5    5.11    0.72
   1   2   5    5.70    0.77
   1   2   5    5.11    0.46
  -1  -2   5    5.13    0.65
  -2   1  -5    4.84    0.63
  -2   1  -5    6.21    0.73
  -2   1  -5    5.15    0.46
   2  -1  -5    4.87    0.60
   2  -1  -5    4.86    1.09
  -1  -2  -5    4.33    0.60
  -1  -2  -5    5.39    0.80
  -1  -2  -5    5.32    0.51
   1   2  -5    5.22    0.50
   1   2  -5    5.53    0.80
   2  -1   6   33.95    2.60
   2  -1   6   33.55    2.64
  -2   1   6   33.17    2.69
   1   2   6   34.94    2.70
  -1  -2   6   37.17    2.61
  -2   1  -6   32.89    2.53
  -2   1  -6   32.05    2.65
   2  -1  -6   30.23    2.56
   2  -1  -6   34.57    2.81
  -1  -2  -6   32.58    2.57
  -1  -2  -6   36.56    2.75
  -1  -2  -6   34.78    2.54
   1   2  -6   33.48    2.49
   1   2  -6   32.52    2.60
   2  -1   7   14.35    1.44
   2  -1   7   15.97    1.49
  -2   1   7   16.85    1.72
   1   2   7   15.83    1.48
  -1  -2   7   12.91    1.51
  -2   1  -7   16.26    1.33
  -2   1  -7   14.70    1.52
   2  -1  -7   17.88    1.47
   2  -1  -7   16.48    1.71
  -1  -2  -7   17.18    1.43
  -1  -2  -7   14.42    1.88
   1   2  -7   18.49    1.37
   1   2  -7   20.07    1.58
   2  -1   8   48.40    3.77
  -2   1   8   50.25    3.86
   1   2   8   55.53    3.80
  -1  -2   8   52.80    3.76
  -2   1  -8   50.15    3.62
  -2   1  -8   48.42    3.87
   2  -1  -8   45.00    3.68
   2  -1  -8   40.93    4.05
  -1  -2  -8   46.58    3.65
  -1  -2  -8   50.73    4.02
   1   2  -8   53.42    3.64
   1   2  -8   43.95    3.85
   2  -1   9   57.38    4.16
  -2   1   9   58.83    4.24
   1   2   9   58.95    4.22
  -1  -2   9   60.70    4.19
  -2   1  -9   57.97    4.02
  -2   1  -9   44.40    4.24
   2  -1  -9   53.23    4.06
   2  -1  -9   49.76    4.49
  -1  -2  -9   54.38    4.03
  -1  -2  -9   45.46    4.41
   1   2  -9   52.09    4.00
   1   2  -9   53.32    4.46
   2  -1  10    1.68    1.10
  -2   1  10    1.55    0.93
   1   2  10   -0.14    1.15
  -1  -2  10   -1.49    1.06
  -2   1 -10    1.47    0.75
  -2   1 -10    1.48    1.17
   2  -1 -10    3.51    0.68
   2  -1 -10    0.18    1.99
  -1  -2 -10    1.00    0.58
   1   2 -10    2.45    0.78
   1   2 -10   -0.16    1.16
   2  -1  11   16.07    1.77
  -2   1  11   16.98    1.86
   1   2  11   17.26    1.92
  -1  -2  11   19.24    1.93
  -2   1 -11   17.59    1.57
   2  -1 -11   20.07    1.69
  -1  -2 -11   20.18    1.67
   1   2 -11   19.14    1.66
   2  -1  12    1.55    1.00
  -2   1  12    2.14    1.10
   1   2  12    2.41    1.12
  -1  -2  12    3.43    1.13
  -2   1 -12    3.79    0.71
   2  -1 -12    2.89    0.78
  -1  -2 -12    2.30    0.78
   1   2 -12    4.74    0.84
   2  -1  13   17.10    2.12
  -2   1  13   20.18    2.02
   1   2  13   19.60    2.02
  -1  -2  13   18.52    2.03
  -2   1 -13   17.07    1.74
   2  -1 -13   19.12    1.71
  -1  -2 -13   15.99    1.66
   1   2 -13   17.27    1.62
   2  -1  14    4.24    1.58
  -2   1  14    3.33    1.27
   1   2  14    4.30    1.39
  -1  -2  14    2.27    1.12
  -2   1 -14    5.05    1.01
  -1  -2 -14    2.98    0.78
   1   2 -14    3.86    0.75
   2  -1  15    8.25    1.61
  -2   1  15    6.86    1.50
   1   2  15    6.72    1.31
  -1  -2 -15    7.70    0.92
   2  -1  16    3.53    1.38
  -2   1  16    4.06    0.97
   1   2  16    6.04    1.16
   2  -1  17    6.94    0.75
   1   2  17    5.84    1.10
   2   0   0   -0.01    0.03
  -2   0   0    0.02    0.03
   0   2   0   -0.08    0.06
   0   2   0    0.01    0.06
   2   0   1    0.69    0.16
   2   0   1   -0.07    0.08
  -2   0   1    0.27    0.15
   0   2   1   -0.03    0.12
   0   2   1   -0.07    0.10
   0  -2   1   -0.14    0.05
  -2   0  -1   -0.01    0.06
  -2   0  -1    0.71    0.21
   0  -2  -1    0.91    0.28
   0  -2  -1    0.45    0.30
   0   2  -1   -0.05    0.02
   0   2  -1   -0.07    0.08
   2   0   2    5.69    0.49
  -2   0   2    6.89    0.55
   0  -2   2    5.27    0.46
   0  -2   2    5.90    0.44
  -2   0  -2    5.17    0.55
  -2   0  -2    5.61    0.47
   2   0  -2    4.74    0.56
   0  -2  -2    6.69    0.64
   0  -2  -2    6.00    0.50
   0   2  -2    5.71    0.51
   0   2  -2    4.33    0.44
   2   0   3    0.03    0.23
   2   0   3   -0.06    0.40
  -2   0   3    0.00    0.33
  -2   0   3    0.06    0.13
   0   2   3   -0.02    0.35
   0   2   3   -0.10    0.09
   0  -2   3    0.98    0.31
   0  -2   3   -0.18    0.35
  -2   0  -3   -0.10    0.19
  -2   0  -3   -0.02    0.36
  -2   0  -3    0.38    0.17
   2   0  -3    0.27    0.20
   2   0  -3    0.40    0.57
   0  -2  -3    0.11    0.26
   0  -2  -3   -0.06    0.42
   0  -2  -3    0.42    0.23
   0   2  -3    0.18    0.20
   0   2  -3    0.63    0.36
   0   2  -3    0.22    0.12
   2   0   4  782.33   57.16
   2   0   4  834.29   57.26
  -2   0   4  875.52   57.37
   0   2   4  812.89   57.26
   0   2   4  642.41   57.22
   0  -2   4  793.04   57.17
   0  -2   4  819.64   57.49
  -2   0  -4  836.49   57.18
  -2   0  -4  820.44   57.40
  -2   0  -4  801.48   57.28
   2   0  -4  824.62   57.06
   2   0  -4  803.43   57.21
   0  -2  -4  808.23   57.14
   0  -2  -4  858.68   57.58
   0  -2  -4  832.34   57.21
   0   2  -4  834.56   57.23
   0   2  -4  793.33   57.25
   2   0   5   25.08    2.10
   2   0   5   28.46    2.17
  -2   0   5   27.61    2.18
   0   2   5   24.59    2.15
   0   2   5   27.33    1.94
   0  -2   5   24.01    2.04
   0  -2   5   25.67    2.11
  -2   0  -5   24.42    2.03
  -2   0  -5   27.52    2.16
  -2   0  -5   27.76    1.97
   2   0  -5   28.96    2.05
   2   0  -5   28.04    2.20
   0  -2  -5   26.43    2.08
   0  -2  -5   24.62    2.32
   0  -2  -5   26.77    2.01
   0   2  -5   29.73    2.02
   0   2  -5   27.25    2.09
   2   0   6  124.03    9.60
   2   0   6  137.27    9.65
  -2   0   6  133.56    9.66
   0   2   6  141.29    9.67
   0  -2   6  142.70    9.63
  -2   0  -6  129.93    9.56
  -2   0  -6  123.03    9.67
  -2   0  -6  144.52    9.85
   2   0  -6  132.99    9.56
   2   0  -6  132.41    9.77
   0  -2  -6  132.11    9.56
   0  -2  -6  131.50    9.76
   0   2  -6  135.17    9.55
   0   2  -6  131.47    9.61
   2   0   7    0.00    0.53
  -2   0   7    1.14    0.63
   0   2   7    2.12    0.95
   0  -2   7    0.80    0.51
  -2   0  -7    1.04    0.41
  -2   0  -7    0.52    0.71
   2   0  -7    0.97    0.42
   2   0  -7    2.03    0.90
   0  -2  -7    0.58    0.66
   0  -2  -7    2.23    1.17
   0   2  -7    0.80    0.35
   0   2  -7    0.75    0.64
   2   0   8   -0.63    0.60
  -2   0   8    2.55    0.77
   0   2   8    0.99    0.70
   0  -2   8   -0.50    0.59
  -2   0  -8   -0.09    0.41
  -2   0  -8    1.71    0.89
   2   0  -8    1.00    0.46
   2   0  -8   -0.27    0.96
   0  -2  -8    0.07    0.44
   0  -2  -8   -0.02    0.93
   0   2  -8    0.11    0.40
   0   2  -8   -0.12    0.78
   2   0   9    1.39    0.73
  -2   0   9    0.21    0.77
   0   2   9    0.51    0.81
   0  -2   9    0.81    0.69
  -2   0  -9    1.45    0.51
  -2   0  -9    0.35    1.46
   2   0  -9    0.14    0.48
   2   0  -9    1.58    1.14
   0  -2  -9    1.79    0.57
   0  -2  -9   -0.12    1.77
   0   2  -9    2.03    0.48
   0   2  -9    0.87    1.37
   2   0  10   39.29    2.95
  -2   0  10   31.63    2.88
   0   2  10   37.09    3.00
   0  -2  10   34.41    2.89
  -2   0 -10   36.40    2.74
  -2   0 -10   34.81    3.45
   2   0 -10   36.04    2.77
   2   0 -10   35.75    3.34
   0  -2 -10   35.14    2.75
   0  -2 -10   29.14    3.21
   0   2 -10   35.28    2.69
   0   2 -10   32.96    3.30
   2   0  11    5.21    1.28
  -2   0  11    4.37    1.11
   0   2  11    2.74    1.09
   0  -2  11    2.28    0.88
  -2   0 -11    2.14    0.87
   2   0 -11    4.20    0.82
   0  -2 -11    3.16    0.73
   0   2 -11    3.95    0.73
   2   0  12  138.79   10.34
  -2   0  12  152.43   10.57
   0   2  12  149.49   10.52
   0  -2  12  131.97   10.41
  -2   0 -12  143.82   10.21
   2   0 -12  138.66   10.19
   0  -2 -12  132.96   10.16
   0   2 -12  132.86   10.18
   2   0  13    0.89    1.03
  -2   0  13    4.43    1.70
   0   2  13    2.18    1.59
   0  -2  13    0.10    1.50
  -2   0 -13    0.42    0.65
   2   0 -13   -0.57    0.96
   0  -2 -13   -0.64    1.01
   0   2 -13    1.24    0.97
   2   0  14   -0.26    1.08
  -2   0  14    2.27    1.10
   0   2  14   -0.37    1.56
   0  -2  14    0.44    1.42
  -2   0 -14    0.20    0.63
   2   0 -14    0.89    0.68
   0   2 -14    1.01    0.91
   2   0  15    0.07    0.85
   0   2  15    0.20    1.43
  -2   0 -15    0.17    0.57
   0  -2 -15    0.40    0.85
   2   0  16   30.28    2.72
   0   2  16   35.45    2.86
   2   0  17    0.03    0.90
   0   2  17   -0.15    0.57
   2   1   0    0.00    0.05
   2   1   0    0.01    0.05
   2   1   0   -0.06    0.08
  -2  -1   0   -0.02    0.02
  -2  -1   0    0.23    0.22
  -1   2   0   -0.07    0.10
  -1   2   0    0.06    0.07
   1  -2   0    0.55    0.14
   1  -2   0    0.46    0.19
   2   1   1   51.10    3.73
  -2  -1   1   52.36    3.73
   1  -2   1   51.97    3.70
   1  -2   1   50.12    3.71
  -2  -1  -1   50.94    3.74
  -2  -1  -1   50.59    3.76
   2   1  -1   54.45    3.72
   1  -2  -1   48.17    3.79
   1  -2  -1   49.72    3.74
  -1   2  -1   60.90    3.91
   2   1   2   24.03    1.86
  -2  -1   2   25.65    1.83
  -1   2   2   24.78    1.95
   1  -2   2   25.81    1.84
   1  -2   2   25.88    1.84
  -2  -1  -2   23.67    1.89
  -2  -1  -2   25.56    1.85
   2   1  -2   25.83    1.93
   1  -2  -2   26.11    2.00
   1  -2  -2   25.02    1.84
  -1   2  -2   26.15    1.86
   2   1   3   94.81    7.31
   2   1   3  102.93    7.38
  -2  -1   3  105.51    7.35
  -2  -1   3  101.73    7.32
  -1   2   3  103.94    7.43
   1  -2   3   97.69    7.29
   1  -2   3  109.50    7.37
  -2  -1  -3  102.58    7.33
  -2  -1  -3   99.40    7.41
  -2  -1  -3  103.74    7.32
   2   1  -3  107.44    7.32
   2   1  -3   97.24    7.35
   1  -2  -3  102.58    7.35
   1  -2  -3  101.32    7.45
   1  -2  -3  102.92    7.30
  -1   2  -3  103.84    7.28
  -1   2  -3  106.61    7.51
  -1   2  -3  105.89    7.44
   2   1   4  157.56   11.50
   2   1   4  171.69   11.56
  -2  -1   4  159.97   11.54
  -1   2   4  172.22   11.59
  -1   2   4  160.82   11.59
   1  -2   4  151.72   11.44
   1  -2   4  171.96   11.56
  -2  -1  -4  156.51   11.49
  -2  -1  -4  150.62   11.58
  -2  -1  -4  166.20   11.62
   2   1  -4  154.54   11.46
   2   1  -4  160.32   11.54
   1  -2  -4  162.53   11.50
   1  -2  -4  158.34   11.56
   1  -2  -4  163.76   11.43
  -1   2  -4  161.39   11.43
  -1   2  -4  151.66   11.53
  -1   2  -4  172.33   11.49
   2   1   5    4.23    0.74
   2   1   5    6.55    0.73
  -2  -1   5    7.19    0.77
  -1   2   5    5.87    0.80
   1  -2   5    4.83    0.60
   1  -2   5    5.63    0.77
  -2  -1  -5    3.76    0.53
  -2  -1  -5    5.21    0.95
  -2  -1  -5    4.79    0.45
   2   1  -5    5.15    0.51
   2   1  -5    6.07    0.73
   1  -2  -5    4.74    0.63
   1  -2  -5    2.96    0.77
   1  -2  -5    4.45    0.42
  -1   2  -5    4.17    0.56
  -1   2  -5    3.16    0.60
   2   1   6   31.63    2.54
   2   1   6   34.77    2.55
  -2  -1   6   34.23    2.57
  -1   2   6   38.83    2.67
   1  -2   6   28.29    2.46
   1  -2   6   32.49    2.54
  -2  -1  -6   30.28    2.46
  -2  -1  -6   30.04    2.63
  -2  -1  -6   36.61    2.50
   2   1  -6   34.40    2.43
   2   1  -6   33.46    2.64
   1  -2  -6   31.71    2.48
   1  -2  -6   30.41    2.69
  -1   2  -6   31.82    2.41
  -1   2  -6   27.25    2.51
   2   1   7   13.65    1.51
  -2  -1   7   19.11    1.48
  -1   2   7   17.46    1.57
   1  -2   7   17.36    1.43
  -2  -1  -7   12.89    1.33
  -2  -1  -7   14.87    1.58
   2   1  -7   15.00    1.31
   2   1  -7   12.72    1.66
   1  -2  -7   16.42    1.37
   1  -2  -7   17.19    1.64
  -1   2  -7   16.59    1.28
  -1   2  -7   15.19    1.48
   2   1   8   49.63    3.76
  -2  -1   8   48.10    3.70
  -1   2   8   49.75    3.91
   1  -2   8   51.92    3.75
  -2  -1  -8   47.43    3.62
  -2  -1  -8   47.69    3.92
   2   1  -8   48.13    3.62
   2   1  -8   46.19    3.84
   1  -2  -8   49.08    3.68
   1  -2  -8   48.46    3.96
  -1   2  -8   51.19    3.64
  -1   2  -8   43.66    3.79
   2   1   9   52.13    4.30
  -2  -1   9   56.63    4.45
  -1   2   9   53.90    4.44
   1  -2   9   55.00    4.31
  -2  -1  -9   60.27    4.23
  -2  -1  -9   56.88    4.74
   2   1  -9   59.39    4.24
   2   1  -9   55.35    4.86
   1  -2  -9   59.40    4.29
   1  -2  -9   54.60    4.55
  -1   2  -9   61.08    4.21
  -1   2  -9   55.28    4.49
   2   1  10    4.03    0.98
  -2  -1  10    1.01    1.23
  -1   2  10    2.16    0.97
   1  -2  10    2.47    1.06
  -2  -1 -10    1.63    0.60
  -2  -1 -10    4.19    1.34
   2   1 -10    0.82    0.80
   2   1 -10    2.48    1.30
   1  -2 -10    1.24    0.64
   1  -2 -10    0.81    1.32
  -1   2 -10   -0.04    0.66
  -1   2 -10    1.81    1.18
   2   1  11   22.23    1.89
  -2  -1  11   17.23    1.77
  -1   2  11   18.70    1.96
   1  -2  11   15.15    1.76
  -2  -1 -11   16.10    1.62
   2   1 -11   16.45    1.65
   1  -2 -11   20.98    1.71
  -1   2 -11   19.17    1.62
   2   1  12    5.22    1.21
  -2  -1  12    2.60    1.19
  -1   2  12    3.89    1.35
   1  -2  12    4.26    1.70
  -2  -1 -12    3.36    0.77
   2   1 -12    3.66    0.88
   1  -2 -12    4.80    0.91
  -1   2 -12    3.20    0.68
   2   1  13   17.64    2.18
  -2  -1  13   16.75    1.98
  -1   2  13   18.97    2.04
   1  -2  13   18.02    1.93
  -2  -1 -13   17.54    1.78
   2   1 -13   18.71    1.81
   1  -2 -13   20.45    1.82
  -1   2 -13   19.82    1.64
   2   1  14    4.50    1.68
  -2  -1  14    2.29    1.10
  -1   2  14    4.34    1.35
   1  -2  14    4.26    1.51
  -2  -1 -14    5.04    1.08
   2   1 -14    3.44    0.81
  -1   2 -14    2.43    0.68
   2   1  15    7.38    1.65
  -1   2  15    7.09    1.30
   1  -2  15    5.39    1.30
  -2  -1 -15    8.73    1.11
   1  -2 -15    5.65    0.92
  -1   2 -15    5.76    0.77
   2   1  16    5.99    1.50
  -1   2  16    4.73    1.44
  -2  -1 -16    4.75    0.70
   2   1  17    6.23    0.87
   2   2   0    7.88    0.57
  -2  -2   0    8.35    0.59
  -2  -2   0    6.85    0.68
   2  -2   0    8.59    0.61
   2  -2   0    7.15    0.63
   2   2   1    0.11    0.13
   2   2   1   -0.01    0.14
  -2  -2   1    0.43    0.16
  -2   2   1    0.05    0.23
  -2   2   1    0.50    0.15
   2  -2   1    0.21    0.12
  -2  -2  -1    0.05    0.10
   2   2  -1    0.08    0.10
  -2   2  -1   -0.02    0.05
  -2   2  -1   -0.03    0.15
   2   2   2    3.23    0.40
   2   2   2    4.27    0.51
   2   2   2    4.27    0.42
  -2  -2   2    3.78    0.37
  -2   2   2    4.58    0.54
   2  -2   2    3.30    0.34
   2  -2   2    3.77    0.41
  -2  -2  -2    4.19    0.41
  -2  -2  -2    3.64    0.48
  -2  -2  -2    3.64    0.43
   2   2  -2    3.61    0.33
   2   2  -2    3.81    0.39
   2   2  -2    3.43    0.32
   2  -2  -2    4.47    0.57
   2  -2  -2    3.36    0.34
  -2   2  -2    3.21    0.33
  -2   2  -2    3.17    0.40
   2   2   3   10.87    0.98
   2   2   3   12.69    1.03
   2   2   3   11.10    0.90
  -2  -2   3   11.43    0.94
  -2  -2   3   11.40    0.88
  -2   2   3   10.20    1.07
   2  -2   3   11.09    0.93
   2  -2   3   11.28    0.97
  -2  -2  -3   12.87    0.96
  -2  -2  -3   11.94    1.06
  -2  -2  -3   10.45    0.95
   2   2  -3   11.82    0.91
   2   2  -3   13.65    1.06
   2  -2  -3   11.73    1.13
   2  -2  -3   12.16    0.89
  -2   2  -3   11.22    0.91
  -2   2  -3   12.37    1.01
   2   2   4  944.19   70.78
   2   2   4  987.09   70.82
  -2  -2   4 1009.22   70.96
  -2   2   4 1026.48   70.87
   2  -2   4  995.62   70.68
   2  -2   4 1041.21   70.92
  -2  -2  -4 1003.42   70.78
  -2  -2  -4  986.40   70.86
  -2  -2  -4 1031.29   70.80
   2   2  -4 1019.05   70.74
   2   2  -4 1017.97   71.12
   2  -2  -4 1001.83   70.77
   2  -2  -4 1005.60   70.95
  -2   2  -4 1004.48   70.69
  -2   2  -4  981.12   70.89
   2   2   5   19.14    1.71
   2   2   5   22.27    1.76
  -2  -2   5   22.46    1.69
  -2   2   5   22.75    1.85
   2  -2   5   17.51    1.67
   2  -2   5   24.12    1.78
  -2  -2  -5   19.60    1.65
  -2  -2  -5   23.06    1.85
  -2  -2  -5   20.53    1.60
   2   2  -5   20.14    1.61
   2   2  -5   19.03    1.70
   2  -2  -5   19.66    1.68
   2  -2  -5   20.77    1.88
  -2   2  -5   22.39    1.64
  -2   2  -5   22.34    1.80
  -2   2  -5   21.94    1.66
  -2   2  -5   22.14    1.57
   2   2   6   26.89    2.17
  -2  -2   6   22.89    1.95
  -2   2   6   22.34    2.09
   2  -2   6   24.28    1.98
   2  -2   6   26.23    2.06
  -2  -2  -6   22.99    1.94
  -2  -2  -6   21.13    2.05
  -2  -2  -6   25.89    1.84
   2   2  -6   25.14    1.86
   2   2  -6   23.47    1.99
   2  -2  -6   26.61    1.99
   2  -2  -6   23.69    2.20
  -2   2  -6   25.19    1.91
  -2   2  -6   25.92    2.02
   2   2   7    1.11    0.62
  -2  -2   7    0.19    0.62
  -2   2   7    0.04    0.65
   2  -2   7   -0.12    0.51
   2  -2   7    0.42    0.47
  -2  -2  -7    0.38    0.45
  -2  -2  -7   -0.39    0.69
  -2  -2  -7    0.03    0.21
   2   2  -7   -0.15    0.32
   2   2  -7   -0.17    0.64
   2  -2  -7   -0.15    0.45
   2  -2  -7    0.50    0.87
  -2   2  -7    0.78    0.35
  -2   2  -7   -0.60    0.61
   2   2   8  202.85   15.03
  -2  -2   8  229.14   15.15
  -2   2   8  221.09   15.12
   2  -2   8  219.20   15.06
  -2  -2  -8  196.03   14.90
  -2  -2  -8  194.87   15.19
   2   2  -8  226.79   14.96
   2   2  -8  192.74   15.22
   2  -2  -8  209.36   14.98
   2  -2  -8  201.56   15.25
  -2   2  -8  216.56   14.91
  -2   2  -8  201.41   15.09
   2   2   9    0.12    0.74
  -2  -2   9    1.20    0.75
  -2   2   9   -0.33    0.78
   2  -2   9    0.62    0.92
  -2  -2  -9    0.54    0.52
  -2  -2  -9    0.62    1.03
   2   2  -9    1.19    0.44
   2   2  -9   -0.51    1.39
   2  -2  -9    1.75    0.62
   2  -2  -9    2.18    1.29
  -2   2  -9    0.52    0.60
  -2   2  -9    0.37    1.01
   2   2  10   -0.33    0.79
  -2  -2  10    1.55    0.83
  -2   2  10    0.70    0.89
   2  -2  10    2.30    0.78
  -2  -2 -10    2.39    0.60
   2   2 -10    1.34    0.51
   2   2 -10    0.07    1.17
   2  -2 -10    1.40    0.66
   2  -2 -10    0.12    1.38
  -2   2 -10    2.08    0.52
  -2   2 -10   -0.20    1.18
   2   2  11    8.07    1.24
  -2  -2  11    9.29    1.25
  -2   2  11    8.36    1.35
   2  -2  11    6.08    1.30
  -2  -2 -11    7.70    0.97
   2   2 -11    9.93    0.99
   2  -2 -11    5.71    0.97
  -2   2 -11    5.21    1.00
   2   2  12   -0.70    1.40
  -2  -2  12   -1.31    0.94
  -2   2  12    0.15    1.07
   2  -2  12    0.64    0.94
  -2  -2 -12    1.29    0.95
   2  -2 -12   -0.35    0.70
  -2   2 -12   -0.82    0.62
   2   2  13    2.92    1.18
  -2  -2  13    3.31    1.11
  -2   2  13    5.26    1.29
   2  -2  13    4.95    1.12
  -2  -2 -13    4.35    0.83
   2   2 -13    5.38    0.87
   2  -2 -13    2.96    0.95
  -2   2 -13    3.50    0.76
   2   2  14   44.90    3.70
  -2   2  14   42.84    3.76
   2  -2  14   41.88    3.61
  -2  -2 -14   45.23    3.45
  -2   2 -14   46.63    3.41
   2   2  15   -0.80    0.97
  -2   2  15    0.09    1.18
   2  -2  15    0.49    1.03
  -2  -2 -15    0.10    0.93
   2  -2 -15   -0.14    0.64
  -2   2 -15    0.04    0.58
   2   2  16   14.93    1.42
  -2   2  16   11.51    1.41
   2  -2  16    6.59    1.37
   2   2  17    1.47    0.91
   2   3   0    1.41    0.19
  -2  -3   0    2.19    0.22
   3  -2   1   28.99    1.89
   3  -2   1   24.23    1.91
  -3   2   1   18.14    2.01
  -3   2   1   26.48    1.91
   2   3   1   27.99    1.91
   2   3   1   28.57    1.93
  -2  -3   1   29.34    1.95
  -3   2  -1   27.41    1.92
   3  -2  -1   26.75    2.04
  -2  -3  -1   22.01    1.89
  -2  -3  -1   27.69    1.95
  -2  -3  -1   25.76    1.94
   3  -2   2   20.04    1.39
   3  -2   2   19.76    1.39
  -3   2   2   17.47    1.55
  -3   2   2   18.98    1.38
   2   3   2   18.07    1.44
   2   3   2   19.27    1.45
   2   3   2   17.62    1.43
  -2  -3   2   19.14    1.35
  -2  -3   2   19.17    1.38
  -3   2  -2   17.58    1.35
  -3   2  -2   19.08    1.43
   3  -2  -2   16.26    1.56
  -2  -3  -2   17.53    1.40
  -2  -3  -2   18.47    1.50
  -2  -3  -2   17.85    1.44
   2   3  -2   18.37    1.33
   2   3  -2   19.13    1.38
   2   3  -2   17.81    1.38
   3  -2   3 1136.81   79.50
   3  -2   3 1162.73   79.69
  -3   2   3 1172.74   79.87
   2   3   3 1041.99   79.58
   2   3   3 1212.97   80.03
   2   3   3 1167.86   79.81
  -2  -3   3 1107.72   79.73
  -3   2  -3 1131.14   79.49
  -3   2  -3 1130.31   79.63
   3  -2  -3 1044.58   79.76
  -2  -3  -3 1092.37   79.51
  -2  -3  -3 1100.11   79.92
  -2  -3  -3 1154.13   79.64
   2   3  -3 1143.16   79.56
   2   3  -3 1129.55   79.84
   2   3  -3 1145.91   79.72
   3  -2   4 2148.10  154.82
   3  -2   4 2339.17  155.28
  -3   2   4 2285.91  155.23
   2   3   4 2103.75  155.12
   2   3   4 2322.21  155.33
   2   3   4 2027.67  155.57
  -2  -3   4 2177.08  155.73
  -2  -3   4 1914.90  155.24
  -3   2  -4 2286.83  154.95
  -3   2  -4 2244.22  155.14
   3  -2  -4 2134.19  155.51
  -2  -3  -4 2232.63  155.06
  -2  -3  -4 2183.49  155.32
  -2  -3  -4 2311.60  155.20
   2   3  -4 2343.52  154.89
   2   3  -4 2163.19  155.63
   3  -2   5   11.48    1.07
   3  -2   5   11.81    1.12
  -3   2   5   11.08    1.25
  -3   2   5    9.97    0.89
   2   3   5    9.92    1.27
  -2  -3   5   10.45    1.06
  -3   2  -5   12.63    1.00
  -3   2  -5   11.22    1.29
  -3   2  -5   11.63    0.95
   3  -2  -5   11.16    1.04
   3  -2  -5   11.57    1.33
  -2  -3  -5   12.24    1.09
  -2  -3  -5   11.70    1.21
  -2  -3  -5   11.80    0.95
   2   3  -5   12.44    0.97
   2   3  -5   10.60    1.06
   3  -2   6   30.65    2.57
   3  -2   6   33.32    2.57
  -3   2   6   34.89    2.67
   2   3   6   29.02    2.62
  -2  -3   6   34.52    2.54
  -3   2  -6   34.81    2.48
  -3   2  -6   32.82    2.63
  -3   2  -6   33.48    2.45
   3  -2  -6   30.36    2.56
   3  -2  -6   36.77    2.81
  -2  -3  -6   30.24    2.51
  -2  -3  -6   35.38    2.83
  -2  -3  -6   33.56    2.44
   2   3  -6   36.40    2.46
   2   3  -6   30.83    2.65
   3  -2   7   25.20    2.45
   3  -2   7   32.80    2.57
  -3   2   7   26.67    2.58
   2   3   7   29.04    2.60
  -2  -3   7   29.95    2.47
  -3   2  -7   34.87    2.43
  -3   2  -7   28.88    2.55
   3  -2  -7   33.39    2.50
   3  -2  -7   35.60    2.74
  -2  -3  -7   31.06    2.45
  -2  -3  -7   35.17    2.72
  -2  -3  -7   34.96    2.33
   2   3  -7   32.37    2.39
   2   3  -7   32.97    2.63
   3  -2   8   24.27    2.33
   3  -2   8   32.73    2.33
  -3   2   8   26.50    2.48
   2   3   8   30.62    2.46
  -2  -3   8   32.79    2.44
  -3   2  -8   29.48    2.23
  -3   2  -8   31.92    2.55
   3  -2  -8   30.82    2.35
   3  -2  -8   27.90    2.81
  -2  -3  -8   27.86    2.27
  -2  -3  -8   25.68    2.61
   2   3  -8   30.73    2.26
   2   3  -8   23.87    2.60
   3  -2   9   14.62    1.28
  -3   2   9   12.02    1.48
   2   3   9   11.37    1.39
  -2  -3   9   12.85    1.32
  -3   2  -9   11.25    1.09
  -3   2  -9   13.79    1.55
   3  -2  -9   12.13    1.22
   3  -2  -9   10.98    1.72
  -2  -3  -9   10.40    1.15
  -2  -3  -9    8.93    1.98
   2   3  -9   14.23    1.10
   2   3  -9    6.76    1.78
   3  -2  10   16.43    1.66
  -3   2  10   14.83    1.72
   2   3  10   16.62    1.81
  -2  -3  10   13.90    1.54
  -3   2 -10   12.49    1.29
  -3   2 -10   15.82    1.79
   3  -2 -10   12.89    1.35
   3  -2 -10   14.83    2.58
  -2  -3 -10   14.34    1.43
   2   3 -10   11.65    1.23
   2   3 -10   13.45    1.97
   3  -2  11    7.79    1.11
  -3   2  11    6.29    1.38
   2   3  11    6.60    1.30
  -2  -3  11    4.88    1.06
  -3   2 -11    6.20    0.84
   3  -2 -11    8.64    1.06
  -2  -3 -11    7.12    0.97
   2   3 -11    7.41    0.89
   3  -2  12   74.34    5.39
  -3   2  12   80.43    5.54
   2   3  12   64.38    5.36
  -2  -3  12   65.27    5.53
  -3   2 -12   64.96    5.14
   3  -2 -12   66.54    5.22
  -2  -3 -12   70.79    5.19
   2   3 -12   67.81    5.19
   3  -2  13   13.19    1.85
  -3   2  13   15.12    2.32
   2   3  13   13.29    1.67
  -3   2 -13   13.27    1.39
   3  -2 -13   10.98    1.57
  -2  -3 -13   12.64    1.36
   3  -2  14    1.49    0.97
  -3   2  14    1.47    1.84
   2   3  14    2.59    1.25
  -3   2 -14    0.74    0.66
  -2  -3 -14    0.93    0.69
   3  -2  15    1.13    1.04
  -3   2  15    3.62    1.22
   2   3  15    1.97    1.07
  -3   2 -15    2.08    0.78
  -2  -3 -15    1.48    0.65
   3  -2  16    0.79    1.11
  -3   2  16    2.33    0.96
   2   3  16    0.65    0.93
   2   3  17    9.22    1.06
   3  -1   0   54.95    3.89
  -3   1   0   54.26    3.89
  -1  -3   0   52.98    3.89
  -1  -3   0   53.90    3.95
  -3   1   1   83.65    6.46
   1   3   1   75.99    6.44
  -1  -3   1   99.90    6.34
  -1  -3  -1   92.35    6.29
   3  -1   2    7.25    0.60
   3  -1   2    7.63    0.62
  -3   1   2    8.54    0.88
   1   3   2    7.59    0.68
   1   3   2    6.38    0.62
  -1  -3   2    6.94    0.56
  -1  -3   2    7.26    0.58
  -3   1  -2    6.70    0.57
  -3   1  -2    6.73    0.65
   3  -1  -2    7.05    0.75
  -1  -3  -2    8.32    0.64
  -1  -3  -2    7.38    0.80
  -1  -3  -2    6.51    0.62
   1   3  -2    7.39    0.54
   1   3  -2    7.59    0.59
   1   3  -2    7.53    0.59
   3  -1   3   38.90    2.63
   3  -1   3   39.01    2.66
  -3   1   3   35.85    2.78
   1   3   3   33.79    2.71
   1   3   3   36.05    2.65
  -1  -3   3   34.23    2.59
  -1  -3   3   37.38    2.59
  -3   1  -3   36.40    2.60
  -3   1  -3   35.99    2.67
   3  -1  -3   33.85    2.72
  -1  -3  -3   36.51    2.65
  -1  -3  -3   33.20    2.74
  -1  -3  -3   34.76    2.62
   1   3  -3   35.47    2.57
   1   3  -3   32.69    2.59
   1   3  -3   37.13    2.58
   3  -1   4  289.07   21.13
   3  -1   4  312.36   21.21
  -3   1   4  312.77   21.43
  -3   1   4  297.03   21.22
   1   3   4  297.01   21.29
  -1  -3   4  276.93   21.12
  -1  -3   4  316.98   21.38
  -3   1  -4  293.47   21.11
  -3   1  -4  283.69   21.20
  -3   1  -4  295.58   21.20
   3  -1  -4  296.12   21.19
   3  -1  -4  300.53   21.32
  -1  -3  -4  291.27   21.16
  -1  -3  -4  295.11   21.35
  -1  -3  -4  300.02   21.19
   1   3  -4  309.03   21.10
   1   3  -4  303.16   21.22
   1   3  -4  308.46   21.22
   3  -1   5  671.38   49.91
   3  -1   5  765.00   50.03
  -3   1   5  729.38   49.97
   1   3   5  745.68   50.20
  -1  -3   5  690.56   50.03
  -3   1  -5  719.75   49.80
  -3   1  -5  643.94   49.99
  -3   1  -5  719.18   49.98
   3  -1  -5  705.79   49.88
   3  -1  -5  695.52   50.10
  -1  -3  -5  710.92   49.88
  -1  -3  -5  682.77   50.20
  -1  -3  -5  727.13   50.00
   1   3  -5  703.85   49.82
   1   3  -5  687.09   50.06
   3  -1   6   -0.37    0.60
   3  -1   6    0.48    0.67
  -3   1   6    0.32    0.77
   1   3   6    1.29    0.61
   1   3   6    0.21    0.19
  -1  -3   6    0.63    0.46
  -3   1  -6    0.35    0.45
  -3   1  -6    0.62    0.79
  -3   1  -6    0.09    0.16
   3  -1  -6    0.35    0.55
   3  -1  -6    0.50    0.78
  -1  -3  -6    0.08    0.39
  -1  -3  -6   -0.83    0.93
  -1  -3  -6    0.33    0.20
   1   3  -6    0.27    0.25
   1   3  -6    0.18    0.48
   3  -1   7  245.23   18.10
   3  -1   7  271.11   18.06
  -3   1   7  268.03   18.16
   1   3   7  257.73   18.16
  -1  -3   7  275.68   18.13
  -3   1  -7  249.51   17.97
  -3   1  -7  244.26   18.18
   3  -1  -7  246.00   18.04
   3  -1  -7  248.90   18.26
  -1  -3  -7  252.25   18.01
  -1  -3  -7  225.10   18.19
  -1  -3  -7  248.01   18.34
   1   3  -7  264.94   17.99
   1   3  -7  249.53   18.18
   3  -1   8   61.10    4.44
  -3   1   8   59.79    4.47
   1   3   8   65.54    4.63
  -1  -3   8   67.75    4.43
  -3   1  -8   58.73    4.28
  -3   1  -8   55.05    4.60
   3  -1  -8   58.38    4.33
   3  -1  -8   60.99    4.83
  -1  -3  -8   57.97    4.38
  -1  -3  -8   50.27    4.74
   1   3  -8   57.74    4.29
   1   3  -8   48.37    4.63
   3  -1   9   37.33    2.94
  -3   1   9   38.13    2.94
   1   3   9   37.78    2.92
  -1  -3   9   35.37    2.88
  -3   1  -9   32.89    2.72
  -3   1  -9   28.49    3.10
   3  -1  -9   34.46    2.74
   3  -1  -9   39.12    3.30
  -1  -3  -9   36.50    2.80
  -1  -3  -9   36.37    3.16
   1   3  -9   33.71    2.71
   1   3  -9   33.01    3.14
   3  -1  10    0.66    0.73
  -3   1  10    0.77    0.84
   1   3  10   -0.32    0.79
  -1  -3  10    0.44    0.80
  -3   1 -10    0.38    0.48
  -3   1 -10    2.51    1.76
   3  -1 -10    0.73    0.58
   3  -1 -10    3.75    1.59
  -1  -3 -10    1.83    0.64
   1   3 -10    0.87    0.51
   1   3 -10    2.63    1.26
   3  -1  11   50.08    4.04
  -3   1  11   52.37    4.01
   1   3  11   48.92    3.95
  -1  -3  11   46.72    3.88
  -3   1 -11   50.03    3.76
   3  -1 -11   46.42    3.87
  -1  -3 -11   46.52    3.74
   1   3 -11   52.19    3.74
   3  -1  12    1.22    1.00
  -3   1  12    2.10    1.12
   1   3  12    1.03    1.51
  -1  -3  12    0.32    0.92
  -3   1 -12    1.96    0.63
   3  -1 -12    1.50    0.73
  -1  -3 -12    0.59    0.94
   1   3 -12    0.82    0.62
   3  -1  13    8.07    1.41
  -3   1  13   10.46    1.65
   1   3  13    8.75    1.92
  -1  -3  13    6.50    1.24
  -3   1 -13    7.58    0.96
   3  -1 -13    6.06    1.02
  -1  -3 -13    8.77    1.30
   1   3 -13    5.20    0.86
   3  -1  14    7.04    1.35
  -3   1  14    7.84    1.60
   1   3  14    8.77    1.48
  -3   1 -14    9.21    1.01
  -1  -3 -14    8.08    1.10
   3  -1  15    2.19    1.04
   1   3  15    1.63    1.09
  -3   1 -15    1.17    0.62
  -1  -3 -15    0.11    0.67
   3  -1  16   -0.42    0.80
  -3   1  16    0.62    1.16
   3  -1  17    0.14    0.75
   1   3  17    0.01    0.65
  -3   0   0   -0.19    0.08
  -3   0   0    0.14    0.16
   0   3   0   -0.03    0.18
   0   3   0    0.07    0.19
   0  -3   0    0.19    0.16
   0  -3   0    1.97    0.45
   3   0   1   -0.09    0.11
  -3   0   1    0.14    0.30
   0   3   1    0.08    0.19
   0   3   1    0.46    0.25
   0  -3   1    0.54    0.19
  -3   0  -1    0.05    0.08
  -3   0  -1    0.82    0.26
   0  -3  -1    0.19    0.42
   0   3  -1   -0.02    0.06
   0   3  -1    0.54    0.11
   0   3  -1    0.05    0.13
   3   0   2  194.59   14.17
   3   0   2  212.74   14.23
  -3   0   2  203.01   14.31
   0   3   2  205.46   14.31
   0   3   2  206.29   14.28
   0  -3   2  193.26   14.19
   0  -3   2  206.42   14.22
  -3   0  -2  200.51   14.18
  -3   0  -2  201.97   14.21
  -3   0  -2  197.95   14.24
   3   0  -2  198.60   14.29
   0  -3  -2  201.72   14.26
   0  -3  -2  193.89   14.30
   0  -3  -2  200.11   14.16
   0   3  -2  196.80   14.20
   0   3  -2  194.57   14.20
   0   3  -2  199.91   14.21
   3   0   3    7.84    0.76
   3   0   3    9.62    0.81
  -3   0   3    9.00    0.83
   0   3   3   10.74    0.87
   0   3   3    9.44    0.74
   0  -3   3    8.60    0.74
   0  -3   3    8.41    0.75
   0  -3   3    8.16    0.67
  -3   0  -3    8.69    0.73
  -3   0  -3    8.70    0.86
  -3   0  -3    8.68    0.75
   3   0  -3   10.58    0.92
   0  -3  -3    8.22    0.80
   0  -3  -3    8.05    0.97
   0  -3  -3    9.66    0.76
   0   3  -3    9.19    0.69
   0   3  -3    8.34    0.84
   0   3  -3    9.05    0.71
   3   0   4 1020.70   74.58
   3   0   4 1091.23   74.76
  -3   0   4 1084.81   74.76
  -3   0   4 1042.05   74.78
   0   3   4 1127.20   74.98
   0  -3   4  994.21   74.56
   0  -3   4 1104.40   74.90
  -3   0  -4 1034.90   74.57
  -3   0  -4  968.54   74.64
  -3   0  -4 1056.88   74.83
   3   0  -4 1054.22   74.58
   3   0  -4 1036.66   74.72
   0  -3  -4 1054.20   74.62
   0  -3  -4 1086.48   74.83
   0  -3  -4 1055.35   74.73
   0   3  -4 1074.91   74.50
   0   3  -4 1080.15   74.75
   0   3  -4 1092.06   74.98
   3   0   5   10.68    1.06
   3   0   5   13.49    1.17
  -3   0   5   12.05    1.11
   0   3   5   12.20    1.21
   0  -3   5   11.38    1.07
   0  -3   5   12.52    1.05
  -3   0  -5   11.03    1.00
  -3   0  -5   11.15    1.11
  -3   0  -5   11.23    0.94
   3   0  -5   11.73    0.99
   3   0  -5   10.33    1.39
   0  -3  -5   11.06    1.05
   0  -3  -5   14.59    1.33
   0  -3  -5   11.33    0.93
   0   3  -5   11.39    0.93
   0   3  -5   11.29    1.18
   3   0   6   82.15    6.64
   3   0   6   99.91    6.69
  -3   0   6   90.43    6.69
   0   3   6   99.46    6.75
   0   3   6   91.87    6.73
   0  -3   6   94.76    6.66
  -3   0  -6   90.83    6.58
  -3   0  -6   83.07    6.68
  -3   0  -6   93.74    6.74
   3   0  -6   90.68    6.59
   3   0  -6   90.85    6.81
   0  -3  -6   96.03    6.64
   0  -3  -6   85.36    6.83
   0  -3  -6   92.05    6.58
   0   3  -6   94.90    6.55
   0   3  -6   87.80    6.66
   3   0   7    1.11    0.62
   3   0   7    0.90    0.60
  -3   0   7    1.17    0.75
   0   3   7    0.33    0.65
   0  -3   7    1.43    0.71
  -3   0  -7    0.56    0.39
  -3   0  -7    0.61    0.73
  -3   0  -7    0.80    0.23
   3   0  -7    1.08    0.42
   3   0  -7    0.55    0.83
   0  -3  -7    0.48    0.45
   0  -3  -7   -0.11    0.86
   0   3  -7    0.83    0.32
   0   3  -7    0.60    0.88
   3   0   8   35.38    2.80
  -3   0   8   31.74    2.74
   0   3   8   38.40    2.76
   0  -3   8   37.53    2.72
  -3   0  -8   32.89    2.55
  -3   0  -8   28.49    2.79
   3   0  -8   34.50    2.56
   3   0  -8   30.53    2.90
   0  -3  -8   33.73    2.59
   0  -3  -8   31.85    2.87
   0   3  -8   31.21    2.58
   0   3  -8   34.08    2.93
   3   0   9    2.89    0.79
  -3   0   9    4.83    1.02
   0   3   9    2.01    1.20
   0  -3   9    2.97    0.72
  -3   0  -9    2.90    0.57
  -3   0  -9    2.22    1.03
   3   0  -9    3.89    0.62
   3   0  -9    4.03    1.72
   0  -3  -9    1.84    0.59
   0  -3  -9    0.93    1.18
   0   3  -9    2.03    0.49
   0   3  -9    2.49    1.38
   3   0  10   39.57    3.02
  -3   0  10   35.54    2.96
   0   3  10   36.26    3.16
   0  -3  10   35.81    2.85
  -3   0 -10   35.96    2.76
   3   0 -10   36.16    2.79
   3   0 -10   35.19    3.37
   0  -3 -10   33.28    2.87
   0   3 -10   32.39    2.70
   0   3 -10   32.56    3.10
   3   0  11    1.37    0.80
  -3   0  11    1.68    1.07
   0   3  11    0.36    0.98
   0  -3  11    0.89    1.24
  -3   0 -11    1.52    0.63
   3   0 -11    0.55    0.63
   0  -3 -11    0.30    0.66
   0   3 -11   -0.24    0.81
   3   0  12    0.33    0.90
  -3   0  12    1.23    1.03
   0   3  12    2.06    1.18
   0  -3  12   -0.81    0.91
  -3   0 -12    0.56    0.60
   3   0 -12    0.84    0.72
   0  -3 -12    0.13    0.73
   0   3 -12    1.32    0.63
   3   0  13    0.19    1.38
  -3   0  13   -1.05    1.18
   0   3  13   -0.03    1.05
   0  -3  13   -0.48    0.91
  -3   0 -13   -0.87    0.90
   3   0 -13   -0.49    0.72
   0  -3 -13   -0.43    0.71
   0   3 -13   -0.29    0.59
   3   0  14   -0.40    1.09
  -3   0  14    1.59    1.73
   0   3  14    0.01    1.10
  -3   0 -14    0.52    0.65
   0  -3 -14    0.28    0.71
   3   0  15   -0.63    0.78
   0   3  15    0.83    1.12
  -3   0 -15   -0.66    0.49
   0  -3 -15    0.53    0.63
   3   0  16    0.75    1.18
   0   3  16    1.44    0.96
   3   0  17    0.04    0.63
   0   3  17    1.04    0.63
   3   1   0   58.64    3.90
  -3  -1   0   54.46    3.90
  -3  -1   0   53.56    3.96
   1  -3   0   56.24    3.96
   1  -3   0   50.73    3.98
  -3  -1   1  137.41    9.63
  -1   3   1  131.51    9.67
   1  -3   1  143.48    9.59
   1  -3   1  138.67    9.63
  -3  -1  -1  134.76    9.62
   3   1  -1  132.54    9.66
   1  -3  -1  131.07    9.70
   3   1   2    6.13    0.60
   3   1   2    6.66    0.61
  -3  -1   2    7.91    0.61
  -1   3   2    8.49    0.78
  -1   3   2    8.44    0.63
   1  -3   2    6.55    0.56
   1  -3   2    8.05    0.60
   1  -3   2    6.90    0.58
  -3  -1  -2    7.01    0.58
  -3  -1  -2    5.76    0.67
  -3  -1  -2    7.27    0.63
   3   1  -2    7.52    0.65
   1  -3  -2    7.71    0.81
   1  -3  -2    6.49    0.65
  -1   3  -2    7.58    0.55
  -1   3  -2    7.60    0.59
  -1   3  -2    6.91    0.58
   3   1   3   33.08    2.62
   3   1   3   34.97    2.66
  -3  -1   3   32.94    2.64
  -3  -1   3   37.76    2.61
  -1   3   3   34.84    2.76
   1  -3   3   34.19    2.59
   1  -3   3   37.41    2.59
  -3  -1  -3   36.93    2.60
  -3  -1  -3   35.24    2.71
  -3  -1  -3   38.15    2.68
   3   1  -3   34.53    2.69
   1  -3  -3   33.43    2.76
   1  -3  -3   34.81    2.59
  -1   3  -3   40.00    2.56
  -1   3  -3   34.66    2.63
  -1   3  -3   35.84    2.56
   3   1   4  275.68   20.75
   3   1   4  299.61   20.83
  -3  -1   4  309.85   20.79
  -3  -1   4  213.25   20.80
  -3  -1   4  296.13   20.84
  -1   3   4  300.54   20.90
   1  -3   4  284.77   20.74
   1  -3   4  305.48   20.91
  -3  -1  -4  291.82   20.72
  -3  -1  -4  288.80   20.82
  -3  -1  -4  295.33   20.81
   3   1  -4  299.11   20.72
   3   1  -4  307.19   20.84
   1  -3  -4  297.81   20.76
   1  -3  -4  297.73   20.92
   1  -3  -4  304.74   20.72
  -1   3  -4  305.47   20.71
  -1   3  -4  282.72   20.98
  -1   3  -4  311.61   20.82
   3   1   5  643.34   49.73
   3   1   5  727.72   49.86
  -3  -1   5  668.55   49.75
  -1   3   5  749.23   50.17
   1  -3   5  658.21   49.78
   1  -3   5  731.77   49.82
  -3  -1  -5  695.14   49.78
  -3  -1  -5  689.70   49.81
  -3  -1  -5  710.01   49.92
   3   1  -5  697.54   49.68
   3   1  -5  694.07   49.86
   1  -3  -5  695.08   49.75
   1  -3  -5  713.16   50.03
   1  -3  -5  693.92   49.90
  -1   3  -5  708.89   49.64
  -1   3  -5  692.84   49.89
  -1   3  -5  741.32   49.93
  -1   3  -5  768.57   49.96
   3   1   6    0.29    0.69
   3   1   6   -0.05    0.51
  -3  -1   6    0.63    0.52
  -1   3   6    1.19    0.71
  -1   3   6    0.46    0.18
   1  -3   6    0.21    0.56
   1  -3   6    0.43    0.42
  -3  -1  -6    0.58    0.34
  -3  -1  -6    1.33    0.88
  -3  -1  -6    0.22    0.31
   3   1  -6    0.22    0.35
   3   1  -6   -1.20    0.83
   1  -3  -6    0.58    0.46
   1  -3  -6    2.61    1.17
   1  -3  -6    0.33    0.15
  -1   3  -6    0.46    0.26
  -1   3  -6    0.21    0.66
   3   1   7  234.52   18.40
   3   1   7  268.75   18.46
  -3  -1   7  265.54   18.44
  -1   3   7  266.70   18.46
   1  -3   7  283.61   18.39
  -3  -1  -7  260.12   18.33
  -3  -1  -7  249.39   18.55
  -3  -1  -7  244.66   18.61
   3   1  -7  263.09   18.31
   3   1  -7  245.61   18.53
   1  -3  -7  260.30   18.36
   1  -3  -7  251.32   18.59
  -1   3  -7  269.44   18.28
  -1   3  -7  246.07   18.51
   3   1   8   61.77    4.75
  -3  -1   8   60.80    4.58
  -1   3   8   61.65    4.70
   1  -3   8   64.90    4.59
  -3  -1  -8   63.59    4.50
  -3  -1  -8   56.31    4.78
   3   1  -8   65.79    4.53
   3   1  -8   66.91    4.79
   1  -3  -8   62.09    4.58
   1  -3  -8   47.84    4.78
  -1   3  -8   61.48    4.46
  -1   3  -8   58.91    4.72
   3   1   9   36.72    2.98
  -3  -1   9   39.21    3.04
  -1   3   9   34.88    3.08
   1  -3   9   37.16    2.91
  -3  -1  -9   37.70    2.83
  -3  -1  -9   40.44    3.24
   3   1  -9   38.59    3.06
   3   1  -9   23.76    3.29
   1  -3  -9   39.25    2.90
   1  -3  -9   34.92    3.55
  -1   3  -9   40.50    2.77
  -1   3  -9   33.00    3.26
   3   1  10    1.31    0.83
  -3  -1  10    1.82    0.84
  -1   3  10    0.67    0.93
   1  -3  10    2.06    0.75
  -3  -1 -10    0.70    0.52
   3   1 -10    1.40    0.54
   3   1 -10    2.15    1.38
   1  -3 -10    2.28    0.65
  -1   3 -10    1.61    0.53
  -1   3 -10   -1.34    1.64
   3   1  11   48.43    4.00
  -3  -1  11   51.60    3.97
  -1   3  11   47.38    3.96
   1  -3  11   43.81    3.80
  -3  -1 -11   45.55    3.76
   3   1 -11   50.35    3.78
   1  -3 -11   51.40    3.79
  -1   3 -11   51.84    3.68
   3   1  12    2.66    1.09
  -3  -1  12    1.63    1.06
  -1   3  12    1.36    1.22
   1  -3  12    2.47    1.34
  -3  -1 -12    2.31    0.70
   3   1 -12    1.18    0.68
   1  -3 -12    1.32    0.83
  -1   3 -12    1.97    0.87
   3   1  13    6.94    1.37
  -3  -1  13    7.70    1.41
  -1   3  13    6.73    1.38
   1  -3  13    3.81    1.55
  -3  -1 -13    9.12    1.03
   1  -3 -13    7.04    1.07
  -1   3 -13    8.35    1.16
   3   1  14    7.50    1.46
  -1   3  14   10.82    1.49
   1  -3  14    6.06    1.22
  -3  -1 -14    6.25    0.88
   3   1 -14    4.55    0.88
   1  -3 -14    5.66    1.06
  -1   3 -14    7.07    0.84
   3   1  15    0.97    0.99
  -1   3  15    0.26    1.00
  -3  -1 -15    0.65    0.53
   1  -3 -15    0.04    0.61
   3   1  16   -0.74    0.97
  -1   3  16    1.17    0.99
  -3  -1 -16    0.75    0.51
   3   1  17    0.33    0.64
  -1   3  17    1.01    0.87
   3   2   0   -0.09    0.07
   3   2   0    0.07    0.16
  -3  -2   0   -0.01    0.03
  -2   3   0   -0.16    0.28
  -2   3   0    0.05    0.16
   3   2   1   24.73    2.00
   3   2   1   27.90    2.02
  -3  -2   1   26.85    2.04
  -2   3   1   27.78    2.03
   2  -3   1   28.39    1.99
   2  -3   1   32.75    2.05
   2  -3   1   27.72    2.01
  -3  -2  -1   27.73    1.99
  -3  -2  -1   28.28    2.05
  -3  -2  -1   26.25    2.03
   3   2  -1   27.79    1.99
   2  -3  -1   24.23    2.09
   2  -3  -1   27.74    2.02
  -2   3  -1   29.36    2.02
   3   2   2   15.61    1.39
   3   2   2   17.58    1.44
   3   2   2   18.32    1.46
  -3  -2   2   19.21    1.40
  -2   3   2   17.44    1.61
  -2   3   2   18.01    1.39
   2  -3   2   19.16    1.38
   2  -3   2   20.42    1.42
  -3  -2  -2   18.61    1.39
  -3  -2  -2   17.26    1.45
  -3  -2  -2   19.50    1.45
   3   2  -2   18.57    1.47
   3   2  -2   19.48    1.38
   2  -3  -2   17.86    1.55
   2  -3  -2   17.63    1.39
  -2   3  -2   20.85    1.36
  -2   3  -2   18.97    1.43
  -2   3  -2   19.40    1.38
   3   2   3 1078.94   79.66
   3   2   3 1162.78   79.84
   3   2   3 1125.16   80.02
  -3  -2   3 1174.85   79.90
  -2   3   3 1153.76   79.91
  -2   3   3 1047.30   80.06
   2  -3   3 1153.14   79.63
   2  -3   3 1190.90   79.95
  -3  -2  -3 1146.24   79.69
  -3  -2  -3 1027.82   79.77
  -3  -2  -3 1127.76   79.89
   3   2  -3 1189.78   79.69
   3   2  -3 1105.74   80.25
   2  -3  -3 1150.64   79.90
   2  -3  -3 1107.98   79.77
  -2   3  -3 1186.13   79.67
  -2   3  -3 1113.44   79.71
  -2   3  -3 1125.95   80.27
   3   2   4 2151.84  158.28
   3   2   4 2328.47  158.59
  -3  -2   4 2221.49  158.53
  -3  -2   4 2152.73  158.37
  -2   3   4 2335.88  158.53
   2  -3   4 2198.32  158.11
   2  -3   4 2393.79  158.53
  -3  -2  -4 2290.04  158.25
  -3  -2  -4 2215.21  158.62
  -3  -2  -4 2271.90  158.49
   3   2  -4 2265.75  158.40
   3   2  -4 2235.62  158.44
   2  -3  -4 2252.83  158.25
   2  -3  -4 2236.13  158.39
   2  -3  -4 2174.59  158.47
  -2   3  -4 2352.83  158.16
  -2   3  -4 2224.59  158.42
  -2   3  -4 2153.73  159.07
   3   2   5   10.02    1.05
   3   2   5   13.97    1.15
  -3  -2   5   13.57    1.09
  -2   3   5   12.74    1.15
   2  -3   5   10.60    0.98
   2  -3   5   14.17    1.22
  -3  -2  -5   10.71    0.98
  -3  -2  -5   10.25    1.11
  -3  -2  -5   13.22    0.96
   3   2  -5   11.85    0.94
   3   2  -5   10.03    1.09
   2  -3  -5   10.91    1.06
   2  -3  -5   10.44    1.45
  -2   3  -5    9.45    0.95
  -2   3  -5    9.21    1.13
  -2   3  -5   10.14    0.88
   3   2   6   25.03    2.51
   3   2   6   31.33    2.62
  -3  -2   6   33.40    2.54
  -2   3   6   37.38    2.70
  -2   3   6   32.00    2.43
   2  -3   6   32.93    2.50
   2  -3   6   38.17    2.62
  -3  -2  -6   32.46    2.50
  -3  -2  -6   28.96    2.60
  -3  -2  -6   31.78    2.44
   3   2  -6   32.94    2.44
   3   2  -6   32.79    2.64
   2  -3  -6   32.07    2.55
   2  -3  -6   32.60    2.90
  -2   3  -6   36.18    2.45
  -2   3  -6   31.91    2.62
  -2   3  -6   34.31    2.51
   3   2   7   38.06    2.51
  -3  -2   7   37.21    2.48
  -2   3   7   33.88    2.70
   2  -3   7   33.01    2.48
   2  -3   7   36.31    2.46
  -3  -2  -7   28.64    2.33
  -3  -2  -7   29.24    2.58
  -3  -2  -7   26.39    2.25
   3   2  -7   27.64    2.28
   3   2  -7   27.80    2.63
   2  -3  -7   31.16    2.46
   2  -3  -7   22.74    2.71
  -2   3  -7   29.62    2.32
  -2   3  -7   27.69    2.52
   3   2   8   29.65    2.42
  -3  -2   8   29.08    2.32
  -2   3   8   31.70    2.72
   2  -3   8   29.50    2.31
  -3  -2  -8   30.09    2.27
  -3  -2  -8   27.55    2.60
   3   2  -8   27.85    2.20
   3   2  -8   27.33    2.56
   2  -3  -8   28.87    2.40
   2  -3  -8   26.54    2.73
  -2   3  -8   30.39    2.22
  -2   3  -8   25.17    2.38
   3   2   9    8.65    1.22
  -3  -2   9   14.18    1.30
  -2   3   9    7.37    1.54
   2  -3   9    8.88    1.12
  -3  -2  -9   14.42    1.14
  -3  -2  -9   10.57    1.86
   3   2  -9   11.77    1.11
   3   2  -9    8.68    1.86
   2  -3  -9   13.01    1.29
   2  -3  -9    9.11    2.08
  -2   3  -9    9.33    0.99
  -2   3  -9   10.62    1.34
   3   2  10   14.70    1.78
  -3  -2  10   12.36    1.73
  -2   3  10   10.80    1.89
   2  -3  10   15.22    1.47
  -3  -2 -10   18.41    1.60
   3   2 -10   15.44    1.41
   3   2 -10   22.30    3.07
   2  -3 -10   15.53    1.55
  -2   3 -10   12.81    1.29
  -2   3 -10   12.47    1.84
   3   2  11    9.12    1.34
  -3  -2  11    6.24    1.49
  -2   3  11    9.69    1.69
   2  -3  11    5.71    1.26
  -3  -2 -11    8.96    1.02
   3   2 -11    6.95    1.09
   2  -3 -11    6.88    1.27
  -2   3 -11    6.81    0.86
   3   2  12   70.85    5.36
  -3  -2  12   60.70    5.55
  -2   3  12   66.52    5.40
   2  -3  12   67.27    5.25
  -3  -2 -12   66.44    5.16
   3   2 -12   75.39    5.26
   2  -3 -12   71.31    5.28
  -2   3 -12   69.29    5.08
   3   2  13   11.52    1.55
  -2   3  13    8.41    1.67
   2  -3  13   14.04    1.54
  -3  -2 -13   12.10    1.30
   2  -3 -13   15.04    1.44
  -2   3 -13   12.72    1.25
   3   2  14    0.48    1.49
  -2   3  14    2.57    1.97
   2  -3  14    2.28    1.50
  -3  -2 -14    1.17    0.98
  -2   3 -14    2.11    0.83
   3   2  15    1.93    1.45
  -2   3  15    1.04    1.56
   2  -3  15    1.09    1.29
  -3  -2 -15    1.54    0.87
   2  -3 -15   -0.40    0.55
  -2   3 -15    1.51    0.76
  -2   3  16    1.33    0.93
   3   2  17   10.74    1.16
  -2   3  17    7.87    1.15
   3   3   0  459.06   33.24
   3   3   0  422.60   33.38
   3   3   0  435.07   33.25
  -3  -3   0  492.44   33.17
  -3  -3   0  477.91   33.25
  -3   3   0  493.46   33.73
  -3   3   0  474.75   33.14
   3  -3   0  509.65   33.42
   3   3   1    0.84    0.25
   3   3   1    0.53    0.25
   3   3   1    0.49    0.25
  -3  -3   1    0.98    0.17
  -3  -3   1    0.61    0.08
  -3  -3   1    0.40    0.25
  -3   3   1    0.40    0.42
  -3   3   1    0.64    0.24
   3  -3   1    0.64    0.14
  -3  -3  -1    0.74    0.18
  -3  -3  -1    0.26    0.37
  -3  -3  -1    0.72    0.29
   3   3  -1    0.63    0.07
   3   3  -1    0.37    0.29
   3  -3  -1    0.72    0.49
   3  -3  -1    0.82    0.22
  -3   3  -1    0.57    0.20
  -3   3  -1    0.86    0.24
  -3   3  -1    0.57    0.22
   3   3   2  554.28   41.80
   3   3   2  601.47   41.93
   3   3   2  603.12   41.96
  -3  -3   2  593.65   41.92
  -3   3   2  601.99   42.06
  -3   3   2  616.29   41.88
   3  -3   2  597.37   41.87
   3  -3   2  637.55   41.94
  -3  -3  -2  597.56   41.82
  -3  -3  -2  578.35   41.92
  -3  -3  -2  582.63   41.94
   3   3  -2  593.78   41.85
   3   3  -2  591.09   42.01
   3   3  -2  593.98   41.88
   3  -3  -2  553.81   42.00
   3  -3  -2  576.51   41.85
  -3   3  -2  616.31   41.77
  -3   3  -2  584.40   42.00
   3   3   3    7.29    0.81
   3   3   3    7.41    0.78
   3   3   3    7.65    0.76
  -3  -3   3    8.20    0.68
  -3   3   3    8.87    1.10
  -3   3   3    8.01    0.71
   3  -3   3    7.21    0.67
   3  -3   3    8.36    0.70
  -3  -3  -3    8.67    0.69
  -3  -3  -3    7.54    0.92
  -3  -3  -3    7.43    0.77
   3   3  -3    7.36    0.61
   3   3  -3    6.52    0.76
   3   3  -3    8.41    0.65
   3  -3  -3    6.51    0.91
  -3   3  -3    7.43    0.62
  -3   3  -3    6.68    0.73
   3   3   4  172.28   13.01
   3   3   4  187.97   13.03
   3   3   4  185.13   13.01
  -3  -3   4  184.74   13.04
  -3  -3   4  174.77   13.03
  -3   3   4  187.35   13.19
   3  -3   4  180.23   12.96
   3  -3   4  195.78   13.04
  -3  -3  -4  188.55   12.97
  -3  -3  -4  178.53   13.06
  -3  -3  -4  178.88   12.99
   3   3  -4  183.96   12.97
   3   3  -4  183.22   13.08
   3  -3  -4  173.27   13.13
  -3   3  -4  183.56   12.94
  -3   3  -4  184.88   13.05
   3   3   5   40.53    3.11
   3   3   5   40.50    3.17
   3   3   5   42.89    3.02
  -3  -3   5   41.39    3.05
  -3   3   5   40.39    3.18
   3  -3   5   40.37    3.05
   3  -3   5   42.79    3.11
  -3  -3  -5   38.66    3.03
  -3  -3  -5   40.43    3.20
  -3  -3  -5   43.10    3.02
   3   3  -5   42.77    2.98
   3   3  -5   37.23    3.11
   3  -3  -5   41.18    3.07
   3  -3  -5   38.38    3.26
  -3   3  -5   42.17    3.00
  -3   3  -5   40.88    3.15
   3   3   6   35.44    2.72
  -3  -3   6   35.53    2.63
  -3   3   6   37.31    2.83
  -3   3   6   31.35    2.56
   3  -3   6   31.05    2.59
   3  -3   6   35.57    2.61
  -3  -3  -6   35.37    2.58
  -3  -3  -6   30.51    2.76
  -3  -3  -6   34.94    2.53
   3   3  -6   33.30    2.52
   3   3  -6   32.20    2.68
   3  -3  -6   33.67    2.68
   3  -3  -6   30.40    3.03
  -3   3  -6   35.85    2.53
  -3   3  -6   33.87    2.80
  -3   3  -6   35.84    2.55
  -3   3  -6   34.14    2.50
   3   3   7    0.20    0.91
  -3  -3   7    0.50    0.49
  -3   3   7   -0.02    0.71
   3  -3   7    1.26    0.59
   3  -3   7    1.59    0.54
  -3  -3  -7    0.53    0.61
  -3  -3  -7    1.41    1.16
  -3  -3  -7    0.47    0.40
   3   3  -7    0.86    0.36
   3   3  -7    1.31    1.02
   3  -3  -7   -0.20    0.47
   3  -3  -7    3.20    1.37
  -3   3  -7    0.04    0.32
  -3   3  -7    0.39    0.62
   3   3   8   47.66    3.69
  -3  -3   8   50.19    3.63
  -3   3   8   48.35    3.80
   3  -3   8   42.51    3.63
   3  -3   8   47.74    3.64
  -3  -3  -8   52.57    3.57
  -3  -3  -8   39.64    3.79
   3   3  -8   51.45    3.52
   3   3  -8   47.31    3.74
   3  -3  -8   47.34    3.60
   3  -3  -8   45.74    3.91
  -3   3  -8   44.09    3.52
  -3   3  -8   50.69    3.79
  -3  -3   9   13.66    1.40
  -3   3   9   10.62    1.45
   3  -3   9   13.50    1.24
  -3  -3  -9   11.39    1.18
  -3  -3  -9    8.66    1.54
   3   3  -9   11.88    1.12
   3   3  -9   10.58    1.93
   3  -3  -9    9.80    1.14
   3  -3  -9   10.46    1.68
  -3   3  -9   11.08    1.03
  -3   3  -9    9.90    1.40
   3   3  10   91.18    6.81
  -3  -3  10   95.44    6.91
  -3   3  10   85.16    6.89
   3  -3  10   93.92    6.79
  -3  -3 -10   89.29    6.72
   3   3 -10   91.66    6.70
   3   3 -10   88.72    7.30
   3  -3 -10   92.03    6.73
  -3   3 -10   93.46    6.61
  -3   3 -10   90.31    7.01
   3   3  11    0.25    1.02
  -3  -3  11   -0.06    0.91
  -3   3  11    0.09    1.03
   3  -3  11   -0.23    0.81
  -3  -3 -11   -0.42    0.64
   3   3 -11    0.31    0.54
   3  -3 -11    1.66    0.77
  -3   3 -11    0.57    0.49
   3   3  12    0.58    1.43
  -3   3  12    1.64    1.23
   3  -3  12    0.26    0.94
  -3  -3 -12    0.60    0.97
   3  -3 -12    0.29    0.86
  -3   3 -12    0.29    0.56
   3   3  13    2.11    1.13
  -3   3  13   -0.48    1.38
   3  -3  13    2.67    1.08
  -3  -3 -13   -0.28    0.69
   3  -3 -13    0.82    0.77
  -3   3 -13    0.53    0.59
   3   3  14   40.75    3.35
  -3   3  14   37.75    3.46
   3  -3  14   37.37    3.27
  -3  -3 -14   37.13    3.03
  -3   3 -14   36.71    2.98
   3   3  15    1.63    1.05
  -3   3  15    0.80    1.24
   3  -3  15    0.96    1.02
  -3  -3 -15    2.20    0.64
  -3   3 -15    1.37    0.53
   3   3  16   -0.03    0.94
  -3   3  16    1.52    0.99
   3   3  18   -0.38    0.35
   4  -3   0    2.06    0.24
  -4   3   0    2.14    0.44
  -4   3   0    1.75    0.31
   3   4   0    1.29    0.21
   3   4   0    1.66    0.19
   3   4   0    2.13    0.41
  -3  -4   0    1.96    0.25
  -3  -4   0    2.25    0.40
   4  -3   1  665.88   45.53
  -4   3   1  687.10   45.93
  -4   3   1  670.91   45.58
   3   4   1  616.52   45.56
   3   4   1  632.66   45.69
   3   4   1  651.02   45.64
  -3  -4   1  628.96   45.61
  -4   3  -1  717.36   45.67
  -4   3  -1  622.60   45.72
  -4   3  -1  646.56   45.64
   4  -3  -1  619.26   45.64
  -3  -4  -1  612.77   45.62
  -3  -4  -1  628.13   45.75
  -3  -4  -1  627.44   45.66
   3   4  -1  675.65   45.63
   4  -3   2   44.95    3.26
   4  -3   2   48.21    3.29
  -4   3   2   48.22    3.49
  -4   3   2   42.45    3.27
   3   4   2   42.72    3.29
   3   4   2   44.65    3.34
   3   4   2   48.19    3.32
  -3  -4   2   46.74    3.30
  -4   3  -2   46.37    3.23
  -4   3  -2   45.23    3.28
   4  -3  -2   42.87    3.35
  -3  -4  -2   42.03    3.26
  -3  -4  -2   47.35    3.32
  -3  -4  -2   42.62    3.32
   3   4  -2   47.97    3.20
   3   4  -2   42.04    3.25
   3   4  -2   45.99    3.28
   4  -3   3   29.94    2.33
   4  -3   3   30.95    2.35
  -4   3   3   37.92    2.71
  -4   3   3   34.34    2.36
   3   4   3   27.23    2.39
   3   4   3   33.01    2.47
   3   4   3   32.38    2.37
  -3  -4   3   31.06    2.31
  -3  -4   3   32.06    2.33
  -4   3  -3   32.13    2.31
  -4   3  -3   30.32    2.38
   4  -3  -3   32.24    2.60
  -3  -4  -3   32.34    2.37
  -3  -4  -3   32.29    2.45
  -3  -4  -3   32.28    2.41
   3   4  -3   31.50    2.28
   3   4  -3   28.70    2.34
   3   4  -3   32.71    2.32
   4  -3   4   30.98    2.39
   4  -3   4   32.64    2.38
  -4   3   4   35.75    2.67
  -4   3   4   33.56    2.37
   3   4   4   27.75    2.44
   3   4   4   30.92    2.47
   3   4   4   33.25    2.38
  -3  -4   4   30.84    2.34
  -4   3  -4   30.48    2.33
  -4   3  -4   29.69    2.45
   4  -3  -4   34.60    2.74
  -3  -4  -4   31.47    2.38
  -3  -4  -4   31.73    2.51
  -3  -4  -4   31.91    2.41
   3   4  -4   32.91    2.32
   3   4  -4   31.24    2.42
   3   4  -4   34.60    2.38
   4  -3   5  506.94   36.66
   4  -3   5  558.13   36.78
  -4   3   5  529.87   36.85
   3   4   5  533.43   36.81
   3   4   5  523.22   36.66
  -3  -4   5  523.05   36.83
  -3  -4   5  506.17   36.94
  -4   3  -5  538.57   36.64
  -4   3  -5  502.89   36.75
   4  -3  -5  491.65   36.92
  -3  -4  -5  521.31   36.68
  -3  -4  -5  500.29   36.83
  -3  -4  -5  525.63   36.71
   3   4  -5  526.94   36.61
   3   4  -5  492.28   36.85
   4  -3   6   31.66    2.55
   4  -3   6   34.65    2.56
  -4   3   6   34.53    2.70
  -4   3   6   33.64    2.47
   3   4   6   38.31    2.81
   3   4   6   34.87    2.47
  -3  -4   6   33.10    2.53
  -4   3  -6   33.31    2.44
  -4   3  -6   29.08    2.62
  -4   3  -6   32.83    2.44
   4  -3  -6   34.78    2.58
   4  -3  -6   31.05    2.94
  -3  -4  -6   30.82    2.55
  -3  -4  -6   31.28    2.84
  -3  -4  -6   30.86    2.50
   3   4  -6   33.50    2.44
   3   4  -6   33.21    2.62
   4  -3   7   21.01    1.76
   4  -3   7   22.42    1.76
  -4   3   7   23.09    1.91
   3   4   7   19.73    1.85
  -3  -4   7   21.18    1.72
  -4   3  -7   23.66    1.64
  -4   3  -7   18.36    1.80
  -4   3  -7   19.30    1.60
  -4   3  -7   19.23    1.63
   4  -3  -7   23.58    1.83
   4  -3  -7   18.37    2.22
  -3  -4  -7   19.82    1.68
  -3  -4  -7   20.81    1.96
  -3  -4  -7   21.24    1.70
   3   4  -7   20.41    1.61
   3   4  -7   21.84    2.06
   4  -3   8   65.10    5.11
   4  -3   8   66.30    5.02
  -4   3   8   64.71    5.22
   3   4   8   72.62    5.20
  -3  -4   8   72.03    5.03
  -4   3  -8   78.37    5.00
  -4   3  -8   60.00    5.12
   4  -3  -8   70.88    5.04
   4  -3  -8   55.70    5.25
  -3  -4  -8   65.57    4.98
  -3  -4  -8   64.38    5.36
   3   4  -8   74.32    4.97
   3   4  -8   68.69    5.22
   4  -3   9   42.54    3.46
   4  -3   9   44.26    3.38
  -4   3   9   45.90    3.76
   3   4   9   46.86    3.47
  -3  -4   9   49.51    3.50
  -4   3  -9   44.44    3.24
  -4   3  -9   38.69    3.64
   4  -3  -9   43.35    3.41
   4  -3  -9   44.72    3.78
  -3  -4  -9   43.68    3.30
  -3  -4  -9   41.04    3.85
   3   4  -9   38.52    3.21
   3   4  -9   35.93    3.75
   4  -3  10    0.71    0.74
  -4   3  10    3.47    1.64
   3   4  10   -0.01    0.87
  -3  -4  10    1.46    1.09
  -4   3 -10    1.94    0.50
   4  -3 -10    3.00    0.97
  -3  -4 -10    0.92    0.60
   3   4 -10    3.00    0.75
   3   4 -10    4.30    1.37
   4  -3  11    5.32    1.12
  -4   3  11    7.83    1.85
   3   4  11   11.07    1.72
  -4   3 -11    6.90    0.84
   4  -3 -11    7.81    1.29
  -3  -4 -11    6.71    1.17
   4  -3  12    7.34    1.18
  -4   3  12   11.04    1.91
   3   4  12    6.55    1.31
  -4   3 -12    6.51    0.86
   4  -3 -12    6.07    1.11
  -3  -4 -12    8.86    1.02
   4  -3  13   37.84    3.29
  -4   3  13   40.60    3.38
   3   4  13   32.74    3.02
  -4   3 -13   34.78    2.86
   4  -3 -13   33.36    2.92
  -3  -4 -13   35.49    2.92
   4  -3  14    7.73    1.40
  -4   3  14    8.85    1.71
   3   4  14   12.15    1.79
  -4   3 -14    9.26    0.98
  -3  -4 -14    6.65    1.03
   4  -3  15    8.42    1.49
  -4   3  15    8.66    1.63
   3   4  15   11.07    1.53
  -4   3 -15   12.27    1.08
  -3  -4 -15    9.12    1.11
   4  -3  16    2.99    1.20
  -4   3  16    4.70    1.31
   3   4  16    4.43    1.09
  -3  -4 -16    5.67    0.75
   3   4  17   17.10    1.61
   3   4  18    1.68    0.60
   4  -2   0  700.73   50.23
  -4   2   0  693.46   50.61
  -4   2   0  737.46   50.26
   2   4   0  720.63   50.09
   2   4   0  712.25   50.14
  -2  -4   0  709.34   50.24
  -2  -4   0  703.08   50.25
   4  -2   1    8.73    0.67
   4  -2   1    9.43    0.74
  -4   2   1    8.87    0.86
   2   4   1    7.64    0.73
   2   4   1    8.92    0.76
  -2  -4   1    8.40    0.79
  -4   2  -1    8.26    0.67
  -4   2  -1    8.46    0.73
   4  -2  -1    8.82    0.76
  -2  -4  -1    8.71    0.68
  -2  -4  -1    9.36    0.82
  -2  -4  -1    8.27    0.81
   2   4  -1    8.39    0.76
   4  -2   2  206.17   15.04
   4  -2   2  215.77   15.08
  -4   2   2  232.79   15.25
  -4   2   2  219.48   15.05
   2   4   2  192.99   15.12
   2   4   2  215.58   15.13
  -2  -4   2  209.96   15.06
  -4   2  -2  208.60   15.07
  -4   2  -2  207.80   15.09
   4  -2  -2  204.22   15.13
  -2  -4  -2  212.19   15.08
  -2  -4  -2  212.29   15.14
  -2  -4  -2  216.34   15.08
   2   4  -2  211.11   15.05
   2   4  -2  220.93   15.15
   2   4  -2  218.68   15.09
   4  -2   3 1324.73   93.30
   4  -2   3 1328.07   93.24
  -4   2   3 1358.92   93.82
  -4   2   3 1389.14   93.22
   2   4   3 1314.54   93.34
   2   4   3 1330.93   93.37
  -2  -4   3 1242.81   93.37
  -4   2  -3 1283.92   93.17
  -4   2  -3 1294.10   93.28
   4  -2  -3 1257.14   93.45
  -2  -4  -3 1329.13   93.22
  -2  -4  -3 1310.11   93.35
  -2  -4  -3 1325.39   93.34
   2   4  -3 1367.84   93.02
   2   4  -3 1363.15   93.49
   2   4  -3 1359.40   93.34
   4  -2   4  121.54    9.24
   4  -2   4  135.72    9.26
  -4   2   4  129.45    9.37
   2   4   4  134.59    9.37
   2   4   4  130.48    9.25
  -2  -4   4  127.42    9.21
  -4   2  -4  127.81    9.22
  -4   2  -4  123.65    9.31
   4  -2  -4  127.26    9.41
  -2  -4  -4  132.11    9.27
  -2  -4  -4  129.91    9.37
  -2  -4  -4  126.48    9.26
   2   4  -4  127.31    9.21
   2   4  -4  132.42    9.28
   2   4  -4  138.88    9.25
   4  -2   5    0.49    0.39
   4  -2   5    1.50    0.44
  -4   2   5    1.12    0.61
  -4   2   5    0.84    0.32
   2   4   5    1.20    0.62
   2   4   5    1.33    0.43
  -2  -4   5    1.33    0.34
  -4   2  -5    1.51    0.34
  -4   2  -5    1.28    0.59
  -4   2  -5    2.18    0.33
   4  -2  -5    1.79    0.48
   4  -2  -5    1.76    1.06
  -2  -4  -5    1.96    0.43
  -2  -4  -5    1.98    0.76
  -2  -4  -5    1.19    0.37
   2   4  -5    1.29    0.26
   2   4  -5    1.90    0.50
   4  -2   6   13.51    1.18
   4  -2   6   14.71    1.20
  -4   2   6   12.09    1.25
   2   4   6   15.51    1.45
   2   4   6    8.34    1.03
  -2  -4   6   13.02    1.22
  -4   2  -6   14.40    1.07
  -4   2  -6   11.94    1.32
  -4   2  -6   12.99    1.05
   4  -2  -6   14.97    1.22
   4  -2  -6   10.10    1.66
  -2  -4  -6   14.65    1.22
  -2  -4  -6   11.00    1.37
  -2  -4  -6   14.58    1.15
   2   4  -6   11.60    1.06
   2   4  -6   13.20    1.31
   4  -2   7    0.72    0.72
   4  -2   7    0.02    0.47
  -4   2   7    0.94    0.99
   2   4   7   -0.47    0.63
  -2  -4   7    1.01    0.48
  -4   2  -7    0.22    0.34
  -4   2  -7   -1.17    0.86
  -4   2  -7    0.33    0.30
   4  -2  -7   -0.36    0.67
   4  -2  -7    0.78    1.26
  -2  -4  -7    0.10    0.41
  -2  -4  -7   -0.27    0.85
  -2  -4  -7    0.69    0.41
   2   4  -7    0.09    0.30
   2   4  -7   -0.11    0.68
   4  -2   8   18.23    1.91
   4  -2   8   21.99    1.75
  -4   2   8   20.86    1.94
   2   4   8   19.34    1.84
  -2  -4   8   21.02    1.85
  -4   2  -8   19.42    1.60
  -4   2  -8   19.39    2.05
   4  -2  -8   22.11    1.75
   4  -2  -8   19.84    2.39
  -2  -4  -8   19.82    1.68
  -2  -4  -8   18.78    2.28
   2   4  -8   20.04    1.63
   2   4  -8   20.52    2.12
   4  -2   9  101.59    7.29
  -4   2   9   99.96    7.38
   2   4   9  100.93    7.40
  -2  -4   9  106.96    7.29
  -4   2  -9   99.21    7.16
  -4   2  -9   98.30    7.46
   4  -2  -9  103.14    7.25
   4  -2  -9   90.35    7.62
  -2  -4  -9   93.96    7.25
  -2  -4  -9   94.98    7.51
   2   4  -9  100.70    7.18
   2   4  -9   96.05    7.51
   4  -2  10    1.82    0.79
  -4   2  10    2.39    1.06
   2   4  10    1.92    0.97
  -2  -4  10    2.48    0.76
  -4   2 -10    2.52    0.57
   4  -2 -10    2.20    0.76
   4  -2 -10    3.23    1.51
  -2  -4 -10    1.90    0.67
   2   4 -10    2.73    0.53
   2   4 -10    2.18    1.29
   4  -2  11    1.22    1.18
  -4   2  11    0.50    1.10
   2   4  11    1.82    1.12
  -2  -4  11    0.08    1.11
  -4   2 -11    2.06    0.73
   4  -2 -11    0.87    0.71
  -2  -4 -11   -0.07    0.61
   2   4 -11    0.74    0.72
   4  -2  12   13.25    1.57
  -4   2  12   15.26    1.86
   2   4  12   14.11    1.72
  -4   2 -12   15.50    1.41
   4  -2 -12   14.08    1.48
  -2  -4 -12   13.63    1.41
   4  -2  13   22.62    2.23
  -4   2  13   29.12    2.61
   2   4  13   22.02    2.57
  -4   2 -13   21.74    1.95
   4  -2 -13   23.48    2.08
  -2  -4 -13   24.33    2.25
   4  -2  14   -0.06    1.46
  -4   2  14    1.26    1.63
   2   4  14    2.26    1.65
  -4   2 -14    0.88    0.79
   4  -2  15   -0.28    1.38
  -4   2  15    0.25    1.43
  -4   2 -15    1.69    0.82
   4  -2  16   12.39    1.32
  -4   2  16    7.63    1.33
   4  -2  17    4.69    0.71
   2   4  17    5.18    0.93
   4  -1   0   -0.19    0.11
  -4   1   0    0.23    0.15
  -4   1   0    0.03    0.19
   1   4   0    0.51    0.23
   1   4   0    0.08    0.21
  -1  -4   0   -0.01    0.24
  -1  -4   0   -0.28    0.24
   4  -1   1  273.12   19.85
   4  -1   1  277.25   19.83
  -4   1   1  290.69   19.97
   1   4   1  274.45   19.85
   1   4   1  282.23   19.95
  -1  -4   1  316.33   19.85
  -1  -4   1  276.49   19.85
  -4   1  -1  286.58   19.84
  -4   1  -1  283.64   19.84
   4  -1  -1  253.23   19.88
  -1  -4  -1  269.44   19.86
  -1  -4  -1  269.52   19.90
  -1  -4  -1  283.82   19.89
   1   4  -1  287.67   19.94
   1   4  -1  286.43   19.89
   4  -1   2  703.09   50.44
   4  -1   2  734.80   50.47
  -4   1   2  749.48   50.60
   1   4   2  728.02   50.55
   1   4   2  728.47   50.55
  -1  -4   2  647.31   50.36
  -1  -4   2  724.80   50.38
  -1  -4   2  717.89   50.41
  -4   1  -2  722.72   50.39
  -4   1  -2  690.56   50.50
   4  -1  -2  717.50   50.62
  -1  -4  -2  712.38   50.50
  -1  -4  -2  713.89   50.65
  -1  -4  -2  717.41   50.47
   1   4  -2  678.72   50.46
   1   4  -2  736.18   50.60
   1   4  -2  735.23   50.61
   4  -1   3  446.09   32.60
   4  -1   3  457.19   32.63
  -4   1   3  472.41   32.86
   1   4   3  485.51   32.70
   1   4   3  469.70   32.65
  -1  -4   3  440.77   32.61
  -1  -4   3  457.62   32.56
  -4   1  -3  453.08   32.62
  -4   1  -3  451.98   32.66
   4  -1  -3  458.27   32.77
  -1  -4  -3  468.73   32.66
  -1  -4  -3  480.42   32.77
  -1  -4  -3  452.19   32.61
   1   4  -3  464.23   32.55
   1   4  -3  466.25   32.66
   1   4  -3  470.60   32.68
   4  -1   4  182.59   13.25
   4  -1   4  193.97   13.28
  -4   1   4  194.66   13.35
   1   4   4  192.81   13.41
   1   4   4  199.83   13.31
  -1  -4   4  178.52   13.24
  -1  -4   4  198.81   13.45
  -1  -4   4  186.96   13.26
  -4   1  -4  176.31   13.19
  -4   1  -4  185.73   13.31
  -4   1  -4  191.72   13.28
   4  -1  -4  182.22   13.35
  -1  -4  -4  179.03   13.30
  -1  -4  -4  180.22   13.40
  -1  -4  -4  180.08   13.27
   1   4  -4  179.51   13.16
   1   4  -4  181.86   13.28
   1   4  -4  194.42   13.30
   4  -1   5  231.43   18.24
   4  -1   5  273.27   18.35
  -4   1   5  255.76   18.38
  -4   1   5  248.03   18.41
   1   4   5  243.94   18.35
   1   4   5  261.79   18.34
  -1  -4   5  277.48   18.39
  -4   1  -5  269.93   18.23
  -4   1  -5  237.13   18.30
  -4   1  -5  266.42   18.24
   4  -1  -5  250.08   18.23
   4  -1  -5  258.17   18.38
  -1  -4  -5  262.60   18.27
  -1  -4  -5  249.82   18.45
  -1  -4  -5  262.61   18.25
   1   4  -5  259.00   18.17
   1   4  -5  247.58   18.28
   1   4  -5  274.75   18.53
   4  -1   6   31.62    2.50
   4  -1   6   39.60    2.56
  -4   1   6   37.84    2.61
   1   4   6   38.46    2.76
  -1  -4   6   38.88    2.49
  -4   1  -6   32.33    2.43
  -4   1  -6   30.36    2.57
  -4   1  -6   29.50    2.40
   4  -1  -6   32.72    2.49
   4  -1  -6   29.37    2.70
  -1  -4  -6   30.91    2.46
  -1  -4  -6   27.53    2.68
  -1  -4  -6   29.27    2.42
   1   4  -6   30.66    2.37
   1   4  -6   27.74    2.50
   4  -1   7    4.66    0.76
   4  -1   7    6.55    0.93
  -4   1   7    8.41    1.00
   1   4   7    6.06    0.95
  -1  -4   7    6.50    0.83
  -4   1  -7    3.38    0.63
  -4   1  -7    3.09    0.80
  -4   1  -7    2.97    0.41
   4  -1  -7    3.68    0.67
   4  -1  -7    3.12    1.05
  -1  -4  -7    4.36    0.63
  -1  -4  -7    3.06    1.40
  -1  -4  -7    2.76    0.44
   1   4  -7    3.86    0.54
   1   4  -7    3.06    1.02
   4  -1   8    6.24    0.91
   4  -1   8    4.39    0.78
  -4   1   8    4.60    1.03
   1   4   8    4.41    0.97
  -1  -4   8    5.51    0.81
  -4   1  -8    6.06    0.68
  -4   1  -8    3.86    1.01
   4  -1  -8    5.34    0.76
   4  -1  -8    5.75    1.25
  -1  -4  -8    5.92    0.81
  -1  -4  -8    5.30    1.26
   1   4  -8    6.46    0.66
   1   4  -8    3.17    1.25
   4  -1   9   50.50    3.91
  -4   1   9   55.96    4.14
   1   4   9   53.02    4.03
  -1  -4   9   50.85    4.16
  -4   1  -9   49.61    3.80
  -4   1  -9   43.88    4.10
   4  -1  -9   57.65    3.95
   4  -1  -9   49.83    4.44
  -1  -4  -9   49.09    3.88
  -1  -4  -9   48.55    4.44
   1   4  -9   54.96    3.83
   1   4  -9   50.30    4.18
   4  -1  10   59.58    4.45
  -4   1  10   53.14    4.34
   1   4  10   53.99    4.44
  -1  -4  10   55.72    4.23
  -4   1 -10   56.46    4.15
   4  -1 -10   56.09    4.26
   4  -1 -10   56.06    4.79
  -1  -4 -10   50.46    4.14
   1   4 -10   57.92    4.16
   1   4 -10   52.35    4.54
   4  -1  11    4.74    0.97
  -4   1  11    5.44    1.60
   1   4  11    4.30    1.59
  -1  -4  11    4.33    1.05
  -4   1 -11    2.40    0.67
   4  -1 -11    3.68    1.09
  -1  -4 -11    5.34    1.09
   1   4 -11    3.04    0.62
   4  -1  12   29.45    2.50
  -4   1  12   21.92    2.77
   1   4  12   27.14    2.56
  -4   1 -12   26.64    2.18
   4  -1 -12   28.41    2.35
  -1  -4 -12   28.94    2.26
   1   4 -12   19.23    2.10
   4  -1  13    8.00    1.36
  -4   1  13    8.73    1.99
   1   4  13    8.10    1.44
  -4   1 -13    9.79    1.06
   4  -1 -13   11.05    1.48
  -1  -4 -13    8.49    1.19
   4  -1  14    1.02    0.96
  -4   1  14   -0.88    1.25
   1   4  14    0.76    1.04
  -4   1 -14   -0.22    0.58
  -1  -4 -14    0.18    0.73
   4  -1  15    2.76    1.04
   1   4  15    0.54    1.19
  -4   1 -15    2.90    0.73
  -1  -4 -15    1.84    0.73
   4  -1  16    0.87    0.85
   1   4  16    1.16    1.04
   4  -1  17    0.42    0.79
   4   0   0  123.34    9.03
  -4   0   0  136.33    9.00
  -4   0   0  120.23    9.01
   0  -4   0  131.72    9.10
   0  -4   0  122.44    9.08
   4   0   1    2.57    0.31
   4   0   1    2.03    0.30
  -4   0   1    2.57    0.39
   0   4   1    2.36    0.37
   0   4   1    2.25    0.42
   0  -4   1    2.61    0.19
   0  -4   1    1.65    0.31
  -4   0  -1    2.67    0.25
  -4   0  -1    3.15    0.39
   4   0  -1    2.55    0.33
   0  -4  -1    1.63    0.40
   0  -4  -1    0.86    0.42
   0   4  -1    2.37    0.24
   0   4  -1    1.85    0.36
   4   0   2  218.16   15.87
   4   0   2  224.26   15.90
  -4   0   2  235.56   16.01
   0   4   2  223.18   15.97
   0   4   2  222.29   15.91
   0  -4   2  227.59   15.86
   0  -4   2  222.75   15.90
  -4   0  -2  216.04   15.88
  -4   0  -2  225.40   15.92
  -4   0  -2  222.10   15.90
   4   0  -2  223.03   16.13
   0  -4  -2  215.41   16.02
   0  -4  -2  220.64   15.94
   0   4  -2  235.27   15.90
   0   4  -2  231.74   15.91
   0   4  -2  228.05   15.94
   4   0   3    7.12    0.70
   4   0   3    6.94    0.76
  -4   0   3    8.04    0.90
   0   4   3    9.42    0.96
   0   4   3    8.60    0.71
   0  -4   3    6.85    0.65
   0  -4   3    6.57    0.63
   0  -4   3    9.30    0.67
  -4   0  -3    7.09    0.69
  -4   0  -3    7.31    0.79
  -4   0  -3    8.51    0.71
   4   0  -3    7.89    0.83
   0  -4  -3    7.79    0.81
   0  -4  -3    8.39    0.94
   0  -4  -3    7.73    0.71
   0   4  -3    7.91    0.59
   0   4  -3    7.19    0.73
   0   4  -3    8.92    0.75
   4   0   4 1174.77   85.94
   4   0   4 1268.31   86.06
  -4   0   4 1233.69   86.15
  -4   0   4 1112.89   86.19
  -4   0   4 1205.69   86.14
   0   4   4 1272.22   86.16
   0   4   4 1220.58   86.24
   0  -4   4 1180.80   85.85
   0  -4   4 1251.02   86.16
  -4   0  -4 1238.07   85.85
  -4   0  -4 1207.67   86.06
  -4   0  -4 1281.99   86.07
   4   0  -4 1174.23   86.17
   0  -4  -4 1194.43   86.04
   0  -4  -4 1200.10   86.35
   0  -4  -4 1219.92   86.10
   0   4  -4 1245.31   85.87
   0   4  -4 1220.90   86.11
   0   4  -4 1269.90   86.27
   4   0   5    6.18    0.72
  -4   0   5    5.20    0.73
  -4   0   5    5.43    0.51
   0   4   5    7.32    0.96
   0  -4   5    6.07    0.64
   0  -4   5    5.70    0.78
  -4   0  -5    8.09    0.70
  -4   0  -5    5.86    0.90
  -4   0  -5    6.08    0.59
   4   0  -5    6.17    0.65
   4   0  -5    5.80    0.86
   0  -4  -5    6.01    0.72
   0  -4  -5    6.61    0.99
   0  -4  -5    6.55    0.60
   0   4  -5    6.17    0.55
   0   4  -5    6.08    0.86
   0   4  -5    6.74    0.51
   4   0   6  230.72   17.75
   4   0   6  252.92   17.78
  -4   0   6  260.40   17.87
   0   4   6  258.49   17.91
   0  -4   6  224.92   17.70
   0  -4   6  276.42   17.89
  -4   0  -6  253.97   17.67
  -4   0  -6  241.43   17.81
  -4   0  -6  248.82   17.86
   4   0  -6  247.32   17.81
   4   0  -6  231.28   17.97
   0  -4  -6  250.36   17.73
   0  -4  -6  242.97   17.93
   0  -4  -6  252.20   17.74
   0   4  -6  264.48   17.71
   0   4  -6  250.78   17.83
   4   0   7    2.07    0.60
   4   0   7    1.98    0.65
  -4   0   7    0.41    0.96
   0   4   7    0.19    1.02
   0  -4   7    2.87    0.61
  -4   0  -7    2.15    0.45
  -4   0  -7    2.72    0.78
  -4   0  -7    1.16    0.36
   4   0  -7    1.43    0.63
   4   0  -7    1.51    0.88
   0  -4  -7    1.99    0.67
   0  -4  -7    1.38    0.98
   0  -4  -7    1.29    0.32
   0   4  -7    1.81    0.34
   0   4  -7    1.90    0.87
   4   0   8   45.88    3.80
   4   0   8   47.04    3.73
  -4   0   8   48.67    3.78
   0   4   8   45.82    4.01
   0  -4   8   52.53    3.82
  -4   0  -8   50.88    3.64
  -4   0  -8   47.89    3.87
   4   0  -8   52.07    3.68
   4   0  -8   49.94    4.00
   0  -4  -8   52.56    3.76
   0  -4  -8   47.60    4.05
   0   4  -8   50.82    3.62
   0   4  -8   45.20    3.88
   4   0   9   -0.30    0.98
  -4   0   9   -0.08    0.87
   0   4   9    0.82    0.92
   0  -4   9    1.17    0.61
  -4   0  -9   -0.35    0.68
  -4   0  -9   -0.48    0.90
   4   0  -9    0.72    0.51
   4   0  -9    0.66    1.70
   0  -4  -9    0.65    0.53
   0  -4  -9    0.31    1.22
   0   4  -9    0.39    0.40
   0   4  -9    0.35    0.92
   4   0  10    5.39    1.00
  -4   0  10    2.68    1.04
   0   4  10    1.83    1.04
   0  -4  10    4.20    1.15
  -4   0 -10    5.02    0.74
   4   0 -10    6.25    0.81
   4   0 -10    6.91    1.65
   0  -4 -10    6.25    0.85
   0   4 -10    4.44    0.78
   0   4 -10    5.96    1.36
   4   0  11    7.68    1.45
  -4   0  11   11.78    1.42
   0   4  11   10.13    1.49
   0  -4  11   10.07    1.26
  -4   0 -11    9.48    1.17
   4   0 -11    8.30    1.06
   0  -4 -11   10.01    1.12
   0   4 -11    8.64    0.96
   4   0  12    9.14    1.39
  -4   0  12   12.12    1.63
   0   4  12    5.57    1.44
   0  -4  12    7.58    1.34
  -4   0 -12    9.79    1.08
   4   0 -12    9.50    1.21
   0  -4 -12    7.92    1.07
   0   4 -12   10.35    1.03
   4   0  13    9.63    1.45
  -4   0  13   10.00    1.65
   0   4  13    9.42    1.53
  -4   0 -13   11.41    1.10
   0  -4 -13    9.96    1.29
   4   0  14   28.82    2.73
  -4   0  14   34.12    2.81
   0   4  14   33.98    2.87
  -4   0 -14   29.77    2.50
   0  -4 -14   29.63    2.63
   4   0  15    0.90    1.44
   0   4  15    2.18    1.13
  -4   0 -15    3.39    0.83
   0  -4 -15    3.44    0.80
   4   0  16   49.46    3.92
   0   4  16   47.80    3.83
  -4   0 -16   44.22    3.55
   4   0  17    0.31    0.57
   0   4  17   -1.10    0.94
   4   1   0    0.11    0.09
  -4  -1   0    0.08    0.11
  -4  -1   0    0.02    0.14
  -4  -1   0   -0.22    0.35
  -1   4   0    0.09    0.26
  -1   4   0    0.16    0.21
   1  -4   0    0.30    0.31
   1  -4   0    0.25    0.23
   4   1   1  262.15   19.44
   4   1   1  267.23   19.51
  -4  -1   1  279.36   19.58
  -1   4   1  275.07   19.65
  -1   4   1  282.05   19.55
   1  -4   1  291.78   19.44
   1  -4   1  274.67   19.49
  -4  -1  -1  273.36   19.46
  -4  -1  -1  270.80   19.55
  -4  -1  -1  274.45   19.49
   4   1  -1  279.42   19.43
   1  -4  -1  263.17   19.59
   1  -4  -1  265.91   19.57
  -1   4  -1  311.06   19.92
  -1   4  -1  270.10   19.55
   4   1   2  691.23   50.26
   4   1   2  700.98   50.32
  -4  -1   2  730.81   50.66
  -4  -1   2  743.50   50.27
  -1   4   2  719.34   50.53
  -1   4   2  734.54   50.43
   1  -4   2  733.94   50.43
   1  -4   2  752.66   50.28
   1  -4   2  710.79   50.21
  -4  -1  -2  691.00   50.25
  -4  -1  -2  698.69   50.31
  -4  -1  -2  709.11   50.43
   4   1  -2  694.31   50.55
   1  -4  -2  665.87   50.44
   1  -4  -2  692.08   50.37
  -1   4  -2  739.69   50.28
  -1   4  -2  700.45   50.57
  -1   4  -2  730.87   50.34
   4   1   3  427.71   32.22
   4   1   3  455.76   32.33
  -4  -1   3  458.50   32.40
  -4  -1   3  467.43   32.31
  -1   4   3  455.57   32.38
  -1   4   3  468.67   32.33
   1  -4   3  447.83   32.22
   1  -4   3  471.45   32.39
   1  -4   3  459.05   32.27
  -4  -1  -3  440.48   32.21
  -4  -1  -3  448.57   32.34
  -4  -1  -3  445.95   32.36
   4   1  -3  449.17   32.45
   1  -4  -3  466.35   32.49
   1  -4  -3  463.37   32.33
  -1   4  -3  481.53   32.27
  -1   4  -3  454.60   32.31
  -1   4  -3  466.93   32.34
   4   1   4  175.98   13.38
   4   1   4  187.63   13.42
  -4  -1   4  192.35   13.46
  -4  -1   4  187.21   13.40
  -1   4   4  193.54   13.66
  -1   4   4  191.51   13.44
   1  -4   4  178.85   13.36
   1  -4   4  190.62   13.43
  -4  -1  -4  186.78   13.35
  -4  -1  -4  183.03   13.91
  -4  -1  -4  186.42   13.42
   4   1  -4  186.89   13.34
   4   1  -4  183.58   13.45
   1  -4  -4  183.55   13.43
   1  -4  -4  185.79   13.56
   1  -4  -4  193.22   13.39
  -1   4  -4  189.74   13.36
  -1   4  -4  197.79   13.97
  -1   4  -4  206.76   13.49
   4   1   5  236.17   18.02
   4   1   5  257.54   18.10
  -4  -1   5  266.72   18.09
  -4  -1   5  262.93   18.43
  -1   4   5  265.50   18.15
   1  -4   5  250.15   18.01
   1  -4   5  265.49   18.08
  -4  -1  -5  251.35   17.98
  -4  -1  -5  242.68   18.14
  -4  -1  -5  257.92   18.05
   4   1  -5  253.54   18.02
   4   1  -5  241.33   18.14
   1  -4  -5  248.36   18.09
   1  -4  -5  240.53   18.19
   1  -4  -5  254.36   18.01
  -1   4  -5  260.26   17.96
  -1   4  -5  251.03   18.10
  -1   4  -5  265.24   18.03
   4   1   6   26.51    2.58
   4   1   6   33.60    2.62
  -4  -1   6   28.21    2.59
  -1   4   6   30.77    2.72
   1  -4   6   28.52    2.53
   1  -4   6   33.22    2.63
  -4  -1  -6   35.81    2.51
  -4  -1  -6   35.95    2.73
  -4  -1  -6   36.71    2.51
   4   1  -6   33.69    2.50
   4   1  -6   33.04    2.69
   1  -4  -6   37.43    2.63
   1  -4  -6   32.33    2.90
   1  -4  -6   35.71    2.56
  -1   4  -6   36.59    2.48
  -1   4  -6   34.97    2.66
   4   1   7    2.69    0.76
   4   1   7    4.05    0.75
  -4  -1   7    2.84    0.81
  -1   4   7    3.43    0.93
   1  -4   7    2.90    0.69
   1  -4   7    3.95    0.68
  -4  -1  -7    8.14    0.70
  -4  -1  -7    9.01    1.07
  -4  -1  -7    6.14    0.55
   4   1  -7    7.75    0.71
   4   1  -7    6.91    1.06
   1  -4  -7    9.44    0.86
   1  -4  -7    7.16    1.22
  -1   4  -7    6.55    0.62
  -1   4  -7    6.36    0.83
   4   1   8    7.02    1.05
  -4  -1   8    5.47    1.18
  -1   4   8    4.08    0.93
   1  -4   8    7.60    0.83
  -4  -1  -8    4.60    0.79
  -4  -1  -8    3.38    0.97
   4   1  -8    5.43    0.80
   4   1  -8    5.11    1.18
   1  -4  -8    5.26    0.76
   1  -4  -8    5.93    1.71
  -1   4  -8    3.80    0.62
  -1   4  -8    5.97    1.17
   4   1   9   55.46    4.29
  -4  -1   9   62.20    4.48
  -1   4   9   50.86    4.41
   1  -4   9   59.36    4.50
  -4  -1  -9   56.25    4.16
  -4  -1  -9   52.12    4.50
   4   1  -9   57.66    4.22
   4   1  -9   56.43    4.82
   1  -4  -9   51.71    4.27
   1  -4  -9   51.68    4.67
  -1   4  -9   64.83    4.19
  -1   4  -9   51.77    4.43
   4   1  10   60.11    4.47
  -4  -1  10   65.79    4.60
  -1   4  10   53.38    4.56
   1  -4  10   61.76    4.34
  -4  -1 -10   53.65    4.23
   4   1 -10   58.36    4.32
   4   1 -10   53.99    4.74
   1  -4 -10   49.83    4.26
  -1   4 -10   51.60    4.14
  -1   4 -10   51.80    4.74
   4   1  11    4.24    1.02
  -4  -1  11    5.43    1.45
  -1   4  11    2.42    1.47
  -4  -1 -11    3.21    0.71
   4   1 -11    3.65    0.91
   1  -4 -11    4.34    1.05
  -1   4 -11    3.82    0.81
   4   1  12   26.69    2.33
  -4  -1  12   24.88    2.67
  -1   4  12   22.50    2.76
   1  -4  12   26.21    2.36
  -4  -1 -12   22.51    2.10
   4   1 -12   28.92    2.32
   1  -4 -12   27.73    2.52
  -1   4 -12   26.42    2.13
   4   1  13   12.25    1.78
  -4  -1  13    8.62    1.89
  -1   4  13    8.57    2.04
   1  -4  13    7.47    1.33
  -4  -1 -13    8.71    1.31
   1  -4 -13    6.76    1.39
  -1   4 -13   10.64    1.06
   4   1  14    0.73    1.05
  -1   4  14   -0.91    1.84
  -4  -1 -14    0.15    0.59
   1  -4 -14    0.51    1.12
   4   1  15    1.55    1.02
  -1   4  15    2.53    1.60
  -4  -1 -15    3.05    0.66
   4   1  16    1.51    0.94
  -1   4  16    0.26    0.86
  -4  -1 -16    1.16    0.57
   4   1  17    1.56    0.92
  -1   4  17    1.20    0.83
   4   2   0  691.79   49.79
   4   2   0  689.32   49.85
  -4  -2   0  712.00   49.86
  -4  -2   0  713.47   49.80
  -2   4   0  741.99   50.33
  -2   4   0  710.74   49.80
   2  -4   0  703.13   49.90
   2  -4   0  689.28   49.71
   4   2   1    7.95    0.68
   4   2   1    8.70    0.70
   4   2   1    9.09    0.74
  -4  -2   1    8.82    0.65
  -4  -2   1    7.37    0.72
  -2   4   1    8.11    0.95
  -2   4   1    9.96    0.75
   2  -4   1    8.35    0.63
   2  -4   1    7.79    0.72
  -4  -2  -1    8.33    0.66
  -4  -2  -1    7.18    0.75
  -4  -2  -1    7.51    0.73
   4   2  -1    8.89    0.62
   4   2  -1    7.62    0.70
   2  -4  -1    7.84    0.78
   2  -4  -1    7.96    0.71
  -2   4  -1    9.44    0.69
  -2   4  -1    9.56    0.72
   4   2   2  200.23   15.02
   4   2   2  218.96   15.09
   4   2   2  210.99   15.06
  -4  -2   2  220.81   15.04
  -2   4   2  209.73   15.23
  -2   4   2  212.64   15.05
   2  -4   2  215.03   14.99
   2  -4   2  223.16   15.22
   2  -4   2  207.74   14.99
  -4  -2  -2  211.95   15.02
  -4  -2  -2  208.58   15.06
  -4  -2  -2  211.60   15.05
   4   2  -2  206.94   15.19
   2  -4  -2  207.79   15.21
   2  -4  -2  209.24   15.06
  -2   4  -2  221.97   15.01
   4   2   3 1237.13   92.12
   4   2   3 1339.53   92.27
  -4  -2   3 1300.91   92.23
  -2   4   3 1344.69   92.50
  -2   4   3 1309.33   92.48
   2  -4   3 1359.64   92.17
   2  -4   3 1395.19   92.36
  -4  -2  -3 1265.41   92.14
  -4  -2  -3 1233.51   92.28
  -4  -2  -3 1290.76   92.30
   4   2  -3 1299.58   92.33
   2  -4  -3 1230.07   92.47
   2  -4  -3 1308.26   92.27
  -2   4  -3 1354.07   92.13
  -2   4  -3 1373.18   92.30
   4   2   4  116.17    9.20
   4   2   4  131.47    9.24
  -4  -2   4  131.62    9.19
  -4  -2   4  126.90    9.20
  -2   4   4  137.09    9.34
  -2   4   4  135.83    9.22
   2  -4   4  124.89    9.16
   2  -4   4  132.92    9.18
  -4  -2  -4  129.75    9.16
  -4  -2  -4  111.48    9.26
  -4  -2  -4  130.54    9.19
   4   2  -4  128.58    9.14
   4   2  -4  121.80    9.23
   2  -4  -4  130.52    9.44
   2  -4  -4  129.48    9.14
  -2   4  -4  126.35    9.12
  -2   4  -4  126.07    9.23
  -2   4  -4  145.07    9.29
   4   2   5    1.64    0.63
   4   2   5    0.55    0.47
  -4  -2   5    1.44    0.48
  -4  -2   5    1.13    0.14
  -4  -2   5    1.41    0.16
  -2   4   5    1.86    0.59
   2  -4   5    1.67    0.51
   2  -4   5    0.32    0.35
  -4  -2  -5    0.61    0.33
  -4  -2  -5    1.03    0.75
  -4  -2  -5    1.29    0.47
   4   2  -5    1.10    0.32
   4   2  -5    1.89    0.53
   2  -4  -5    1.11    0.46
   2  -4  -5    0.81    0.79
   2  -4  -5    0.84    0.26
  -2   4  -5    0.59    0.24
  -2   4  -5    0.90    0.61
  -2   4  -5    0.95    0.32
   4   2   6   11.40    1.35
   4   2   6   14.22    1.27
  -4  -2   6   13.11    1.25
  -2   4   6   14.51    1.33
   2  -4   6   13.23    1.18
   2  -4   6   14.04    1.20
  -4  -2  -6   12.92    1.11
  -4  -2  -6    9.60    1.46
  -4  -2  -6   12.25    1.13
   4   2  -6   13.21    1.08
   4   2  -6   15.18    1.32
   2  -4  -6   12.24    1.23
   2  -4  -6   12.22    1.55
  -2   4  -6   12.39    1.07
  -2   4  -6   11.69    1.17
  -2   4  -6   15.28    1.06
  -2   4  -6   13.75    1.10
   4   2   7    0.25    0.61
   4   2   7    0.02    0.55
  -4  -2   7   -0.06    0.54
  -2   4   7    0.10    0.77
  -2   4   7    0.22    0.26
   2  -4   7    0.41    0.52
   2  -4   7    0.87    0.66
  -4  -2  -7    0.73    0.40
  -4  -2  -7   -0.63    0.74
  -4  -2  -7    0.51    0.43
   4   2  -7    0.59    0.37
   4   2  -7    0.56    0.70
   2  -4  -7   -0.29    0.54
   2  -4  -7   -0.91    0.97
  -2   4  -7    0.44    0.42
  -2   4  -7    0.48    0.55
   4   2   8   23.67    1.92
  -4  -2   8   25.00    1.90
  -2   4   8   19.42    2.00
   2  -4   8   20.44    1.85
   2  -4   8   22.74    1.82
  -4  -2  -8   22.00    1.78
  -4  -2  -8   19.09    2.02
   4   2  -8   21.10    1.71
   4   2  -8   18.82    2.09
   2  -4  -8   21.02    1.80
   2  -4  -8   21.39    2.27
  -2   4  -8   21.29    1.68
  -2   4  -8   18.97    2.07
  -4  -2   9  100.80    7.50
  -2   4   9  102.23    7.59
   2  -4   9  107.88    7.48
  -4  -2  -9   97.59    7.33
  -4  -2  -9   97.59    7.65
   4   2  -9  110.50    7.43
   4   2  -9   89.04    7.88
   2  -4  -9  100.37    7.43
   2  -4  -9  100.57    7.67
  -2   4  -9  106.53    7.31
  -2   4  -9   97.68    7.60
   4   2  10    1.24    0.86
  -4  -2  10    1.27    0.84
  -2   4  10    2.71    1.04
   2  -4  10    1.90    1.10
  -4  -2 -10    2.17    0.60
   4   2 -10    2.69    0.62
   4   2 -10    5.57    1.56
   2  -4 -10    2.49    0.74
  -2   4 -10    2.05    0.66
  -2   4 -10    1.73    1.17
   4   2  11    0.01    0.84
  -4  -2  11    0.46    0.93
  -2   4  11    0.60    1.12
   2  -4  11    0.46    0.82
  -4  -2 -11    1.00    0.62
   4   2 -11    1.01    0.63
   2  -4 -11    1.27    0.73
  -2   4 -11    0.87    0.54
   4   2  12   16.18    1.63
  -4  -2  12   14.42    1.57
  -2   4  12   12.34    1.80
   2  -4  12   11.92    1.75
  -4  -2 -12   12.92    1.37
   4   2 -12   12.75    1.39
   2  -4 -12   13.02    1.48
  -2   4 -12   14.96    1.41
   4   2  13   26.47    2.27
  -2   4  13   24.65    2.46
   2  -4  13   25.54    2.44
  -4  -2 -13   23.30    2.06
   2  -4 -13   22.15    2.07
  -2   4 -13   21.17    2.02
   4   2  14    1.47    1.07
  -2   4  14    5.60    1.41
   2  -4  14    0.46    1.03
  -4  -2 -14    1.58    0.65
  -2   4 -14    3.40    0.72
   4   2  15   -0.21    0.97
  -2   4  15   -0.21    1.22
  -4  -2 -15    0.08    0.56
   4   2  16   11.42    1.46
  -2   4  16   12.37    1.83
  -4  -2 -16   12.38    1.18
   4   2  17    4.71    0.87
  -2   4  17    5.33    0.87
   4   3   0    1.44    0.18
   4   3   0    2.26    0.21
   4   3   0    2.38    0.35
  -4  -3   0    1.85    0.24
  -4  -3   0    1.57    0.47
  -3   4   0    1.76    0.46
  -3   4   0    1.61    0.33
   3  -4   0    2.08    0.27
   3  -4   0    1.75    0.37
   4   3   1  624.09   45.58
   4   3   1  640.93   45.63
   4   3   1  658.12   45.64
  -4  -3   1  637.67   45.71
  -4  -3   1  686.64   45.47
  -4  -3   1  634.45   45.58
  -3   4   1  661.85   45.75
  -3   4   1  651.19   45.69
   3  -4   1  647.25   45.47
  -4  -3  -1  623.57   45.55
  -4  -3  -1  637.98   45.60
  -4  -3  -1  619.07   45.60
   4   3  -1  634.17   45.61
   4   3  -1  671.98   45.77
   3  -4  -1  692.46   45.83
   3  -4  -1  605.23   45.54
  -3   4  -1  695.26   45.60
  -3   4  -1  608.64   45.69
   4   3   2   44.13    3.33
   4   3   2   47.44    3.37
   4   3   2   48.47    3.35
  -4  -3   2   47.85    3.33
  -4  -3   2   46.64    3.38
  -3   4   2   44.21    3.51
  -3   4   2   44.75    3.36
   3  -4   2   45.62    3.30
   3  -4   2   45.01    3.33
  -4  -3  -2   46.26    3.32
  -4  -3  -2   43.90    3.40
  -4  -3  -2   45.58    3.38
   4   3  -2   43.99    3.31
   4   3  -2   50.00    3.36
   3  -4  -2   43.30    3.44
   3  -4  -2   43.38    3.32
  -3   4  -2   48.37    3.30
  -3   4  -2   48.62    3.36
   4   3   3   28.93    2.29
   4   3   3   29.42    2.32
   4   3   3   30.68    2.29
  -4  -3   3   33.48    2.26
  -3   4   3   29.92    2.58
  -3   4   3   30.51    2.29
   3  -4   3   30.71    2.24
   3  -4   3   32.60    2.27
  -4  -3  -3   30.76    2.26
  -4  -3  -3   27.35    2.41
  -4  -3  -3   30.78    2.30
   4   3  -3   30.61    2.23
   4   3  -3   30.49    2.27
   3  -4  -3   29.98    2.54
   3  -4  -3   30.90    2.25
  -3   4  -3   30.11    2.22
   4   3   4   29.82    2.41
   4   3   4   30.66    2.47
   4   3   4   33.31    2.37
  -4  -3   4   26.77    2.36
  -4  -3   4   31.64    2.31
  -3   4   4   32.88    2.55
  -3   4   4   32.28    2.38
   3  -4   4   30.32    2.35
   3  -4   4   34.73    2.37
  -4  -3  -4   31.23    2.37
  -4  -3  -4   32.93    2.47
  -4  -3  -4   30.84    2.37
   4   3  -4   31.96    2.30
   4   3  -4   28.20    2.37
   3  -4  -4   30.76    2.67
   3  -4  -4   32.40    2.32
  -3   4  -4   33.26    2.30
  -3   4  -4   31.60    2.43
   4   3   5  477.88   36.69
   4   3   5  514.52   36.68
  -4  -3   5  537.19   36.72
  -4  -3   5  509.01   36.89
  -3   4   5  543.70   36.69
   3  -4   5  483.68   36.56
   3  -4   5  525.61   36.65
  -4  -3  -5  528.75   36.61
  -4  -3  -5  500.32   36.68
  -4  -3  -5  532.08   36.62
   4   3  -5  540.54   36.59
   4   3  -5  503.64   36.72
   3  -4  -5  524.08   36.72
   3  -4  -5  492.15   36.84
  -3   4  -5  517.90   36.50
  -3   4  -5  511.07   36.82
  -3   4  -5  557.70   36.64
   4   3   6   27.23    2.56
   4   3   6   34.80    2.62
  -4  -3   6   36.19    2.53
  -3   4   6   33.68    2.63
   3  -4   6   30.80    2.50
   3  -4   6   35.67    2.49
  -4  -3  -6   32.00    2.47
  -4  -3  -6   32.14    2.65
  -4  -3  -6   31.70    2.50
   4   3  -6   34.41    2.44
   4   3  -6   32.70    2.62
   3  -4  -6   32.22    2.58
   3  -4  -6   32.93    2.87
  -3   4  -6   33.38    2.43
  -3   4  -6   28.13    2.55
  -3   4  -6   35.75    2.43
  -3   4  -6   30.30    2.39
   4   3   7   20.34    1.87
  -4  -3   7   20.11    1.75
  -3   4   7   21.93    2.08
  -3   4   7   18.39    1.61
   3  -4   7   20.04    1.82
   3  -4   7   18.92    1.71
  -4  -3  -7   21.16    1.73
  -4  -3  -7   23.80    2.05
  -4  -3  -7   21.16    1.71
   4   3  -7   20.76    1.66
   4   3  -7   21.48    1.93
   3  -4  -7   24.16    1.93
   3  -4  -7   21.22    2.13
  -3   4  -7   23.96    1.65
  -3   4  -7   23.81    1.97
   4   3   8   72.24    5.13
  -4  -3   8   69.05    5.08
  -3   4   8   70.97    5.33
   3  -4   8   63.61    5.07
   3  -4   8   75.30    5.04
  -4  -3  -8   64.84    4.95
  -4  -3  -8   60.08    5.24
   4   3  -8   73.28    4.96
   4   3  -8   63.82    5.28
   3  -4  -8   72.82    5.13
   3  -4  -8   60.83    5.32
  -3   4  -8   74.86    4.96
  -3   4  -8   59.08    5.10
   4   3   9   41.14    3.46
  -4  -3   9   39.04    3.41
  -3   4   9   49.97    3.76
   3  -4   9   43.67    3.53
  -4  -3  -9   44.87    3.32
  -4  -3  -9   45.59    3.78
   4   3  -9   47.55    3.34
   4   3  -9   38.05    4.09
   3  -4  -9   42.26    3.39
   3  -4  -9   31.33    3.85
  -3   4  -9   45.26    3.24
  -3   4  -9   46.74    3.54
   4   3  10    2.34    0.91
  -4  -3  10    1.44    0.84
  -3   4  10    2.61    1.48
   3  -4  10    2.22    0.75
  -4  -3 -10    2.00    0.61
   4   3 -10    1.70    0.58
   4   3 -10    3.38    1.39
   3  -4 -10    1.24    0.72
  -3   4 -10    1.62    0.49
  -3   4 -10    3.58    1.24
   4   3  11    3.38    1.15
  -4  -3  11    5.08    1.19
  -3   4  11    5.46    1.32
   3  -4  11    6.35    1.36
  -4  -3 -11    7.50    1.00
   4   3 -11    7.30    0.85
   3  -4 -11    6.52    1.07
  -3   4 -11    6.43    0.96
   4   3  12    7.09    1.26
  -3   4  12    7.58    1.58
   3  -4  12    6.73    1.23
  -4  -3 -12    6.94    0.98
   3  -4 -12    8.26    1.15
  -3   4 -12    7.71    0.90
   4   3  13   39.24    3.13
  -3   4  13   35.55    3.26
   3  -4  13   33.23    3.06
  -4  -3 -13   35.28    2.90
   3  -4 -13   34.72    2.96
  -3   4 -13   36.32    2.84
   4   3  14    6.12    1.36
  -3   4  14   10.17    1.61
   3  -4  14    5.23    1.65
  -4  -3 -14    7.01    0.98
  -3   4 -14    7.26    1.07
  -3   4  15   13.27    1.83
  -3   4  16    5.78    1.21
   4   3  17   17.59    1.54
  -3   4  17   12.82    1.42
   4   3  18   -0.48    0.33
   4   4   0 1015.01   74.29
   4   4   0 1014.73   74.26
   4   4   0 1086.51   74.29
  -4  -4   0 1064.32   74.23
  -4  -4   0 1046.83   74.31
  -4   4   0 1098.20   75.06
  -4   4   0 1041.61   74.16
   4  -4   0 1063.67   74.35
   4   4   1    0.29    0.21
   4   4   1    0.98    0.23
   4   4   1    1.22    0.48
  -4  -4   1    1.00    0.19
  -4  -4   1    0.48    0.13
  -4  -4   1    0.20    0.32
  -4   4   1    0.36    0.55
  -4   4   1    0.57    0.32
   4  -4   1    0.88    0.17
  -4  -4  -1    0.81    0.16
  -4  -4  -1    0.44    0.30
  -4  -4  -1    1.18    0.50
   4   4  -1    0.72    0.10
   4   4  -1    0.63    0.31
   4  -4  -1    0.91    0.37
  -4   4  -1    0.42    0.23
  -4   4  -1    0.77    0.30
  -4   4  -1    0.67    0.32
   4   4   2  571.69   43.75
   4   4   2  611.44   43.89
   4   4   2  637.22   43.87
  -4  -4   2  573.53   43.91
  -4  -4   2  604.28   43.93
  -4   4   2  614.84   44.02
  -4   4   2  621.30   43.83
   4  -4   2  672.45   43.71
   4  -4   2  698.50   43.74
  -4  -4  -2  600.28   43.75
  -4  -4  -2  631.83   43.91
  -4  -4  -2  604.73   43.80
   4   4  -2  612.99   43.82
   4   4  -2  665.23   43.67
   4   4  -2  608.16   43.85
   4  -4  -2  605.66   43.98
  -4   4  -2  620.03   43.79
   4   4   3    3.39    0.63
   4   4   3    4.65    0.59
   4   4   3    3.81    0.65
  -4  -4   3    4.49    0.44
  -4  -4   3    4.36    0.50
  -4   4   3    3.30    1.07
  -4   4   3    3.87    0.52
   4  -4   3    4.21    0.48
   4  -4   3    4.66    0.57
  -4  -4  -3    4.91    0.49
  -4  -4  -3    4.92    0.77
  -4  -4  -3    4.07    0.70
   4   4  -3    4.72    0.37
   4   4  -3    4.53    0.50
   4   4  -3    4.92    0.47
   4  -4  -3    4.42    0.78
  -4   4  -3    4.36    0.43
   4   4   4  121.81    9.25
   4   4   4  129.79    9.30
   4   4   4  129.79    9.27
  -4  -4   4  129.48    9.27
  -4   4   4  124.75    9.40
  -4   4   4  129.85    9.24
   4  -4   4  132.96    9.21
   4  -4   4  135.76    9.24
  -4  -4  -4  127.95    9.24
  -4  -4  -4  128.22    9.34
  -4  -4  -4  132.24    9.45
   4   4  -4  131.99    9.23
   4   4  -4  130.98    9.27
   4  -4  -4  119.11    9.35
  -4   4  -4  135.44    9.18
  -4   4  -4  129.38    9.27
   4   4   5   10.26    1.00
   4   4   5    7.69    0.99
   4   4   5    9.67    0.86
  -4  -4   5   11.51    0.86
  -4  -4   5    7.73    0.75
  -4   4   5    8.03    1.12
  -4   4   5    9.72    0.84
   4  -4   5    9.14    0.98
   4  -4   5    9.86    0.95
  -4  -4  -5    8.57    0.88
  -4  -4  -5    8.15    1.08
  -4  -4  -5    9.34    0.89
   4   4  -5    9.52    0.78
   4   4  -5   10.52    0.95
   4  -4  -5   10.75    1.25
  -4   4  -5    9.97    0.80
  -4   4  -5   11.15    1.03
   4   4   6    0.56    0.84
  -4  -4   6    0.05    0.53
  -4   4   6    2.08    1.03
  -4   4   6    0.08    0.24
   4  -4   6    0.90    0.45
   4  -4   6    1.00    0.43
  -4  -4  -6    0.47    0.54
  -4  -4  -6    0.32    0.70
  -4  -4  -6    0.98    0.43
   4   4  -6    0.38    0.37
   4   4  -6   -0.06    0.65
   4  -4  -6    0.20    0.73
   4  -4  -6   -0.21    0.94
  -4   4  -6    0.74    0.28
  -4   4  -6    0.39    0.64
  -4   4  -6    0.23    0.32
   4   4   7    0.50    0.62
  -4  -4   7    0.93    0.66
  -4   4   7    1.03    0.76
  -4   4   7    0.27    0.33
   4  -4   7    0.15    0.61
   4  -4   7    0.85    0.49
  -4  -4  -7    0.50    0.43
  -4  -4  -7    1.16    1.12
  -4  -4  -7    0.45    0.41
   4   4  -7   -0.46    0.46
   4   4  -7    0.99    0.75
   4  -4  -7    0.54    0.52
   4  -4  -7   -0.49    0.92
  -4   4  -7    0.53    0.30
  -4   4  -7    0.95    0.69
  -4   4  -7   -0.28    0.35
   4   4   8    4.39    0.90
  -4  -4   8    6.69    0.87
  -4   4   8    5.07    1.15
   4  -4   8    5.11    0.85
   4  -4   8    5.22    0.76
  -4  -4  -8    6.83    0.76
  -4  -4  -8    4.40    1.09
   4   4  -8    5.30    0.63
   4   4  -8    5.68    1.12
   4  -4  -8    3.00    0.77
   4  -4  -8    4.45    1.30
  -4   4  -8    5.71    0.61
  -4   4  -8    4.76    0.96
   4   4   9    1.99    0.88
  -4  -4   9    2.66    0.78
  -4   4   9    3.45    1.18
   4  -4   9    1.49    0.83
   4  -4   9    2.52    0.69
  -4  -4  -9    2.75    0.59
  -4  -4  -9    4.53    1.20
   4   4  -9    1.94    0.51
   4   4  -9    2.56    1.58
   4  -4  -9    2.97    0.78
   4  -4  -9    3.12    1.33
  -4   4  -9    2.09    0.49
  -4   4  -9    1.18    0.92
   4   4  10   21.04    2.03
  -4   4  10   19.97    2.24
   4  -4  10   24.55    2.09
  -4  -4 -10   20.69    1.81
   4   4 -10   14.63    1.67
   4  -4 -10   24.95    1.91
  -4   4 -10   22.33    1.72
   4   4  11    2.77    1.03
  -4   4  11    1.61    1.25
   4  -4  11    0.72    0.80
  -4  -4 -11    0.91    0.63
   4  -4 -11    6.11    1.22
  -4   4 -11    2.44    0.56
   4   4  12    3.43    1.19
  -4   4  12    3.28    1.65
   4  -4  12    2.15    1.40
  -4  -4 -12    2.98    0.77
   4  -4 -12    1.68    0.82
  -4   4 -12    2.99    0.66
   4   4  13    3.72    1.73
  -4   4  13    2.13    2.06
   4  -4  13    3.02    1.12
  -4  -4 -13    2.67    1.06
  -4   4 -13    2.20    0.67
   4   4  14    1.79    1.19
  -4   4  14    4.29    2.03
   4  -4  14    1.87    1.12
  -4  -4 -14    5.22    0.87
  -4   4 -14    1.28    0.65
   4   4  15    4.26    1.41
  -4   4  15    1.33    1.54
   4  -4  15    0.06    0.94
  -4  -4 -15    0.48    0.60
  -4   4 -15    0.94    0.52
   4   4  16    4.45    1.06
  -4   4  16    5.20    1.15
  -4  -4 -16    6.18    0.79
  -4   4  17    1.19    0.63
   4   4  18    5.44    0.73
   5  -4   0    0.87    0.26
  -5   4   0    1.31    0.56
  -5   4   0    0.73    0.46
   4   5   0    0.41    0.21
   4   5   0    0.82    0.15
   4   5   0    2.23    0.55
  -4  -5   0    1.06    0.29
  -4  -5   0    0.97    0.40
   5  -4   1  172.74   11.90
  -5   4   1  174.02   12.23
  -5   4   1  170.44   11.94
   4   5   1  155.01   11.93
   4   5   1  177.82   11.97
   4   5   1  171.43   11.98
  -4  -5   1  166.32   11.97
  -5   4  -1  177.91   12.02
  -5   4  -1  158.20   12.11
  -5   4  -1  174.28   11.97
   5  -4  -1  157.39   11.98
  -4  -5  -1  164.14   11.93
  -4  -5  -1  169.33   11.95
  -4  -5  -1  167.99   11.99
   4   5  -1  168.41   11.95
   5  -4   2   65.46    4.88
   5  -4   2   68.53    4.94
  -5   4   2   71.20    5.15
  -5   4   2   67.84    4.95
   4   5   2   61.87    4.93
   4   5   2   67.79    4.93
   4   5   2   69.71    4.98
  -4  -5   2   68.34    4.94
  -5   4  -2   70.72    4.94
  -5   4  -2   67.27    4.93
   5  -4  -2   66.10    5.02
  -4  -5  -2   68.93    4.89
  -4  -5  -2   70.00    4.99
  -4  -5  -2   70.99    4.99
   4   5  -2   70.52    4.95
   5  -4   3  223.62   15.29
   5  -4   3  219.79   15.41
  -5   4   3  222.93   15.63
  -5   4   3  223.25   15.37
   4   5   3  193.37   15.31
   4   5   3  221.97   15.41
   4   5   3  214.78   15.37
  -4  -5   3  212.17   15.34
  -5   4  -3  220.26   15.26
   5  -4  -3  206.23   15.40
  -4  -5  -3  226.62   15.36
  -4  -5  -3  209.22   15.41
  -4  -5  -3  211.84   15.31
   4   5  -3  221.78   15.30
   4   5  -3  213.33   15.46
   4   5  -3  217.47   15.33
   5  -4   4    0.32    0.34
   5  -4   4    1.25    0.39
  -5   4   4    1.84    1.04
  -5   4   4    0.38    0.48
   4   5   4    1.68    0.48
   4   5   4    0.96    0.71
   4   5   4    1.42    0.58
  -4  -5   4    1.38    0.24
  -4  -5   4    0.88    0.39
  -5   4  -4    1.65    0.27
  -5   4  -4    1.63    0.50
   5  -4  -4    2.99    0.80
  -4  -5  -4    2.10    0.50
  -4  -5  -4    2.28    0.63
  -4  -5  -4    2.12    0.66
   4   5  -4    2.49    0.21
   4   5  -4    2.77    0.48
   4   5  -4    1.96    0.31
   5  -4   5   62.91    4.79
   5  -4   5   76.14    4.78
  -5   4   5   72.01    5.03
  -5   4   5   73.77    4.89
   4   5   5   64.00    4.84
   4   5   5   66.26    4.80
  -4  -5   5   65.97    4.78
  -5   4  -5   64.28    4.70
   5  -4  -5   58.74    4.99
  -4  -5  -5   61.48    4.73
  -4  -5  -5   63.39    4.91
  -4  -5  -5   62.64    4.78
   4   5  -5   62.38    4.66
   4   5  -5   60.78    4.91
   5  -4   6   21.28    1.91
   5  -4   6   22.30    1.95
  -5   4   6   23.88    2.12
   4   5   6   21.69    1.98
   4   5   6   19.05    1.88
  -4  -5   6   24.08    1.89
  -5   4  -6   26.16    1.84
  -5   4  -6   22.48    2.07
  -5   4  -6   26.14    1.86
   5  -4  -6   28.98    2.08
   5  -4  -6   24.45    2.19
  -4  -5  -6   25.43    1.92
  -4  -5  -6   24.81    2.27
  -4  -5  -6   23.38    1.90
   4   5  -6   27.27    1.83
   4   5  -6   24.64    2.00
   5  -4   7   70.07    4.95
   5  -4   7   78.51    4.97
  -5   4   7   63.91    5.05
   4   5   7   72.54    5.15
  -4  -5   7   70.28    4.88
  -5   4  -7   73.26    4.83
  -5   4  -7   56.58    5.07
  -5   4  -7   61.84    4.85
  -5   4  -7   59.96    4.88
   5  -4  -7   67.92    5.01
   5  -4  -7   63.02    5.12
  -4  -5  -7   70.30    4.95
  -4  -5  -7   60.23    5.11
  -4  -5  -7   62.14    4.95
   4   5  -7   68.07    4.82
   4   5  -7   64.55    5.11
   5  -4   8    3.81    1.11
   5  -4   8    3.59    0.89
  -5   4   8    6.36    1.34
   4   5   8    3.40    1.45
  -4  -5   8    3.47    0.75
  -5   4  -8    3.46    0.60
  -5   4  -8    4.30    1.24
   5  -4  -8    3.23    0.99
   5  -4  -8    1.85    1.14
  -4  -5  -8    4.15    0.66
  -4  -5  -8    3.26    1.22
   4   5  -8    3.04    0.58
   4   5  -8    3.10    1.38
   5  -4   9   56.85    4.12
   5  -4   9   49.90    4.06
  -5   4   9   59.52    4.40
  -5   4  -9   50.85    3.86
  -5   4  -9   49.77    4.19
   5  -4  -9   47.33    3.97
   5  -4  -9   47.69    4.32
  -4  -5  -9   59.03    4.62
   5  -4  10    5.83    1.03
  -5   4  10    4.51    1.32
   4   5  10    4.74    1.13
  -5   4 -10    6.26    0.71
   5  -4 -10    7.75    1.04
  -4  -5 -10    6.73    0.90
   5  -4  11    6.59    1.15
  -5   4  11    7.59    1.42
   4   5  11    7.62    1.29
  -5   4 -11    9.28    0.88
   5  -4 -11    9.20    1.21
  -4  -5 -11    5.51    0.93
   5  -4  12   13.69    1.65
  -5   4  12   16.07    1.94
  -5   4 -12   11.72    1.24
   5  -4 -12   14.56    1.49
  -4  -5 -12   12.12    1.55
   5  -4  13   36.88    3.30
  -5   4  13   36.17    3.24
   4   5  13   31.60    3.03
  -5   4 -13   35.15    2.78
  -4  -5 -13   34.38    2.83
   5  -4  14    1.39    1.02
  -5   4  14    1.86    1.57
   4   5  14   -0.07    1.12
  -5   4 -14    1.67    0.57
  -4  -5 -14    2.13    0.73
   5  -4  15    3.61    1.25
  -5   4  15    6.10    1.91
   4   5  15    8.10    1.27
  -5   4 -15    6.19    0.75
  -4  -5 -15    5.04    0.86
   5  -4  16    1.71    0.67
  -5   4  16    2.51    0.96
   4   5  16    2.56    0.91
  -4  -5 -16    2.15    0.60
  -5   4  17    4.06    0.77
   4   5  17    6.92    0.95
   4   5  18    4.59    0.68
   5  -3   0    1.43    0.22
  -5   3   0    1.30    0.46
  -5   3   0    1.82    0.33
  -5   3   0    1.11    0.33
   3   5   0    2.11    0.21
   3   5   0    1.43    0.38
  -3  -5   0    1.38    0.25
  -3  -5   0    0.85    0.39
   5  -3   1  237.63   17.13
  -5   3   1  252.64   17.27
  -5   3   1  242.39   17.14
   3   5   1  246.03   17.19
   3   5   1  239.31   17.16
  -3  -5   1  241.69   17.19
  -5   3  -1  261.63   17.12
  -5   3  -1  230.27   17.20
   5  -3  -1  245.44   17.26
  -3  -5  -1  234.67   17.12
  -3  -5  -1  239.63   17.17
  -3  -5  -1  238.02   17.18
   3   5  -1  241.22   17.14
   5  -3   2  174.14   12.15
   5  -3   2  167.00   12.17
  -5   3   2  180.92   12.38
  -5   3   2  179.48   12.22
   3   5   2  176.81   12.25
   3   5   2  176.56   12.24
  -3  -5   2  166.68   12.25
  -5   3  -2  178.16   12.17
  -5   3  -2  167.47   12.21
   5  -3  -2  156.92   12.38
  -3  -5  -2  168.77   12.17
  -3  -5  -2  169.50   12.26
  -3  -5  -2  166.15   12.39
   3   5  -2  176.37   12.23
   5  -3   3   17.79    1.56
   5  -3   3   16.05    1.56
  -5   3   3   20.30    2.00
  -5   3   3   17.58    1.55
   3   5   3   17.70    1.65
   3   5   3   18.52    1.60
  -3  -5   3   17.42    1.48
  -3  -5   3   16.12    1.52
  -5   3  -3   22.79    1.50
  -5   3  -3   21.03    1.69
   5  -3  -3   22.45    1.78
  -3  -5  -3   22.73    1.58
  -3  -5  -3   22.36    1.72
  -3  -5  -3   22.45    1.65
   3   5  -3   24.59    1.46
   3   5  -3   19.95    1.55
   3   5  -3   25.18    1.60
   5  -3   4  142.14   10.28
   5  -3   4  145.49   10.29
  -5   3   4  156.22   10.48
  -5   3   4  152.32   10.30
   3   5   4  144.44   10.41
   3   5   4  148.41   10.31
  -3  -5   4  136.04   10.35
  -3  -5   4  144.62   10.31
  -5   3  -4  139.71   10.22
  -5   3  -4  146.40   10.37
   5  -3  -4  138.33   10.48
  -3  -5  -4  144.70   10.28
  -3  -5  -4  139.95   10.40
  -3  -5  -4  142.15   10.30
   3   5  -4  142.43   10.21
   3   5  -4  144.56   10.34
   3   5  -4  145.04   10.26
   5  -3   5   12.09    1.17
   5  -3   5   13.34    1.13
  -5   3   5   15.52    1.52
   3   5   5   13.93    1.24
   3   5   5   13.62    1.17
  -3  -5   5   14.41    0.97
  -5   3  -5   11.33    1.00
  -5   3  -5   14.50    1.41
   5  -3  -5   11.91    1.37
  -3  -5  -5   10.98    1.09
  -3  -5  -5   11.52    1.31
  -3  -5  -5   10.90    1.09
   3   5  -5   12.32    0.96
   3   5  -5   11.26    1.11
   5  -3   6   30.20    2.41
   5  -3   6   30.65    2.39
  -5   3   6   32.79    2.61
  -5   3   6   30.52    2.33
   3   5   6   29.60    2.52
   3   5   6   29.48    2.38
  -3  -5   6   30.31    2.36
  -5   3  -6   31.71    2.33
  -5   3  -6   32.00    2.61
  -5   3  -6   30.65    2.38
   5  -3  -6   34.53    2.54
   5  -3  -6   33.18    2.68
  -3  -5  -6   32.96    2.44
  -3  -5  -6   31.74    2.65
  -3  -5  -6   30.30    2.38
   3   5  -6   31.94    2.29
   3   5  -6   30.87    2.47
   5  -3   7   19.49    1.73
   5  -3   7   20.94    1.72
  -5   3   7   20.67    2.06
   3   5   7   17.43    1.77
  -3  -5   7   19.22    1.62
  -5   3  -7   20.61    1.56
  -5   3  -7   18.86    2.02
  -5   3  -7   21.15    1.61
   5  -3  -7   17.59    1.80
   5  -3  -7   21.20    2.18
  -3  -5  -7   19.24    1.65
  -3  -5  -7   18.03    1.96
  -3  -5  -7   18.95    1.58
   3   5  -7   19.82    1.53
   3   5  -7   16.73    1.90
   5  -3   8   13.81    1.51
   5  -3   8   11.68    1.35
  -5   3   8   13.24    1.67
   3   5   8   13.65    1.54
  -3  -5   8   14.28    1.36
  -5   3  -8   17.02    1.29
  -5   3  -8   12.99    1.50
   5  -3  -8   18.35    1.47
   5  -3  -8   17.37    2.12
  -3  -5  -8   14.46    1.37
  -3  -5  -8   20.21    1.85
   3   5  -8   15.71    1.26
   3   5  -8   16.62    1.66
   5  -3   9   -0.06    0.78
   5  -3   9    2.55    0.69
  -5   3   9    0.14    1.03
   3   5   9    1.05    0.82
  -3  -5   9    1.80    0.87
  -5   3  -9    1.16    0.45
  -5   3  -9    1.64    0.94
   5  -3  -9    0.61    0.60
   5  -3  -9    0.62    1.18
  -3  -5  -9    1.40    0.58
  -3  -5  -9   -0.18    1.19
   3   5  -9    2.01    1.60
   5  -3  10    6.47    1.12
  -5   3  10    7.64    1.50
   3   5  10   10.07    1.61
  -5   3 -10   10.75    1.00
   5  -3 -10   11.76    1.21
  -3  -5 -10   10.36    1.22
   5  -3  11   28.78    2.88
  -5   3  11   31.82    2.93
   3   5  11   28.37    2.75
  -5   3 -11   31.77    2.49
   5  -3 -11   33.26    2.67
  -3  -5 -11   33.20    2.62
   5  -3  12   12.17    1.46
  -5   3  12   10.96    1.75
   3   5  12   11.97    1.63
  -5   3 -12   12.36    1.17
   5  -3 -12   12.66    1.41
  -3  -5 -12   12.92    1.31
   5  -3  13   19.71    2.11
  -5   3  13   24.19    2.78
   3   5  13   20.54    2.14
  -5   3 -13   22.62    1.79
  -3  -5 -13   18.85    1.84
   5  -3  14    7.65    1.73
  -5   3  14   14.20    1.92
   3   5  14   11.49    1.63
  -5   3 -14    9.41    1.24
  -3  -5 -14   10.89    1.21
   5  -3  15   -0.66    1.40
  -5   3  15   -0.37    1.10
   3   5  15    0.88    1.49
  -5   3 -15    1.66    0.81
  -3  -5 -15    1.51    0.89
   5  -3  16    3.26    1.21
  -5   3  16    3.27    1.23
   3   5  16    3.25    1.02
  -5   3 -16    3.62    0.64
  -3  -5 -16    4.28    0.72
   3   5  17    3.17    0.85
   5  -2   0    0.42    0.19
  -5   2   0   -0.28    0.30
  -5   2   0    0.22    0.36
   2   5   0    0.36    0.16
   2   5   0    0.04    0.30
  -2  -5   0    1.01    0.32
  -2  -5   0    0.21    0.33
   5  -2   1  131.45    9.23
   5  -2   1  132.32    9.29
  -5   2   1  139.50    9.53
   2   5   1  139.05    9.29
   2   5   1  127.49    9.33
  -2  -5   1  109.62    9.25
  -2  -5   1  129.39    9.31
  -5   2  -1  136.92    9.29
  -5   2  -1  128.03    9.26
   5  -2  -1  135.96    9.46
  -2  -5  -1  127.15    9.24
  -2  -5  -1  131.98    9.42
  -2  -5  -1  123.58    9.30
   2   5  -1  135.44    9.25
   2   5  -1  129.26    9.30
   5  -2   2   47.51    3.50
   5  -2   2   48.27    3.53
  -5   2   2   55.85    3.72
  -5   2   2   51.25    3.49
   2   5   2   45.29    3.55
   2   5   2   48.05    3.55
  -2  -5   2   50.29    3.51
  -5   2  -2   48.42    3.46
  -5   2  -2   46.14    3.52
   5  -2  -2   46.84    3.61
  -2  -5  -2   47.09    3.49
  -2  -5  -2   44.59    3.62
  -2  -5  -2   46.83    3.55
   2   5  -2   53.11    3.49
   2   5  -2   44.94    3.49
   5  -2   3    7.16    0.69
   5  -2   3    6.48    0.71
  -5   2   3    8.49    1.00
  -5   2   3    7.83    0.69
   2   5   3    6.04    0.85
   2   5   3    7.95    0.82
  -2  -5   3    8.45    0.62
  -2  -5   3    7.80    0.72
  -5   2  -3    7.57    0.64
  -5   2  -3    6.76    0.78
   5  -2  -3    7.44    0.89
  -2  -5  -3    8.64    0.74
  -2  -5  -3    7.12    0.90
  -2  -5  -3    8.15    0.85
   2   5  -3    8.08    0.58
   2   5  -3    9.04    0.69
   2   5  -3    7.89    0.70
   5  -2   4  275.94   20.39
   5  -2   4  298.33   20.39
  -5   2   4  303.62   20.58
  -5   2   4  299.83   20.48
   2   5   4  294.07   20.49
   2   5   4  287.93   20.42
  -2  -5   4  294.90   20.41
  -5   2  -4  281.26   20.34
  -5   2  -4  276.85   20.43
   5  -2  -4  279.04   20.61
  -2  -5  -4  282.85   20.40
  -2  -5  -4  276.48   20.50
  -2  -5  -4  285.80   20.42
   2   5  -4  286.20   20.37
   2   5  -4  296.15   20.49
   2   5  -4  291.08   20.44
   5  -2   5    8.44    0.92
   5  -2   5   11.83    0.98
  -5   2   5   12.94    1.15
   2   5   5    8.37    1.19
   2   5   5   10.01    0.92
  -2  -5   5   11.00    0.86
  -2  -5   5    8.80    0.78
  -5   2  -5   11.08    0.85
  -5   2  -5    8.20    1.11
  -5   2  -5    9.69    0.88
   5  -2  -5    8.28    1.14
  -2  -5  -5    9.58    0.99
  -2  -5  -5    9.99    1.41
  -2  -5  -5   11.89    1.01
   2   5  -5    9.77    0.79
   2   5  -5    9.91    1.05
   2   5  -5   10.33    0.80
   5  -2   6   90.54    6.70
   5  -2   6   97.87    6.67
  -5   2   6  102.83    6.95
  -5   2   6   92.44    6.65
   2   5   6   94.35    6.78
   2   5   6   89.85    6.61
  -2  -5   6   97.06    6.62
  -5   2  -6   89.42    6.58
  -5   2  -6   87.67    6.84
  -5   2  -6   94.27    6.65
   5  -2  -6   93.24    6.75
   5  -2  -6   80.55    7.01
  -2  -5  -6   92.09    6.66
  -2  -5  -6   84.05    6.78
  -2  -5  -6   92.56    6.62
   2   5  -6   91.77    6.55
   2   5  -6   90.28    6.74
   5  -2   7    0.76    0.55
   5  -2   7    1.69    0.53
  -5   2   7    0.75    0.74
   2   5   7    0.66    0.71
   2   5   7   -0.22    0.28
   2   5   7   -0.22    0.28
  -2  -5   7    1.87    0.75
  -5   2  -7    1.53    0.40
  -5   2  -7    0.11    0.65
  -5   2  -7    0.65    0.33
   5  -2  -7    0.18    0.49
   5  -2  -7    2.90    1.38
  -2  -5  -7    0.70    0.45
  -2  -5  -7   -0.08    0.84
  -2  -5  -7    0.03    0.48
   2   5  -7    0.60    0.29
   2   5  -7   -0.10    0.68
   5  -2   8   12.58    1.44
   5  -2   8   12.81    1.36
  -5   2   8   15.74    1.70
   2   5   8   14.00    1.66
  -2  -5   8   15.13    1.47
  -5   2  -8   15.24    1.23
  -5   2  -8   14.26    1.60
   5  -2  -8   16.02    1.35
   5  -2  -8   13.74    2.13
  -2  -5  -8   15.08    1.46
  -2  -5  -8   12.23    1.74
   2   5  -8   16.31    1.24
   2   5  -8   12.99    1.87
   5  -2   9   -0.68    0.76
   5  -2   9   -0.35    0.64
  -5   2   9   -1.05    1.06
   2   5   9    1.29    0.83
  -2  -5   9    0.53    0.62
  -5   2  -9    0.46    0.41
  -5   2  -9    0.92    0.96
   5  -2  -9    0.66    0.62
   5  -2  -9    0.41    1.32
  -2  -5  -9    0.11    0.57
  -2  -5  -9    0.33    1.68
   2   5  -9    1.03    0.39
   2   5  -9    3.32    1.62
   5  -2  10    5.11    1.15
  -5   2  10    3.54    1.56
   2   5  10    1.21    1.03
  -2  -5  10    2.52    0.97
  -5   2 -10    3.56    0.73
   5  -2 -10    2.83    0.97
  -2  -5 -10    4.27    0.80
   2   5 -10    3.00    0.54
   2   5 -10    1.36    1.20
   5  -2  11    4.37    1.02
  -5   2  11    3.90    1.63
   2   5  11    5.49    1.19
  -5   2 -11    3.74    0.68
   5  -2 -11    5.80    1.19
  -2  -5 -11    3.37    0.80
   5  -2  12    7.26    1.55
  -5   2  12   14.13    1.73
   2   5  12   12.52    1.90
  -5   2 -12    8.89    1.15
  -2  -5 -12   10.32    1.41
   5  -2  13    2.94    1.11
  -5   2  13    2.00    1.37
   2   5  13    2.11    1.12
  -5   2 -13    1.38    0.62
   5  -2 -13    2.42    0.85
  -2  -5 -13    2.00    0.82
   5  -2  14    0.35    1.05
  -5   2  14    1.75    1.40
   2   5  14    3.72    1.22
  -5   2 -14    0.99    0.60
  -2  -5 -14    0.74    0.83
   5  -2  15    1.74    1.06
  -5   2  15    3.61    1.56
   2   5  15    2.48    1.25
  -5   2 -15    0.85    0.56
  -2  -5 -15    2.47    0.89
   5  -2  16    1.00    0.91
   2   5  16   -0.22    0.93
  -2  -5 -16    0.31    0.54
   2   5  18   12.97    1.26
   5  -1   0   36.40    2.51
  -5   1   0   35.35    2.52
  -5   1   0   31.77    2.53
   1   5   0   36.20    2.53
   1   5   0   31.99    2.55
  -1  -5   0   33.71    2.53
  -1  -5   0   34.88    2.54
   5  -1   1   41.68    3.04
   5  -1   1   40.95    3.07
  -5   1   1   42.40    3.14
   1   5   1   42.81    3.09
   1   5   1   42.41    3.12
  -1  -5   1   44.40    3.00
  -1  -5   1   42.92    3.11
  -5   1  -1   43.39    3.03
  -5   1  -1   41.26    3.06
   5  -1  -1   43.61    3.08
  -1  -5  -1   41.12    3.14
  -1  -5  -1   41.11    3.11
   1   5  -1   42.99    3.06
   1   5  -1   41.23    3.09
   5  -1   2   85.85    6.36
   5  -1   2   94.61    6.37
  -5   1   2   94.57    6.53
   1   5   2   91.57    6.43
   1   5   2   86.37    6.40
  -1  -5   2   87.59    6.33
  -1  -5   2   86.80    6.37
  -5   1  -2   87.71    6.34
  -5   1  -2   85.19    6.40
   5  -1  -2   87.43    6.47
  -1  -5  -2   88.24    6.40
  -1  -5  -2   92.16    6.50
  -1  -5  -2   83.49    6.39
   1   5  -2   91.39    6.38
   1   5  -2   86.98    6.38
   1   5  -2   98.02    6.41
   5  -1   3  458.50   33.75
   5  -1   3  479.45   33.76
  -5   1   3  502.91   34.02
  -5   1   3  482.38   33.82
   1   5   3  496.91   33.92
   1   5   3  476.78   33.83
  -1  -5   3  456.24   33.77
  -1  -5   3  472.96   33.74
  -5   1  -3  461.66   33.71
  -5   1  -3  454.77   33.83
   5  -1  -3  471.99   33.95
  -1  -5  -3  466.01   33.83
  -1  -5  -3  497.58   34.22
  -1  -5  -3  488.15   33.80
   1   5  -3  503.77   33.74
   1   5  -3  445.39   33.98
   1   5  -3  521.59   33.91
   5  -1   4   31.36    2.53
   5  -1   4   33.61    2.56
  -5   1   4   37.02    2.68
   1   5   4   35.51    2.76
   1   5   4   33.73    2.53
  -1  -5   4   33.22    2.48
  -1  -5   4   35.23    2.48
  -5   1  -4   33.87    2.48
  -5   1  -4   31.29    2.61
  -5   1  -4   33.94    2.54
   5  -1  -4   31.09    2.75
  -1  -5  -4   34.10    2.57
  -1  -5  -4   31.14    2.72
  -1  -5  -4   35.35    2.54
   1   5  -4   33.78    2.43
   1   5  -4   35.02    2.50
   1   5  -4   35.33    2.49
   5  -1   5   13.21    1.18
   5  -1   5   14.96    1.20
  -5   1   5   13.66    1.29
  -5   1   5   13.59    1.05
   1   5   5   13.12    1.51
   1   5   5   15.74    1.13
  -1  -5   5   12.72    1.08
  -1  -5   5   15.37    1.09
  -5   1  -5   11.54    1.07
  -5   1  -5   14.31    1.35
  -5   1  -5   16.11    1.20
   5  -1  -5   14.37    1.41
  -1  -5  -5   12.93    1.25
  -1  -5  -5   11.73    1.55
  -1  -5  -5   11.38    1.11
   1   5  -5   12.77    1.01
   1   5  -5   10.61    1.18
   1   5  -5   12.65    1.03
   5  -1   6    6.10    0.83
   5  -1   6    7.23    0.81
  -5   1   6    7.08    0.92
  -5   1   6    6.65    0.64
  -5   1   6    6.77    0.61
   1   5   6    4.95    0.95
   1   5   6    7.22    0.74
  -1  -5   6    7.42    0.73
  -5   1  -6    8.37    0.74
  -5   1  -6    6.22    1.03
  -5   1  -6    8.03    0.72
   5  -1  -6    7.27    0.80
   5  -1  -6    6.21    1.34
  -1  -5  -6    6.75    0.83
  -1  -5  -6    7.60    1.22
  -1  -5  -6    7.37    0.79
   1   5  -6    6.53    0.60
   1   5  -6    7.11    1.01
   5  -1   7    6.31    0.94
   5  -1   7    4.01    0.77
  -5   1   7    5.94    0.88
   1   5   7    6.81    1.05
  -1  -5   7    6.04    0.66
  -5   1  -7    4.56    0.58
  -5   1  -7    4.97    0.96
  -5   1  -7    5.15    0.65
   5  -1  -7    5.70    0.75
   5  -1  -7    3.76    1.02
  -1  -5  -7    3.32    0.69
  -1  -5  -7    5.61    1.16
  -1  -5  -7    4.97    0.63
   1   5  -7    3.58    0.49
   1   5  -7    3.54    1.00
   5  -1   8  163.75   12.96
   5  -1   8  188.28   12.93
  -5   1   8  179.42   13.09
   1   5   8  188.87   13.05
  -1  -5   8  184.21   12.95
  -5   1  -8  183.98   12.79
  -5   1  -8  174.26   13.06
   5  -1  -8  181.69   12.89
   5  -1  -8  170.31   13.19
  -1  -5  -8  174.71   12.86
  -1  -5  -8  185.85   13.29
   1   5  -8  187.83   12.84
   1   5  -8  171.72   13.11
   5  -1   9   34.35    3.02
   5  -1   9   40.10    3.02
  -5   1   9   39.55    3.11
   1   5   9   39.90    3.19
  -1  -5   9   39.08    3.10
  -5   1  -9   35.96    2.78
  -5   1  -9   37.08    3.35
   5  -1  -9   37.41    2.83
   5  -1  -9   35.50    3.61
  -1  -5  -9   34.13    2.87
  -1  -5  -9   32.32    3.47
   1   5  -9   37.10    2.78
   1   5  -9   34.43    3.13
   5  -1  10    6.55    1.06
  -5   1  10    8.43    1.49
   1   5  10    8.22    1.62
  -1  -5  10    7.20    1.09
  -5   1 -10    7.73    0.84
   5  -1 -10    7.15    0.95
   5  -1 -10    8.19    1.82
  -1  -5 -10    9.36    1.27
   1   5 -10    6.82    0.82
   1   5 -10    6.01    1.47
   5  -1  11    1.70    1.13
  -5   1  11    0.79    1.07
   1   5  11    2.38    1.21
  -5   1 -11    1.48    0.74
   5  -1 -11    1.24    0.73
  -1  -5 -11    1.47    0.77
   5  -1  12    3.11    1.00
  -5   1  12    3.07    1.25
   1   5  12    4.79    1.28
  -5   1 -12    5.48    0.77
  -1  -5 -12    4.65    0.92
   5  -1  13   25.80    2.49
  -5   1  13   26.88    2.75
   1   5  13   24.98    2.59
  -5   1 -13   29.67    2.32
  -1  -5 -13   32.39    2.42
   5  -1  14    4.30    1.49
  -5   1  14    4.38    1.90
   1   5  14    2.78    1.19
  -5   1 -14    5.27    1.02
  -1  -5 -14    5.35    0.92
   5  -1  15    5.26    1.60
   1   5  15    8.53    1.59
  -5   1 -15    4.13    0.97
  -1  -5 -15    7.16    0.98
   5  -1  16    2.82    1.25
   1   5  16    1.13    1.09
   5  -1  17   13.04    1.33
   1   5  17   17.85    1.73
   1   5  18   -1.00    0.44
   5   0   0    0.04    0.12
  -5   0   0    0.20    0.15
  -5   0   0    0.02    0.31
   0   5   0   -0.18    0.41
   0   5   0    0.06    0.29
   0  -5   0    0.01    0.22
   0  -5   0    0.77    0.32
   5   0   1   10.23    0.85
   5   0   1   10.35    0.91
  -5   0   1   12.80    1.05
   0   5   1   11.83    1.03
   0   5   1   11.35    0.94
   0  -5   1   10.80    0.81
   0  -5   1   10.89    0.93
  -5   0  -1   11.46    0.85
  -5   0  -1   10.58    0.91
   5   0  -1   10.80    0.83
   0  -5  -1   10.56    0.98
   0  -5  -1    9.99    0.94
   0   5  -1   12.08    0.94
   0   5  -1   12.16    0.94
   5   0   2  209.68   15.88
   5   0   2  228.96   15.92
  -5   0   2  238.02   16.02
   0   5   2  221.35   16.01
   0   5   2  221.46   15.97
   0  -5   2  222.68   15.92
   0  -5   2  221.49   15.97
  -5   0  -2  228.10   15.88
  -5   0  -2  223.08   15.94
  -5   0  -2  220.08   15.94
   5   0  -2  226.52   16.09
   0  -5  -2  212.33   16.01
   0  -5  -2  218.39   15.99
   0   5  -2  250.46   16.00
   0   5  -2  214.95   15.90
   0   5  -2  241.39   15.96
   5   0   3    7.72    0.78
   5   0   3    9.19    0.83
  -5   0   3    8.81    0.98
   0   5   3    9.14    0.94
   0   5   3    8.94    0.84
   0  -5   3    8.19    0.72
   0  -5   3    9.64    0.79
  -5   0  -3    9.01    0.74
  -5   0  -3    9.73    0.89
  -5   0  -3    9.52    0.83
   5   0  -3    8.98    0.90
   0  -5  -3    7.84    0.83
   0  -5  -3    8.97    1.05
   0  -5  -3    8.50    0.81
   0   5  -3    9.29    0.73
   0   5  -3    8.16    0.88
   0   5  -3   11.03    0.84
   5   0   4  498.86   36.90
   5   0   4  538.30   36.96
  -5   0   4  533.94   37.11
  -5   0   4  537.29   36.99
   0   5   4  532.60   37.09
   0   5   4  516.69   37.06
   0  -5   4  505.07   36.95
   0  -5   4  526.33   37.00
   0  -5   4  527.67   36.97
  -5   0  -4  526.24   36.84
  -5   0  -4  517.87   37.00
  -5   0  -4  517.08   36.98
   5   0  -4  536.33   37.58
   0  -5  -4  502.28   36.92
   0  -5  -4  517.36   37.09
   0  -5  -4  512.94   36.97
   0   5  -4  527.43   36.84
   0   5  -4  501.61   37.18
   0   5  -4  555.45   37.14
   5   0   5    1.04    0.41
   5   0   5   -0.11    0.57
  -5   0   5    0.45    0.48
  -5   0   5    0.69    0.28
  -5   0   5    0.47    0.27
   0   5   5    0.58    0.82
   0   5   5    0.87    0.34
   0  -5   5    0.33    0.41
   0  -5   5    0.00    0.28
  -5   0  -5    0.77    0.40
  -5   0  -5    0.83    0.60
  -5   0  -5    0.37    0.32
   5   0  -5    0.14    0.33
   5   0  -5    0.70    0.85
   0  -5  -5   -0.01    0.61
   0  -5  -5    2.47    1.08
   0  -5  -5    0.05    0.30
   0   5  -5    0.38    0.17
   0   5  -5    1.75    0.58
   0   5  -5    0.86    0.28
   5   0   6  336.61   25.58
   5   0   6  379.03   25.62
  -5   0   6  376.51   25.72
   0   5   6  354.79   25.74
   0   5   6  355.01   25.77
   0  -5   6  335.90   25.61
   0  -5   6  394.57   25.72
  -5   0  -6  383.03   25.53
  -5   0  -6  351.70   25.63
  -5   0  -6  359.42   25.69
   5   0  -6  356.74   25.52
   5   0  -6  354.44   25.75
   0  -5  -6  369.58   25.60
   0  -5  -6  338.84   25.90
   0  -5  -6  353.24   25.54
   0   5  -6  378.32   25.55
   0   5  -6  345.38   25.65
   5   0   7    2.70    0.67
   5   0   7    1.66    0.76
  -5   0   7    1.08    0.72
   0   5   7    0.68    0.78
   0  -5   7    1.40    0.69
  -5   0  -7    2.83    0.56
  -5   0  -7    2.74    0.81
  -5   0  -7    1.43    0.41
   5   0  -7    2.06    0.53
   5   0  -7    2.64    1.06
   0  -5  -7    1.85    0.59
   0  -5  -7    1.97    1.03
   0  -5  -7    2.60    0.45
   0   5  -7    2.81    0.47
   0   5  -7    1.36    0.64
   5   0   8   10.66    1.35
   5   0   8   12.06    1.29
  -5   0   8   15.64    1.54
   0   5   8   14.61    1.56
   0  -5   8   15.83    1.42
  -5   0  -8   13.49    1.20
  -5   0  -8   13.38    1.59
   5   0  -8   12.92    1.19
   5   0  -8   12.21    1.66
   0  -5  -8   11.80    1.24
   0  -5  -8   13.76    1.72
   0   5  -8   13.73    1.14
   0   5  -8   12.98    1.41
   5   0   9   28.77    2.26
  -5   0   9   27.96    2.49
   0   5   9   25.38    2.42
   0  -5   9   29.28    2.30
  -5   0  -9   26.38    2.13
  -5   0  -9   23.91    2.47
   5   0  -9   25.74    2.19
   5   0  -9   24.29    2.92
   0  -5  -9   29.60    2.21
   0  -5  -9   25.03    2.64
   0   5  -9   29.44    2.12
   0   5  -9   25.97    2.48
   5   0  10   16.81    1.87
  -5   0  10   20.97    2.18
   0   5  10   19.11    2.04
   0  -5  10   18.20    1.91
  -5   0 -10   15.92    1.56
   5   0 -10   18.64    1.77
   5   0 -10   18.69    2.26
   0  -5 -10   18.37    1.62
   0   5 -10   19.53    1.54
   0   5 -10   10.88    2.03
   5   0  11    2.40    0.93
  -5   0  11    1.07    1.42
   0   5  11    2.94    1.15
   0  -5  11    4.45    0.99
  -5   0 -11    3.15    0.65
   5   0 -11    4.37    1.14
   0  -5 -11    3.27    0.84
   0   5 -11    4.22    0.64
   5   0  12    1.80    1.30
  -5   0  12    0.90    1.18
   0   5  12    2.96    1.63
  -5   0 -12    1.36    0.84
   5   0 -12    2.37    0.75
   0  -5 -12    1.73    1.09
   5   0  13    1.25    1.04
  -5   0  13    0.11    1.28
   0   5  13    1.36    1.62
  -5   0 -13    1.30    0.68
   0  -5 -13    0.47    1.09
   5   0  14   54.10    4.61
   0   5  14   66.73    5.13
  -5   0 -14   56.24    4.39
   5   0  15    1.82    1.04
  -5   0 -15    0.69    0.60
   5   0  16   10.17    1.27
   0   5  16    7.54    1.33
  -5   0 -16    6.70    0.82
   5   0  17    3.61    0.95
   0   5  17    3.46    0.88
   5   1   0   34.46    2.45
  -5  -1   0   35.49    2.45
  -5  -1   0   33.14    2.47
  -5  -1   0   34.38    2.52
  -1   5   0   35.38    2.57
  -1   5   0   35.20    2.53
   1  -5   0   31.59    2.48
   1  -5   0   33.04    2.52
   5   1   1   42.43    3.05
   5   1   1   41.04    3.07
  -5  -1   1   41.50    3.10
  -5  -1   1   42.14    3.06
  -5  -1   1   43.77    3.11
  -1   5   1   44.51    3.32
  -1   5   1   42.07    3.11
   1  -5   1   40.39    3.03
   1  -5   1   39.93    3.10
  -5  -1  -1   43.61    3.03
  -5  -1  -1   43.56    3.09
  -5  -1  -1   43.13    3.11
   5   1  -1   42.70    3.05
   1  -5  -1   41.43    3.15
   1  -5  -1   42.46    3.11
  -1   5  -1   47.59    3.17
  -1   5  -1   40.83    3.11
   5   1   2   82.70    6.32
   5   1   2   90.55    6.35
  -5  -1   2   88.10    6.41
  -5  -1   2   88.91    6.34
  -1   5   2   84.55    6.43
  -1   5   2   91.26    6.38
   1  -5   2   86.24    6.29
   1  -5   2  101.45    6.35
   1  -5   2   83.20    6.32
  -5  -1  -2   86.04    6.30
  -5  -1  -2   86.58    6.35
  -5  -1  -2   84.95    6.36
   5   1  -2   86.90    6.38
   1  -5  -2   96.27    6.53
   1  -5  -2   85.27    6.34
  -1   5  -2   92.07    6.33
  -1   5  -2   93.24    6.35
   5   1   3  442.01   33.37
   5   1   3  470.69   33.45
  -5  -1   3  487.68   33.54
  -5  -1   3  465.94   33.43
  -1   5   3  484.92   33.61
  -1   5   3  474.82   33.49
   1  -5   3  471.58   33.38
   1  -5   3  510.47   33.50
   1  -5   3  450.17   33.39
  -5  -1  -3  457.90   33.35
  -5  -1  -3  460.63   33.51
  -5  -1  -3  465.06   33.53
   5   1  -3  463.18   33.59
   1  -5  -3  461.44   33.56
   1  -5  -3  467.28   33.46
  -1   5  -3  507.90   33.51
  -1   5  -3  472.12   33.46
  -1   5  -3  509.42   33.41
   5   1   4   31.46    2.57
   5   1   4   34.50    2.62
  -5  -1   4   32.89    2.62
  -5  -1   4   33.77    2.54
  -1   5   4   35.96    2.73
  -1   5   4   34.15    2.58
   1  -5   4   32.39    2.52
   1  -5   4   41.38    2.84
  -5  -1  -4   33.47    2.52
  -5  -1  -4   32.63    2.66
  -5  -1  -4   33.35    2.55
   5   1  -4   33.21    2.67
   1  -5  -4   34.16    2.61
   1  -5  -4   33.43    2.81
   1  -5  -4   32.52    2.52
  -1   5  -4   36.14    2.50
  -1   5  -4   37.05    2.93
  -1   5  -4   35.22    2.55
   5   1   5   11.09    1.15
   5   1   5   11.53    1.15
  -5  -1   5   11.00    1.22
  -5  -1   5   12.70    0.98
  -5  -1   5   13.59    1.00
  -1   5   5   13.60    1.47
  -1   5   5   14.08    1.15
   1  -5   5   12.64    1.06
   1  -5   5   13.38    1.12
  -5  -1  -5   14.32    1.10
  -5  -1  -5   11.02    1.31
  -5  -1  -5   11.91    1.09
   5   1  -5   12.68    1.10
   5   1  -5   11.91    1.35
   1  -5  -5   13.04    1.28
   1  -5  -5   12.19    1.62
   1  -5  -5   14.39    1.08
  -1   5  -5   12.67    1.00
  -1   5  -5   13.04    1.22
  -1   5  -5   15.18    1.08
   5   1   6    6.20    0.83
   5   1   6    6.42    1.09
  -5  -1   6    7.96    0.86
  -1   5   6   11.40    1.43
   1  -5   6    7.37    0.76
   1  -5   6    7.67    0.77
  -5  -1  -6    6.12    0.75
  -5  -1  -6    7.11    1.15
  -5  -1  -6    7.27    0.80
   5   1  -6    7.36    0.78
   5   1  -6    5.91    0.99
   1  -5  -6    9.98    0.98
   1  -5  -6    7.57    1.47
   1  -5  -6    6.68    0.72
  -1   5  -6    7.98    0.65
  -1   5  -6    7.47    0.84
  -1   5  -6    6.45    0.62
   5   1   7    5.04    0.82
   5   1   7    4.11    0.75
  -5  -1   7    4.65    1.07
  -1   5   7    5.79    1.25
  -1   5   7    5.34    0.59
   1  -5   7    3.85    0.68
   1  -5   7    4.83    0.66
  -5  -1  -7    3.82    0.57
  -5  -1  -7    4.89    0.92
  -5  -1  -7    4.80    0.56
   5   1  -7    3.83    0.61
   5   1  -7    5.86    1.01
   1  -5  -7    5.87    0.92
   1  -5  -7    4.19    1.17
   1  -5  -7    4.96    0.54
  -1   5  -7    5.79    0.53
  -1   5  -7    5.62    0.85
   5   1   8  162.55   13.00
   5   1   8  185.07   12.97
  -5  -1   8  192.28   13.11
  -1   5   8  202.51   13.36
   1  -5   8  188.94   12.96
  -5  -1  -8  183.38   12.87
  -5  -1  -8  167.13   13.06
   5   1  -8  184.28   12.87
   5   1  -8  171.97   13.29
   1  -5  -8  173.15   12.89
   1  -5  -8  170.40   13.35
  -1   5  -8  188.04   12.84
  -1   5  -8  172.23   13.02
   5   1   9   34.22    3.04
  -5  -1   9   40.38    3.16
  -1   5   9   39.09    3.43
   1  -5   9   42.68    3.13
  -5  -1  -9   40.24    2.95
  -5  -1  -9   35.72    3.23
   5   1  -9   38.36    2.99
   5   1  -9   32.90    3.68
   1  -5  -9   34.64    3.07
   1  -5  -9   40.34    3.52
  -1   5  -9   39.08    2.90
  -1   5  -9   38.32    3.18
   5   1  10    7.86    1.10
  -5  -1  10    6.87    1.20
  -1   5  10    5.86    1.39
   1  -5  10    8.20    1.07
  -5  -1 -10    8.99    0.94
   5   1 -10    7.48    0.95
   5   1 -10    8.41    1.75
   1  -5 -10    8.88    1.05
  -1   5 -10    5.88    1.86
   5   1  11    2.33    0.95
  -5  -1  11    2.85    1.04
  -1   5  11    2.72    1.18
   1  -5  11    0.62    1.20
  -5  -1 -11    2.94    0.64
   5   1 -11    1.62    0.68
   1  -5 -11    2.52    0.85
  -1   5 -11    1.83    0.77
   5   1  12    5.15    1.15
  -5  -1  12    3.99    1.31
  -1   5  12    6.86    1.44
   1  -5  12    5.07    1.15
  -5  -1 -12    5.10    0.83
   5   1 -12    6.56    1.03
   1  -5 -12    4.26    1.00
  -1   5 -12    5.56    0.79
   5   1  13   29.46    2.68
  -1   5  13   32.79    2.83
  -5  -1 -13   27.86    2.38
   1  -5 -13   29.74    2.57
   5   1  14    8.24    1.25
  -1   5  14    3.52    1.28
  -5  -1 -14    4.56    0.78
   1  -5 -14    3.39    0.94
   5   1  15    8.43    1.79
  -1   5  15    6.78    1.47
  -5  -1 -15    6.94    1.04
   5   1  16    3.72    1.38
  -1   5  16    4.63    1.56
  -5  -1 -16    2.47    0.80
   5   1  17   15.42    1.43
  -1   5  17   14.38    1.46
   5   2   0    0.10    0.13
  -5  -2   0    0.34    0.11
  -5  -2   0    0.10    0.20
  -5  -2   0    0.77    0.48
  -2   5   0   -0.17    0.63
  -2   5   0    0.05    0.30
   2  -5   0    0.15    0.23
   2  -5   0    0.27    0.27
   5   2   1  118.68    9.23
   5   2   1  139.36    9.28
  -5  -2   1  132.35    9.28
  -5  -2   1  130.47    9.29
  -2   5   1  130.75    9.40
  -2   5   1  132.80    9.29
   2  -5   1  128.30    9.22
   2  -5   1  124.39    9.29
  -5  -2  -1  131.60    9.23
  -5  -2  -1  125.27    9.33
  -5  -2  -1  131.05    9.35
   5   2  -1  130.87    9.24
   2  -5  -1  133.43    9.34
   2  -5  -1  128.79    9.29
  -2   5  -1  143.86    9.43
  -2   5  -1  127.77    9.35
   5   2   2   46.10    3.51
   5   2   2   48.61    3.51
  -5  -2   2   47.05    3.53
  -2   5   2   49.45    3.74
  -2   5   2   49.65    3.56
   2  -5   2   49.17    3.47
   2  -5   2   54.20    3.57
   2  -5   2   44.35    3.49
  -5  -2  -2   49.27    3.48
  -5  -2  -2   48.62    3.58
  -5  -2  -2   47.57    3.56
   5   2  -2   48.98    3.53
   2  -5  -2   48.25    3.64
   2  -5  -2   44.32    3.52
  -2   5  -2   50.12    3.49
  -2   5  -2   49.36    3.55
   5   2   3    6.98    0.71
   5   2   3    6.67    0.72
  -5  -2   3    7.17    0.70
  -5  -2   3    7.90    0.67
  -2   5   3    7.27    1.07
  -2   5   3   10.40    0.76
   2  -5   3    6.99    0.62
   2  -5   3    8.29    0.65
  -5  -2  -3    7.31    0.64
  -5  -2  -3    5.90    0.79
  -5  -2  -3    6.92    0.82
   5   2  -3    6.07    0.67
   2  -5  -3    6.52    1.16
   2  -5  -3    5.46    0.73
  -2   5  -3    7.21    0.57
  -2   5  -3    8.27    0.70
   5   2   4  271.75   20.50
   5   2   4  297.70   20.58
  -5  -2   4  293.30   20.62
  -5  -2   4  289.49   20.50
  -2   5   4  289.82   20.65
  -2   5   4  290.28   20.51
   2  -5   4  292.52   20.50
   2  -5   4  300.64   20.53
  -5  -2  -4  288.27   20.47
  -5  -2  -4  268.29   20.56
  -5  -2  -4  289.19   20.57
   5   2  -4  289.20   20.49
   5   2  -4  291.46   20.69
   2  -5  -4  285.49   20.72
   2  -5  -4  284.72   20.51
  -2   5  -4  302.86   20.43
  -2   5  -4  283.95   20.54
  -2   5  -4  298.42   20.49
   5   2   5    9.61    0.97
   5   2   5    9.93    0.95
  -5  -2   5   10.23    0.99
  -5  -2   5   10.12    0.81
  -2   5   5   12.84    1.34
  -2   5   5    8.86    0.87
   2  -5   5    8.61    0.87
   2  -5   5   10.76    0.89
  -5  -2  -5   10.36    0.88
  -5  -2  -5    9.75    1.08
  -5  -2  -5   11.53    0.92
   5   2  -5    9.55    0.86
   5   2  -5   10.03    1.00
   2  -5  -5    9.68    1.10
   2  -5  -5    7.24    1.44
   2  -5  -5    8.89    0.83
  -2   5  -5    9.94    0.80
  -2   5  -5    9.92    0.99
  -2   5  -5    9.33    0.88
   5   2   6   80.41    6.71
   5   2   6   96.99    6.75
  -5  -2   6   89.75    6.72
  -2   5   6   98.97    6.89
   2  -5   6   86.89    6.70
   2  -5   6   94.68    6.70
  -5  -2  -6   95.05    6.67
  -5  -2  -6   90.11    6.80
  -5  -2  -6   91.14    6.65
   5   2  -6   95.42    6.67
   5   2  -6   96.47    6.88
   2  -5  -6   93.29    6.75
   2  -5  -6   84.01    6.99
   2  -5  -6   88.09    6.65
  -2   5  -6   91.97    6.61
  -2   5  -6  100.98    6.80
  -2   5  -6   97.25    6.69
   5   2   7    1.66    0.68
   5   2   7    0.60    0.82
  -5  -2   7    1.41    0.92
  -2   5   7    1.24    0.88
  -2   5   7    0.81    0.34
   2  -5   7    1.25    0.54
   2  -5   7    1.19    0.64
  -5  -2  -7    0.90    0.62
  -5  -2  -7   -0.78    0.75
  -5  -2  -7    0.84    0.43
   5   2  -7    1.70    0.60
   5   2  -7    1.17    0.75
   2  -5  -7    2.56    0.58
   2  -5  -7   -0.50    1.45
  -2   5  -7    1.04    0.40
  -2   5  -7    1.03    0.62
   5   2   8   15.42    1.49
  -5  -2   8   18.03    1.64
  -2   5   8   16.64    1.67
   2  -5   8   12.15    1.39
   2  -5   8   15.98    1.47
  -5  -2  -8   15.14    1.31
  -5  -2  -8   16.62    1.71
   5   2  -8   16.80    1.30
   5   2  -8   11.12    1.64
   2  -5  -8   12.56    1.41
   2  -5  -8   14.24    1.99
  -2   5  -8   14.22    1.26
  -2   5  -8   15.28    1.60
   5   2   9   -0.19    0.68
  -5  -2   9    0.57    0.78
  -2   5   9   -0.80    0.90
   2  -5   9    0.31    0.57
  -5  -2  -9    0.20    0.48
  -5  -2  -9   -1.82    1.38
   5   2  -9    0.05    0.46
   5   2  -9   -0.90    1.40
   2  -5  -9    0.87    0.61
   2  -5  -9   -0.20    1.12
  -2   5  -9    0.10    0.39
  -2   5  -9    0.71    1.27
   5   2  10    3.15    0.94
  -5  -2  10    3.09    0.90
  -2   5  10    3.46    1.17
   2  -5  10    2.49    0.82
  -5  -2 -10    4.49    0.69
   5   2 -10    3.20    0.71
   5   2 -10    1.81    1.39
   2  -5 -10    1.52    0.72
  -2   5 -10    3.38    0.58
  -2   5 -10    3.63    1.72
   5   2  11    4.48    1.06
  -5  -2  11    4.63    1.08
  -2   5  11    4.48    1.26
   2  -5  11    4.08    1.03
  -5  -2 -11    5.00    0.78
   5   2 -11    2.09    0.72
   2  -5 -11    5.41    0.97
  -2   5 -11    3.58    0.66
   5   2  12   10.54    1.41
  -2   5  12   10.75    1.56
   2  -5  12    9.33    1.65
  -5  -2 -12   10.13    1.09
   2  -5 -12    6.44    1.14
  -2   5 -12    9.92    1.21
   5   2  13    1.44    1.42
  -2   5  13    2.74    1.29
  -5  -2 -13    1.19    0.87
   2  -5 -13    3.10    0.88
   5   2  14    2.05    1.10
  -2   5  14    1.23    1.25
  -5  -2 -14    1.34    0.70
   2  -5 -14    1.85    0.82
   5   2  15    0.67    0.95
  -2   5  15   -0.41    1.16
  -5  -2 -15    1.05    0.58
   5   2  16    1.59    1.01
  -2   5  16   -1.12    0.93
  -5  -2 -16    0.57    0.53
   5   2  17   -0.88    0.93
  -2   5  17    0.11    0.71
   5   3   0    1.05    0.16
   5   3   0    1.06    0.33
  -5  -3   0    0.56    0.21
  -5  -3   0    1.11    0.38
  -3   5   0    0.88    0.71
  -3   5   0    1.43    0.37
   3  -5   0    0.59    0.21
   3  -5   0    0.58    0.29
   5   3   1  229.25   17.07
   5   3   1  267.40   17.08
   5   3   1  249.53   17.09
  -5  -3   1  246.37   17.09
  -5  -3   1  241.80   17.09
  -3   5   1  256.62   17.24
  -3   5   1  231.61   17.08
   3  -5   1  246.95   17.02
   3  -5   1  239.96   17.11
  -5  -3  -1  241.20   17.02
  -5  -3  -1  233.02   17.10
  -5  -3  -1  236.70   17.10
   5   3  -1  234.91   17.07
   5   3  -1  242.37   17.11
   3  -5  -1  233.40   17.20
   3  -5  -1  233.28   17.07
  -3   5  -1  237.63   17.27
  -3   5  -1  242.38   17.19
   5   3   2  166.83   12.12
   5   3   2  173.76   12.12
   5   3   2  170.85   12.16
  -5  -3   2  165.82   12.11
  -3   5   2  176.44   12.32
  -3   5   2  169.69   12.14
   3  -5   2  173.33   12.06
  -5  -3  -2  171.44   12.07
  -5  -3  -2  169.94   12.18
  -5  -3  -2  160.94   12.15
   5   3  -2  185.31   12.14
   3  -5  -2  168.82   12.27
   3  -5  -2  167.52   12.14
  -3   5  -2  171.16   12.15
   5   3   3   21.79    1.61
   5   3   3   20.44    1.56
   5   3   3   22.32    1.57
  -5  -3   3   23.52    1.56
  -3   5   3   21.84    1.77
  -3   5   3   22.14    1.60
   3  -5   3   23.48    1.52
   3  -5   3   23.98    1.52
  -5  -3  -3   17.97    1.49
  -5  -3  -3   17.26    1.69
  -5  -3  -3   15.25    1.55
   5   3  -3   16.74    1.51
   3  -5  -3   16.68    1.74
   3  -5  -3   16.48    1.53
  -3   5  -3   15.76    1.44
   5   3   4  136.15    9.96
   5   3   4  144.62    9.96
  -5  -3   4   97.69    9.89
  -5  -3   4  143.67    9.94
  -3   5   4  142.95   10.04
  -3   5   4  142.29    9.93
   3  -5   4  144.40    9.89
   3  -5   4  143.62    9.95
  -5  -3  -4  135.17    9.88
  -5  -3  -4  138.94   10.01
  -5  -3  -4  139.67    9.92
   5   3  -4  141.98    9.88
   5   3  -4  144.87   10.04
   3  -5  -4  137.80   10.15
   3  -5  -4  137.07    9.88
  -3   5  -4  139.14    9.92
  -3   5  -4  147.35    9.98
  -3   5  -4  144.92    9.94
   5   3   5   12.34    1.29
   5   3   5   12.11    1.23
  -5  -3   5   10.64    1.13
  -5  -3   5   11.25    1.03
  -3   5   5   13.32    1.33
  -3   5   5   12.81    1.12
   3  -5   5   10.31    1.09
   3  -5   5   13.02    1.10
  -5  -3  -5   13.52    1.10
  -5  -3  -5   13.80    1.45
  -5  -3  -5   15.11    1.22
   5   3  -5   13.63    1.07
   5   3  -5   13.67    1.17
   3  -5  -5   14.97    1.26
   3  -5  -5   16.09    1.75
   3  -5  -5   13.77    1.06
  -3   5  -5   13.43    1.03
  -3   5  -5   14.07    1.20
  -3   5  -5   13.75    1.07
   5   3   6   29.87    2.47
   5   3   6   34.69    2.42
  -5  -3   6   35.87    2.45
  -3   5   6   35.23    2.56
   3  -5   6   32.33    2.34
   3  -5   6   34.81    2.38
  -5  -3  -6   29.48    2.29
  -5  -3  -6   23.77    2.49
  -5  -3  -6   29.18    2.31
   5   3  -6   27.06    2.26
   5   3  -6   25.64    2.48
   3  -5  -6   30.07    2.42
   3  -5  -6   26.99    2.62
  -3   5  -6   29.57    2.23
  -3   5  -6   28.72    2.42
  -3   5  -6   28.94    2.25
   5   3   7   18.81    1.79
   5   3   7   21.64    1.82
  -5  -3   7   23.59    1.86
  -3   5   7   19.98    1.94
  -3   5   7   21.14    1.64
   3  -5   7   22.62    1.74
   3  -5   7   21.00    1.68
  -5  -3  -7   21.18    1.66
  -5  -3  -7   19.62    1.94
  -5  -3  -7   19.38    1.68
   5   3  -7   18.28    1.67
   5   3  -7   18.90    1.90
   3  -5  -7   18.24    1.82
   3  -5  -7   21.77    2.14
  -3   5  -7   21.20    1.58
  -3   5  -7   22.42    1.81
   5   3   8   17.54    1.50
  -5  -3   8   16.80    1.50
  -3   5   8   18.71    1.76
   3  -5   8   14.37    1.60
   3  -5   8   18.37    1.33
  -5  -3  -8   11.96    1.24
  -5  -3  -8   11.32    1.58
   5   3  -8   11.86    1.27
   5   3  -8   11.74    1.85
   3  -5  -8   11.47    1.34
   3  -5  -8   13.38    2.20
  -3   5  -8   12.82    1.16
  -3   5  -8   15.34    1.67
   5   3   9    1.40    0.72
  -5  -3   9    1.90    1.02
  -3   5   9   -0.04    1.07
   3  -5   9    0.99    0.90
  -5  -3  -9    1.70    0.54
  -5  -3  -9    1.65    1.08
   5   3  -9    0.86    0.66
   5   3  -9   -0.33    1.43
   3  -5  -9    1.00    0.75
   3  -5  -9    0.50    1.22
  -3   5  -9    0.68    0.41
  -3   5  -9    0.64    0.91
   5   3  10   12.56    1.33
  -5  -3  10    8.34    1.42
  -3   5  10   11.31    1.56
   3  -5  10    8.99    1.10
  -5  -3 -10    8.99    1.03
   5   3 -10    6.09    0.90
   5   3 -10    6.46    1.41
   3  -5 -10    8.06    1.11
  -3   5 -10    8.06    0.85
  -3   5 -10    8.65    1.50
   5   3  11   34.31    2.81
  -3   5  11   32.54    3.21
   3  -5  11   34.95    2.70
  -5  -3 -11   27.58    2.53
   3  -5 -11   33.78    2.73
  -3   5 -11   28.27    2.49
   5   3  12   15.54    1.81
  -3   5  12    8.47    2.14
   3  -5  12   12.15    1.56
  -5  -3 -12   13.42    1.41
   3  -5 -12   11.45    1.62
  -3   5 -12   10.96    1.13
   5   3  13   15.38    1.88
  -3   5  13   18.68    2.52
   3  -5  13   19.89    2.23
  -5  -3 -13   18.24    1.70
  -3   5 -13   19.12    1.67
   5   3  14   10.34    1.61
  -3   5  14   11.31    2.08
  -5  -3 -14   11.06    1.17
   5   3  15    1.50    1.05
  -3   5  15    1.16    1.22
  -5  -3 -15    0.49    0.57
   5   3  16    4.02    1.10
  -3   5  16    3.07    1.29
  -5  -3 -16    4.97    0.71
   5   3  17    2.52    0.80
  -3   5  17    1.94    0.97
   5   4   0    1.04    0.18
   5   4   0    0.74    0.35
  -5  -4   0    0.85    0.24
  -5  -4   0    0.49    0.37
  -4   5   0    1.15    0.55
  -4   5   0    0.93    0.38
   4  -5   0    0.65    0.26
   4  -5   0    0.72    0.30
   5   4   1  160.64   11.95
   5   4   1  175.36   11.98
   5   4   1  170.53   12.01
  -5  -4   1  138.94   12.02
  -5  -4   1  178.78   11.92
  -5  -4   1  165.50   12.01
  -4   5   1  178.91   12.12
  -4   5   1  178.28   12.04
   4  -5   1  174.76   11.92
  -5  -4  -1  174.10   11.97
  -5  -4  -1  163.55   12.05
  -5  -4  -1  170.99   12.12
   5   4  -1  171.86   11.92
   5   4  -1  171.63   12.03
   4  -5  -1  164.43   11.99
   4  -5  -1  162.13   11.98
  -4   5  -1  168.90   12.11
  -4   5  -1  167.74   12.02
   5   4   2   62.32    4.92
   5   4   2   69.26    4.92
   5   4   2   70.13    4.95
  -5  -4   2   72.74    4.89
  -5  -4   2   65.92    4.91
  -4   5   2   70.36    5.14
  -4   5   2   67.23    4.92
   4  -5   2   68.95    4.87
  -5  -4  -2   66.61    4.86
  -5  -4  -2   63.66    4.99
  -5  -4  -2   67.77    4.98
   5   4  -2   70.71    4.84
   5   4  -2   67.84    4.92
   4  -5  -2   62.38    4.99
   4  -5  -2   67.65    4.91
  -4   5  -2   76.79    4.89
   5   4   3  199.43   15.35
   5   4   3  215.66   15.40
   5   4   3  220.76   15.39
  -5  -4   3  214.48   15.37
  -4   5   3  222.70   15.57
  -4   5   3  212.49   15.36
   4  -5   3  219.10   15.34
   4  -5   3  215.24   15.34
  -5  -4  -3  208.03   15.34
  -5  -4  -3  217.48   15.46
  -5  -4  -3  215.28   15.42
   5   4  -3  218.00   15.28
   5   4  -3  239.11   15.78
   5   4  -3  217.05   15.42
   4  -5  -3  209.78   15.54
   4  -5  -3  215.30   15.34
  -4   5  -3  226.17   15.33
   5   4   4    1.38    0.60
   5   4   4    1.68    0.50
   5   4   4    1.63    0.44
  -5  -4   4    2.34    0.34
  -4   5   4    2.62    0.80
  -4   5   4    1.46    0.57
   4  -5   4    2.70    0.37
   4  -5   4    2.07    0.51
  -5  -4  -4    1.44    0.39
  -5  -4  -4    0.36    0.76
  -5  -4  -4    1.07    0.61
   5   4  -4    1.09    0.31
   5   4  -4    1.32    0.33
   4  -5  -4    1.84    0.76
  -4   5  -4    1.19    0.31
  -4   5  -4    1.46    0.42
   5   4   5   54.90    4.85
   5   4   5   65.08    4.87
  -5  -4   5   61.13    4.78
  -4   5   5   63.71    4.92
  -4   5   5   64.14    4.86
   4  -5   5   61.65    4.77
   4  -5   5   66.01    4.88
  -5  -4  -5   70.48    4.76
  -5  -4  -5   69.95    5.02
  -5  -4  -5   67.94    4.81
   5   4  -5   69.91    4.71
   5   4  -5   64.07    4.93
   4  -5  -5   61.88    5.04
  -4   5  -5   75.73    4.74
   5   4   6   22.61    2.34
   5   4   6   26.14    1.97
  -5  -4   6   24.68    1.83
  -5  -4   6   21.15    1.76
  -4   5   6   26.75    2.10
  -4   5   6   23.06    1.81
   4  -5   6   24.63    1.87
   4  -5   6   25.21    1.84
  -5  -4  -6   25.12    1.83
  -5  -4  -6   19.38    2.03
  -5  -4  -6   21.75    1.84
   5   4  -6   22.90    1.75
   5   4  -6   20.66    1.97
   4  -5  -6   20.45    1.94
   4  -5  -6   21.89    2.16
  -4   5  -6   23.25    1.74
  -4   5  -6   22.01    1.99
  -4   5  -6   24.02    1.80
   5   4   7   72.75    5.18
  -5  -4   7   72.90    5.06
  -4   5   7   74.16    5.32
  -4   5   7   63.74    5.05
   4  -5   7   62.48    5.04
   4  -5   7   71.64    5.04
  -5  -4  -7   66.25    4.98
  -5  -4  -7   66.33    5.24
  -5  -4  -7   65.72    5.10
   5   4  -7   68.98    4.95
   5   4  -7   66.04    5.53
   4  -5  -7   67.13    5.14
   4  -5  -7   68.78    5.28
  -4   5  -7   68.30    4.92
  -4   5  -7   68.24    5.20
   5   4   8    3.35    0.84
  -5  -4   8    2.48    0.68
  -4   5   8    3.68    1.02
   4  -5   8    4.72    0.86
   4  -5   8    2.23    0.60
  -5  -4  -8    3.73    0.60
  -5  -4  -8    3.10    1.03
   5   4  -8    2.64    0.49
   5   4  -8    1.92    1.34
   4  -5  -8    2.44    0.69
   4  -5  -8    3.13    1.24
  -4   5  -8    3.32    0.45
  -4   5  -8    5.12    0.90
  -5  -4   9   56.02    4.32
  -4   5   9   56.46    4.40
   4  -5   9   51.12    4.23
   4  -5   9   54.69    4.16
  -5  -4  -9   55.17    4.59
   5   4  -9   50.02    4.06
   5   4  -9   44.99    4.21
   4  -5  -9   60.07    4.20
   4  -5  -9   56.06    4.92
  -4   5  -9   57.59    4.00
  -4   5  -9   59.15    4.34
   5   4  10    8.09    1.25
  -4   5  10    4.49    1.33
   4  -5  10    5.72    0.91
  -5  -4 -10    5.10    0.85
   4  -5 -10    5.88    1.02
  -4   5 -10    6.76    0.73
   5   4  11    6.78    1.48
  -4   5  11    6.69    1.39
   4  -5  11    8.58    1.46
  -5  -4 -11    3.88    1.03
   4  -5 -11    5.12    1.08
  -4   5 -11    7.16    0.91
  -4   5  12   13.03    1.92
   4  -5  12   16.56    1.76
  -5  -4 -12   13.28    1.47
   4  -5 -12   14.51    1.61
  -4   5 -12   16.66    1.42
   5   4  13   32.63    2.78
  -4   5  13   28.99    2.95
   4  -5  13   32.39    2.83
  -5  -4 -13   30.00    2.50
  -4   5 -13   28.47    2.43
   5   4  14    2.18    1.17
  -4   5  14    3.39    1.52
   4  -5  14    0.05    1.38
  -5  -4 -14    0.79    0.65
  -4   5 -14    1.44    0.80
   5   4  15    8.07    1.37
  -4   5  15    5.65    2.01
  -5  -4 -15    8.69    0.96
   5   4  16    1.71    1.00
  -4   5  16    1.63    1.03
  -5  -4 -16    3.12    0.67
   5   4  17    8.71    1.05
  -4   5  17    3.13    1.05
   5   4  18   -0.18    0.48
   5   5   0  287.95   21.26
   5   5   0  295.49   21.26
   5   5   0  298.79   21.32
  -5  -5   0  278.99   21.24
  -5  -5   0  298.97   21.34
  -5   5   0  327.26   21.76
  -5   5   0  296.24   21.33
   5  -5   0  322.74   21.33
   5   5   1    0.55    0.34
   5   5   1    0.48    0.23
   5   5   1    0.95    0.39
  -5  -5   1    0.82    0.19
  -5  -5   1    0.51    0.17
  -5  -5   1    0.62    0.42
  -5   5   1    0.33    0.66
   5  -5   1    0.38    0.19
  -5  -5  -1    0.46    0.16
  -5  -5  -1    0.34    0.41
  -5  -5  -1    0.24    0.42
   5   5  -1    0.47    0.11
   5   5  -1    0.95    0.40
   5  -5  -1    0.50    0.31
  -5   5  -1    0.48    0.37
  -5   5  -1    0.93    0.36
  -5   5  -1    0.04    0.52
   5   5   2 1530.09  112.25
   5   5   2 1567.44  112.32
   5   5   2 1601.20  112.47
  -5  -5   2 1587.45  112.26
  -5   5   2 1723.37  113.66
  -5   5   2 1610.88  112.45
   5  -5   2 1583.51  112.05
  -5  -5  -2 1567.36  112.13
  -5  -5  -2 1584.03  112.42
  -5  -5  -2 1548.87  112.31
   5   5  -2 1591.79  112.43
   5  -5  -2 1483.64  112.42
  -5   5  -2 1751.51  112.10
   5   5   3    3.24    0.50
   5   5   3    3.58    0.50
   5   5   3    2.43    0.49
  -5  -5   3    2.60    0.25
  -5  -5   3    2.64    0.46
  -5   5   3    2.09    0.88
  -5   5   3    2.52    0.49
   5  -5   3    2.64    0.36
   5  -5   3    3.43    0.45
  -5  -5  -3    2.13    0.36
  -5  -5  -3    2.10    0.56
  -5  -5  -3    2.87    0.57
   5   5  -3    2.48    0.24
   5   5  -3    2.73    0.21
   5   5  -3    3.08    0.42
   5  -5  -3    2.20    0.70
  -5   5  -3    2.75    0.32
   5   5   4  132.65    9.87
   5   5   4  139.19    9.84
   5   5   4  132.21    9.82
  -5  -5   4  140.56    9.82
  -5  -5   4  132.67    9.86
  -5   5   4  145.63   10.16
  -5   5   4  136.92    9.82
   5  -5   4  141.22    9.82
   5  -5   4  135.02    9.85
  -5  -5  -4  134.80    9.77
  -5  -5  -4  136.75    9.98
  -5  -5  -4  139.61    9.87
   5   5  -4  137.46    9.78
   5   5  -4  141.48   10.10
   5  -5  -4  128.85   10.05
  -5   5  -4  140.80    9.77
  -5   5  -4  139.98    9.86
   5   5   5   -0.65    0.48
   5   5   5    0.50    0.54
   5   5   5   -0.14    0.58
  -5  -5   5   -0.27    0.19
  -5  -5   5   -0.03    0.22
  -5   5   5    0.90    0.83
  -5   5   5    0.30    0.37
   5  -5   5   -0.30    0.52
   5  -5   5   -0.18    0.39
  -5  -5  -5    0.39    0.34
  -5  -5  -5   -0.15    0.61
  -5  -5  -5    0.06    0.60
   5   5  -5    0.47    0.19
   5   5  -5   -0.40    0.56
   5  -5  -5   -1.08    1.06
  -5   5  -5    0.21    0.23
   5   5   6   36.85    2.81
  -5  -5   6   35.19    2.60
  -5   5   6   35.75    2.92
  -5   5   6   34.80    2.70
   5  -5   6   30.47    2.66
   5  -5   6   38.17    2.79
  -5  -5  -6   34.17    2.65
  -5  -5  -6   33.61    2.89
  -5  -5  -6   34.37    2.69
   5   5  -6   37.34    2.59
   5   5  -6   38.19    2.83
   5  -5  -6   38.54    2.81
   5  -5  -6   28.46    2.93
  -5   5  -6   35.67    2.63
  -5   5  -6   35.65    2.88
   5   5   7   11.90    1.12
  -5  -5   7    8.14    0.97
  -5   5   7    9.61    1.21
   5  -5   7    6.53    0.96
   5  -5   7    9.81    0.94
  -5  -5  -7    7.73    0.86
  -5  -5  -7    6.47    1.52
  -5  -5  -7    7.49    0.86
   5   5  -7    8.04    0.80
   5   5  -7    7.50    0.99
   5  -5  -7    9.17    1.12
   5  -5  -7    7.58    1.34
  -5   5  -7    9.67    0.78
  -5   5  -7    7.46    1.11
  -5   5  -7    6.67    0.86
   5   5   8   13.09    1.29
  -5  -5   8   13.15    1.17
  -5   5   8   11.88    1.51
   5  -5   8   12.68    1.31
   5  -5   8   14.88    1.27
  -5  -5  -8   11.35    1.14
  -5  -5  -8   10.73    1.52
   5   5  -8   10.77    1.04
   5   5  -8   10.19    1.31
   5  -5  -8   15.10    1.40
   5  -5  -8    8.57    1.60
  -5   5  -8   13.48    1.06
  -5   5  -8   10.74    1.30
   5   5   9    1.97    0.86
  -5   5   9    6.14    1.75
   5  -5   9    1.44    1.14
   5  -5   9    3.01    0.81
  -5  -5  -9    1.88    0.59
   5  -5  -9    0.32    1.01
   5  -5  -9    1.34    1.23
  -5   5  -9    2.48    0.48
  -5   5  -9    3.57    1.43
   5   5  10    3.41    1.01
  -5   5  10    2.84    1.70
   5  -5  10    2.57    1.17
  -5  -5 -10    2.59    0.68
   5  -5 -10    4.25    1.15
  -5   5 -10    3.83    0.75
  -5   5  11    0.00    1.75
   5  -5  11    3.73    1.05
  -5  -5 -11    2.23    0.71
   5  -5 -11    2.37    0.86
  -5   5 -11    4.00    0.61
   5   5  12    1.90    1.07
  -5   5  12    5.35    1.71
   5  -5  12    2.07    1.67
  -5  -5 -12    1.34    0.71
   5  -5 -12    2.06    0.88
  -5   5 -12    2.05    0.88
   5   5  13    7.47    1.35
  -5   5  13    4.01    1.57
   5  -5  13    7.01    1.39
  -5  -5 -13    3.53    0.86
  -5   5 -13    6.25    0.79
  -5   5  14   17.88    2.18
   5  -5  14   16.61    1.82
  -5  -5 -14   13.41    1.62
  -5   5 -14   14.61    1.44
   5   5  15    2.25    1.48
  -5   5  15   -0.20    1.43
  -5  -5 -15    0.56    0.85
  -5   5  16   13.58    1.55
   5   5  17    1.83    0.78
  -5   5  17    1.98    1.00
   6  -5   0    0.82    0.22
  -6   5   0    1.81    0.86
  -6   5   0    0.16    0.34
  -6   5   0    0.47    0.40
   5   6   0    0.51    0.16
   5   6   0    0.70    0.18
   5   6   0    0.99    0.43
  -5  -6   0    0.48    0.13
  -5  -6   0    0.39    0.30
  -5  -6   0    0.46    0.45
   6  -5   1   28.30    2.13
  -6   5   1   31.60    2.47
  -6   5   1   30.47    2.26
   5   6   1   26.10    2.16
   5   6   1   27.44    2.15
   5   6   1   30.71    2.29
  -5  -6   1   28.19    2.11
  -5  -6   1   27.32    2.29
  -6   5  -1   32.94    2.27
  -6   5  -1   26.21    2.20
  -6   5  -1   29.46    2.23
   6  -5  -1   29.50    2.19
  -5  -6  -1   28.33    2.12
  -5  -6  -1   28.93    2.19
  -5  -6  -1   30.02    2.28
   5   6  -1   32.02    2.31
   6  -5   2   31.85    2.36
  -6   5   2   33.87    2.74
  -6   5   2   35.99    2.49
   5   6   2   30.43    2.41
   5   6   2   34.66    2.42
   5   6   2   31.37    2.53
  -5  -6   2   32.30    2.47
  -6   5  -2   33.13    2.37
  -6   5  -2   30.27    2.46
   6  -5  -2   29.98    2.50
  -5  -6  -2   31.40    2.37
  -5  -6  -2   30.56    2.48
  -5  -6  -2   35.07    2.55
   5   6  -2   32.38    2.45
   6  -5   3  170.12   12.20
   6  -5   3  170.94   12.25
  -6   5   3  171.26   12.47
  -6   5   3  176.23   12.25
   5   6   3  157.22   12.23
   5   6   3  169.27   12.45
   5   6   3  169.17   12.24
  -5  -6   3  168.33   12.26
  -6   5  -3  188.67   12.35
   6  -5  -3  174.37   12.54
  -5  -6  -3  171.60   12.21
  -5  -6  -3  172.27   12.31
  -5  -6  -3  177.52   12.33
   5   6  -3  170.45   12.30
   6  -5   4    2.22    0.44
   6  -5   4    2.09    0.59
  -6   5   4    3.35    1.08
  -6   5   4    2.19    0.51
   5   6   4    1.91    0.59
   5   6   4    1.15    0.49
  -5  -6   4    2.60    0.54
  -6   5  -4    2.78    0.39
   6  -5  -4    2.99    0.80
  -5  -6  -4    2.64    0.45
  -5  -6  -4    3.62    0.94
  -5  -6  -4    3.39    0.77
   5   6  -4    3.20    0.24
   5   6  -4    2.86    0.43
   6  -5   5   23.18    1.76
   6  -5   5   22.22    1.83
  -6   5   5   22.84    2.18
  -6   5   5   19.29    1.71
   5   6   5   21.32    1.93
   5   6   5   23.02    1.79
  -5  -6   5   21.05    1.68
  -6   5  -5   21.78    1.65
   6  -5  -5   21.78    2.03
  -5  -6  -5   23.32    1.76
  -5  -6  -5   17.07    1.87
  -5  -6  -5   23.09    1.87
   5   6  -5   22.70    1.60
   5   6  -5   20.48    1.76
   6  -5   6  192.25   14.10
   6  -5   6  200.94   14.10
  -6   5   6  201.21   14.37
  -6   5   6  201.20   14.17
   5   6   6  212.27   14.22
   5   6   6  199.09   14.09
  -5  -6   6  200.64   14.14
  -5  -6   6  197.05   14.05
  -6   5  -6  196.75   14.05
   6  -5  -6  188.05   14.33
  -5  -6  -6  197.63   14.06
  -5  -6  -6  185.78   14.31
  -5  -6  -6  191.67   14.15
   5   6  -6  199.56   14.13
   5   6  -6  197.42   14.44
   6  -5   7    0.41    0.55
   6  -5   7    0.66    0.55
  -6   5   7    2.13    1.32
   5   6   7    0.34    0.72
  -5  -6   7    0.25    0.31
  -6   5  -7    1.43    0.37
  -6   5  -7    1.18    0.50
   6  -5  -7   -0.19    0.93
   6  -5  -7    2.37    1.19
  -5  -6  -7    1.58    0.48
  -5  -6  -7    2.17    0.98
  -5  -6  -7    1.61    0.55
   5   6  -7    0.85    0.78
   6  -5   8   33.53    2.73
   6  -5   8   29.88    2.56
  -6   5   8   33.50    2.84
   5   6   8   38.64    2.84
  -6   5  -8   32.35    2.43
   6  -5  -8   30.07    2.70
   6  -5  -8   27.35    2.91
  -5  -6  -8   31.43    2.94
   6  -5   9   14.05    1.51
   6  -5   9   10.49    1.31
  -6   5   9   13.57    1.98
   5   6   9   14.07    1.49
  -6   5  -9   13.54    1.13
   6  -5  -9   11.14    1.35
   6  -5  -9   12.81    1.86
  -5  -6  -9   14.00    1.27
   6  -5  10    1.60    0.77
  -6   5  10    4.38    1.54
  -6   5 -10    1.62    0.51
  -5  -6 -10    1.59    0.84
   6  -5  11    0.45    1.32
  -6   5  11    1.31    1.38
   5   6  11    1.12    1.04
  -6   5 -11    1.45    0.54
  -5  -6 -11    0.91    0.65
   6  -5  12    3.24    1.18
  -6   5  12    3.73    2.22
  -6   5 -12    3.55    0.71
   6  -5 -12    5.82    1.34
   6  -5  13   -0.17    1.58
  -6   5  13    0.60    2.09
  -6   5 -13    0.54    0.85
  -5  -6 -13   -1.02    1.01
   6  -5  14    0.24    1.01
  -6   5  14    1.89    1.49
   5   6  14    1.38    1.23
  -6   5 -14    1.16    0.58
  -5  -6 -14    1.67    0.81
   6  -5  15   17.05    1.75
  -6   5  15   18.08    2.11
   5   6  15   20.92    1.98
  -6   5 -15   15.76    1.52
  -5  -6 -15   19.66    1.64
  -6   5  16    1.82    1.29
   5   6  16    1.52    0.94
  -5  -6 -16    1.37    0.56
  -6   5  17    8.03    1.13
   5   6  18   -0.90    0.36
   6  -4   0    0.90    0.22
  -6   4   0    2.03    0.59
  -6   4   0    1.58    0.36
  -6   4   0    0.94    0.39
   4   6   0    0.50    0.20
   4   6   0    1.07    0.41
  -4  -6   0    0.64    0.24
  -4  -6   0    0.89    0.44
   6  -4   1   29.46    2.25
  -6   4   1   29.92    2.49
  -6   4   1   31.36    2.36
   4   6   1   33.32    2.29
   4   6   1   29.27    2.37
  -4  -6   1   28.33    2.40
  -6   4  -1   29.34    2.34
  -6   4  -1   31.64    2.34
  -6   4  -1   33.57    2.33
   6  -4  -1   32.39    2.32
  -4  -6  -1   30.99    2.25
  -4  -6  -1   30.12    2.33
  -4  -6  -1   29.83    2.38
   4   6  -1   33.20    2.36
   6  -4   2   84.36    6.44
   6  -4   2  104.40    6.57
  -6   4   2   87.95    6.69
  -6   4   2   89.61    6.48
   4   6   2   89.82    6.50
   4   6   2   88.98    6.52
  -4  -6   2   87.70    6.51
  -6   4  -2   97.08    6.47
  -6   4  -2   88.71    6.51
   6  -4  -2   86.71    6.54
  -4  -6  -2   87.12    6.45
  -4  -6  -2   90.98    6.55
  -4  -6  -2   93.54    6.54
   4   6  -2   90.47    6.51
   6  -4   3  105.06    7.46
   6  -4   3  103.34    7.51
  -6   4   3  105.37    7.77
  -6   4   3   98.70    7.51
   4   6   3  102.40    7.54
   4   6   3  109.85    7.53
  -4  -6   3  102.73    7.54
  -6   4  -3  108.52    7.44
  -6   4  -3  109.91    7.58
   6  -4  -3  100.84    7.62
  -4  -6  -3  104.45    7.46
  -4  -6  -3  104.44    7.57
  -4  -6  -3   99.58    7.52
   4   6  -3  109.75    7.54
   6  -4   4   13.71    1.11
   6  -4   4   13.91    1.23
  -6   4   4   12.77    1.50
  -6   4   4   12.84    1.12
   4   6   4   13.71    1.27
   4   6   4   11.45    1.15
  -4  -6   4   12.93    1.10
  -6   4  -4   14.22    1.09
  -6   4  -4   15.73    1.30
   6  -4  -4   16.41    1.48
  -4  -6  -4   13.59    1.12
  -4  -6  -4   12.24    1.27
  -4  -6  -4   11.71    1.27
   4   6  -4   12.66    0.97
   4   6  -4   14.19    1.13
   4   6  -4   12.44    1.07
   6  -4   5   34.29    2.58
   6  -4   5   35.31    2.54
  -6   4   5   35.81    2.81
  -6   4   5   32.39    2.51
   4   6   5   35.99    2.73
   4   6   5   36.03    2.56
  -4  -6   5   33.55    2.48
  -4  -6   5   30.48    2.47
  -6   4  -5   32.11    2.47
   6  -4  -5   30.52    2.85
  -4  -6  -5   30.94    2.54
  -4  -6  -5   26.62    2.69
  -4  -6  -5   35.61    2.64
   4   6  -5   36.32    2.44
   4   6  -5   34.55    2.61
   4   6  -5   32.42    2.48
   6  -4   6  264.16   19.97
   6  -4   6  295.03   20.02
  -6   4   6  282.70   20.22
  -6   4   6  281.00   20.01
   4   6   6  287.05   20.01
   4   6   6  281.15   19.92
  -4  -6   6  285.25   20.07
  -6   4  -6  297.72   19.88
  -6   4  -6  282.68   20.09
  -6   4  -6  283.56   20.00
   6  -4  -6  273.40   20.28
  -4  -6  -6  269.00   19.91
  -4  -6  -6  281.30   20.10
  -4  -6  -6  275.10   20.00
   4   6  -6  279.96   19.89
   4   6  -6  267.72   20.18
   6  -4   7    1.48    0.82
   6  -4   7    0.97    0.55
  -6   4   7    2.77    0.93
   4   6   7    2.31    0.76
  -4  -6   7    0.83    0.50
  -6   4  -7    2.23    0.38
  -6   4  -7   -0.28    1.07
  -6   4  -7    1.78    0.70
   6  -4  -7    2.33    0.67
   6  -4  -7    4.32    1.18
  -4  -6  -7    1.81    0.53
  -4  -6  -7    2.41    1.04
  -4  -6  -7    1.97    0.54
   4   6  -7    1.48    0.39
   4   6  -7    2.23    1.05
   6  -4   8    6.19    1.00
   6  -4   8    7.78    0.93
  -6   4   8    8.91    1.23
   4   6   8    6.84    1.00
  -6   4  -8    5.48    0.63
  -6   4  -8    5.12    1.05
   6  -4  -8    5.87    0.93
   6  -4  -8    5.60    1.58
  -4  -6  -8    5.40    0.77
  -4  -6  -8    6.76    1.31
   6  -4   9    2.42    0.86
   6  -4   9    3.55    0.73
  -6   4   9    4.32    1.32
   4   6   9    5.61    1.00
  -6   4  -9    3.15    0.54
  -6   4  -9    0.67    0.86
   6  -4  -9    2.87    0.84
   6  -4  -9    2.71    1.31
  -4  -6  -9    2.59    0.67
   6  -4  10   52.36    3.80
  -6   4  10   50.53    4.35
   4   6  10   42.34    3.84
  -6   4 -10   49.46    3.65
  -4  -6 -10   44.77    3.68
   6  -4  11    8.97    1.30
  -6   4  11   10.27    2.03
  -6   4 -11    8.83    1.00
   6  -4 -11    9.35    1.29
  -4  -6 -11   10.11    1.33
   6  -4  12    0.71    1.08
  -6   4  12    4.13    1.40
   4   6  12    1.28    1.12
  -6   4 -12    1.70    0.60
  -4  -6 -12    1.99    0.81
   6  -4  13   14.72    1.75
  -6   4  13   12.69    2.09
   4   6  13   13.24    1.73
  -6   4 -13   12.24    1.25
  -4  -6 -13   12.80    1.44
   6  -4  14   11.06    1.89
  -6   4  14   16.77    1.99
   4   6  14   10.89    1.60
  -6   4 -14    8.86    1.22
  -4  -6 -14    9.44    1.22
   6  -4  15    2.30    1.51
  -6   4  15    4.17    2.04
   4   6  15    4.75    1.14
  -6   4 -15    3.55    0.86
  -4  -6 -15    3.55    0.75
  -6   4  16    6.57    1.18
   4   6  16   10.66    1.30
  -4  -6 -16    6.84    0.84
   4   6  17   16.06    1.56
  -4  -6 -17   15.89    1.32
   4   6  18    2.53    0.59
   6  -3   0    0.01    0.15
  -6   3   0    0.24    0.47
  -6   3   0    0.46    0.42
   3   6   0    0.59    0.24
   3   6   0    0.48    0.37
  -3  -6   0    0.02    0.26
  -3  -6   0   -0.89    0.54
   6  -3   1  511.34   37.59
  -6   3   1  566.60   37.85
  -6   3   1  550.01   37.61
   3   6   1  551.14   37.68
   3   6   1  541.20   37.68
  -3  -6   1  522.34   37.71
  -6   3  -1  543.90   37.59
  -6   3  -1  490.55   37.70
   6  -3  -1  551.47   37.75
  -3  -6  -1  536.41   37.67
  -3  -6  -1  524.75   37.74
  -3  -6  -1  512.20   37.69
   3   6  -1  534.54   37.72
   6  -3   2  245.90   17.45
   6  -3   2  267.34   17.46
  -6   3   2  262.37   17.66
  -6   3   2  247.45   17.47
   3   6   2  248.37   17.56
   3   6   2  249.51   17.51
  -3  -6   2  239.82   17.48
  -6   3  -2  249.72   17.52
  -6   3  -2  247.36   17.53
   6  -3  -2  232.25   17.56
  -3  -6  -2  240.52   17.46
  -3  -6  -2  238.61   17.59
  -3  -6  -2  236.51   17.49
   3   6  -2  248.43   17.50
   6  -3   3   14.79    1.12
   6  -3   3   13.78    1.15
  -6   3   3   15.12    1.52
  -6   3   3   14.31    1.16
   3   6   3   13.82    1.37
   3   6   3   12.88    1.26
  -3  -6   3   13.03    1.13
  -6   3  -3   13.64    1.06
  -6   3  -3   14.59    1.22
   6  -3  -3   13.21    1.30
  -3  -6  -3   15.04    1.22
  -3  -6  -3   13.75    1.31
  -3  -6  -3   13.21    1.22
   3   6  -3   13.64    1.18
   6  -3   4  100.39    7.64
   6  -3   4  104.56    7.72
  -6   3   4  110.52    7.90
  -6   3   4  101.76    7.61
   3   6   4  107.98    7.75
   3   6   4  107.38    7.67
  -3  -6   4  106.78    7.62
  -3  -6   4  104.00    7.63
  -6   3  -4  108.27    7.65
  -6   3  -4  105.45    7.69
   6  -3  -4  103.25    7.78
  -3  -6  -4  108.50    7.66
  -3  -6  -4  105.69    7.79
  -3  -6  -4   99.18    7.70
   3   6  -4  116.82    7.57
   3   6  -4  109.43    7.81
   3   6  -4  113.19    7.65
   6  -3   5   20.45    1.57
   6  -3   5   21.63    1.56
  -6   3   5   20.64    1.83
  -6   3   5   19.80    1.52
   3   6   5   21.42    1.72
   3   6   5   22.18    1.61
  -3  -6   5   21.28    1.42
  -6   3  -5   18.45    1.44
  -6   3  -5   16.24    1.69
   6  -3  -5   18.12    1.82
  -3  -6  -5   18.19    1.54
  -3  -6  -5   16.11    1.88
  -3  -6  -5   17.34    1.61
   3   6  -5   16.93    1.39
   3   6  -5   16.24    1.53
   3   6  -5   17.39    1.45
   6  -3   6  135.64    9.97
   6  -3   6  152.71   10.01
  -6   3   6  162.62   10.34
   3   6   6  139.72   10.06
   3   6   6  141.81    9.94
  -6   3  -6  139.67    9.86
  -6   3  -6  128.97   10.08
  -6   3  -6  134.03    9.94
   6  -3  -6  134.08   10.20
  -3  -6  -6  136.46    9.92
  -3  -6  -6  129.01   10.14
  -3  -6  -6  133.39    9.92
   3   6  -6  147.12    9.86
   3   6  -6  125.75    9.99
   3   6   7    7.73    1.23
  -6   3  -7    4.89    0.54
  -6   3  -7    5.46    1.08
  -6   3  -7    3.99    0.73
   6  -3  -7    3.85    0.73
   6  -3  -7    0.39    1.33
  -3  -6  -7    3.84    0.84
  -3  -6  -7    4.76    1.09
  -3  -6  -7    2.84    0.76
   3   6  -7    3.74    0.44
   3   6  -7    3.57    1.13
   6  -3   8   13.89    1.41
   6  -3   8   13.68    1.35
  -6   3   8   14.67    1.54
   3   6   8   13.06    1.48
  -3  -6   8   12.59    1.39
  -6   3  -8   11.35    1.14
  -6   3  -8   13.06    1.55
   6  -3  -8   14.24    1.39
   6  -3  -8   17.02    2.09
  -3  -6  -8   17.40    1.31
  -3  -6  -8   11.31    1.78
   3   6  -8   15.29    1.17
   3   6  -8   11.79    1.78
   6  -3   9   17.25    1.73
   6  -3   9   18.03    1.64
  -6   3   9   16.06    2.07
   3   6   9   15.00    1.66
  -6   3  -9   13.79    1.29
  -6   3  -9   10.78    1.84
   6  -3  -9   10.89    1.51
   6  -3  -9   15.69    2.02
  -3  -6  -9   14.04    1.33
  -3  -6  -9    9.78    1.92
   6  -3  10   48.98    3.90
  -6   3  10   55.52    4.23
   3   6  10   47.11    4.05
  -6   3 -10   50.64    3.80
  -3  -6 -10   52.38    3.88
   6  -3  11   16.07    1.53
  -6   3  11   14.63    1.89
   3   6  11   15.46    1.72
  -6   3 -11   11.73    1.21
   6  -3 -11   14.08    1.44
  -3  -6 -11   10.83    1.34
   6  -3  12   22.66    2.61
  -6   3  12   30.83    2.88
   3   6  12   24.77    2.62
  -6   3 -12   29.53    2.26
  -3  -6 -12   27.31    2.34
   6  -3  13    2.93    1.14
  -6   3  13    2.39    1.46
   3   6  13    3.01    1.62
  -6   3 -13    2.66    0.67
  -3  -6 -13    3.14    1.09
   6  -3  14    4.31    1.20
  -6   3  14   10.88    2.31
  -6   3 -14    7.01    0.84
   6  -3  15   -0.08    0.88
  -6   3  15    1.06    1.29
  -6   3 -15    0.40    0.53
   6  -3  16    1.11    0.76
  -6   3  16    0.85    0.98
  -6   3 -16    3.52    0.60
   3   6  17    3.86    0.95
   6  -2   0  539.26   37.86
  -6   2   0  574.03   38.44
  -6   2   0  503.77   37.96
   2   6   0  564.33   37.85
   2   6   0  525.77   38.00
  -2  -6   0  519.35   38.10
  -2  -6   0  537.01   37.93
   6  -2   1  122.05    8.89
  -6   2   1  126.83    9.03
   2   6   1  133.29    8.95
   2   6   1  120.10    8.94
  -2  -6   1  129.78    8.89
  -2  -6   1  122.06    8.99
  -6   2  -1  122.65    8.92
  -6   2  -1  120.10    8.95
   6  -2  -1  138.66    9.00
  -2  -6  -1  120.70    8.91
  -2  -6  -1  120.23    8.99
  -2  -6  -1  118.49    8.97
   2   6  -1  137.61    9.02
   2   6  -1  126.29    8.97
   6  -2   2   26.02    1.90
   6  -2   2   27.77    1.94
  -6   2   2   28.02    2.17
   2   6   2   26.72    2.00
   2   6   2   25.04    1.98
  -2  -6   2   24.17    1.95
  -6   2  -2   25.48    1.86
  -6   2  -2   23.18    1.95
   6  -2  -2   23.29    1.94
  -2  -6  -2   25.94    1.93
  -2  -6  -2   24.39    2.02
  -2  -6  -2   25.13    1.99
   2   6  -2   26.65    1.95
   6  -2   3   27.49    2.14
   6  -2   3   26.33    2.18
  -6   2   3   31.38    2.44
  -6   2   3   27.57    2.14
   2   6   3   26.10    2.23
   2   6   3   28.59    2.18
  -2  -6   3   27.87    2.13
  -6   2  -3   29.15    2.11
  -6   2  -3   27.79    2.22
   6  -2  -3   29.80    2.29
  -2  -6  -3   27.60    2.17
  -2  -6  -3   28.25    2.32
  -2  -6  -3   29.52    2.28
   2   6  -3   29.97    2.08
   2   6  -3   29.10    2.14
   2   6  -3   31.82    2.22
   6  -2   4   21.63    1.70
   6  -2   4   20.69    1.68
  -6   2   4   22.56    1.94
  -6   2   4   23.96    1.67
   2   6   4   20.01    1.89
   2   6   4   19.75    1.70
  -2  -6   4   23.00    1.58
  -2  -6   4   21.22    1.63
  -6   2  -4   20.23    1.61
  -6   2  -4   21.99    1.79
   6  -2  -4   21.79    1.86
  -2  -6  -4   22.30    1.72
  -2  -6  -4   18.31    1.87
  -2  -6  -4   22.13    1.74
   2   6  -4   22.32    1.55
   2   6  -4   21.63    1.66
   2   6  -4   21.70    1.64
   6  -2   5   22.77    1.93
   6  -2   5   24.79    1.88
  -6   2   5   24.87    2.06
   2   6   5   24.31    2.03
   2   6   5   26.33    1.91
  -2  -6   5   22.46    1.74
  -6   2  -5   24.46    1.80
  -6   2  -5   22.54    2.12
  -6   2  -5   24.08    1.88
   6  -2  -5   21.21    2.03
  -2  -6  -5   23.45    1.88
  -2  -6  -5   23.49    2.13
  -2  -6  -5   23.38    1.85
   2   6  -5   23.16    1.72
   2   6  -5   23.16    1.95
   2   6  -5   22.64    1.78
   6  -2   6   19.10    1.61
   6  -2   6   19.48    1.57
  -6   2   6   17.46    1.70
  -6   2   6   17.74    1.47
   2   6   6   18.85    1.76
   2   6   6   17.82    1.49
  -2  -6   6   20.04    1.47
  -6   2  -6   18.07    1.45
  -6   2  -6   16.49    1.74
  -6   2  -6   17.29    1.54
   6  -2  -6   21.54    1.63
   6  -2  -6   19.05    1.97
  -2  -6  -6   17.27    1.54
  -2  -6  -6   12.62    1.97
  -2  -6  -6   18.77    1.50
   2   6  -6   20.62    1.40
   2   6  -6   19.14    1.68
   6  -2   7  361.10   26.56
   6  -2   7  366.53   26.71
  -6   2   7  392.99   26.63
   2   6   7  395.61   26.69
   2   6   7  384.16   26.65
  -2  -6   7  397.62   26.68
  -6   2  -7  359.49   26.37
  -6   2  -7  344.57   26.64
  -6   2  -7  371.54   26.67
   6  -2  -7  399.82   26.63
   6  -2  -7  367.81   26.93
  -2  -6  -7  365.39   26.47
  -2  -6  -7  351.67   26.76
  -2  -6  -7  362.63   26.57
   2   6  -7  386.58   26.37
   2   6  -7  359.52   26.77
   6  -2   8  226.02   16.59
   6  -2   8  232.31   16.52
  -6   2   8  216.73   16.59
   2   6   8  233.68   16.57
  -2  -6   8  244.68   16.56
  -6   2  -8  220.79   16.34
  -6   2  -8  232.49   16.63
   6  -2  -8  241.89   16.47
   6  -2  -8  231.96   16.91
  -2  -6  -8  240.43   16.45
  -2  -6  -8  221.93   16.77
   2   6  -8  235.76   16.42
   2   6  -8  212.83   16.62
   6  -2   9    7.17    1.12
   6  -2   9    9.25    1.02
  -6   2   9    7.13    1.35
   2   6   9    6.62    1.21
  -2  -6   9    5.35    0.93
  -6   2  -9    6.26    0.74
  -6   2  -9    7.54    1.25
   6  -2  -9    7.81    0.95
   6  -2  -9    3.64    1.84
  -2  -6  -9    6.81    0.89
  -2  -6  -9    7.88    1.65
   2   6  -9    4.29    0.63
   2   6  -9    5.56    1.69
   6  -2  10   31.89    2.59
  -6   2  10   30.48    2.82
   2   6  10   28.99    2.70
  -6   2 -10   32.94    2.40
  -2  -6 -10   28.98    2.50
   6  -2  11   15.98    1.82
  -6   2  11   16.30    2.15
   2   6  11   21.47    2.44
  -6   2 -11   17.46    1.54
   6  -2 -11   17.02    1.65
  -2  -6 -11   13.52    1.72
   6  -2  12   22.62    2.19
  -6   2  12   28.19    2.94
   2   6  12   22.63    2.36
  -6   2 -12   26.01    2.01
  -2  -6 -12   22.79    2.12
   6  -2  13    4.12    1.22
  -6   2  13    7.05    1.97
   2   6  13    7.59    1.55
  -6   2 -13    6.53    0.88
  -2  -6 -13    7.67    1.09
   6  -2  14   -0.05    1.56
  -6   2  14    1.59    1.56
   2   6  14    2.68    1.20
  -6   2 -14    0.36    0.58
  -2  -6 -14    1.16    0.72
   6  -2  15    7.53    1.42
   2   6  15   13.19    1.63
  -6   2 -15   10.23    1.02
  -2  -6 -15    7.16    1.08
   6  -2  16    4.11    1.25
   2   6  16    3.65    1.02
  -2  -6 -16    3.61    0.68
   2   6  17    3.71    0.94
   2   6  18    0.59    0.52
   6  -1   0    0.68    0.16
  -6   1   0    0.52    0.34
  -6   1   0   -0.17    0.26
   1   6   0    0.23    0.30
   1   6   0    0.57    0.51
  -1  -6   0    0.26    0.25
  -1  -6   0    0.42    0.36
   6  -1   1  101.41    7.76
   6  -1   1  117.02    7.87
  -6   1   1  100.46    7.89
   1   6   1  118.00    7.87
   1   6   1  105.67    7.84
  -1  -6   1  102.03    7.75
  -1  -6   1  109.98    7.87
  -6   1  -1  114.53    7.82
  -6   1  -1  110.05    7.81
   6  -1  -1  112.26    7.77
  -1  -6  -1  104.63    7.85
  -1  -6  -1  109.07    7.88
   1   6  -1  115.36    7.92
   1   6  -1  112.58    7.83
   6  -1   2  251.67   17.74
   6  -1   2  260.10   17.78
  -6   1   2  257.29   17.91
   1   6   2  249.04   17.81
   1   6   2  252.41   17.81
  -1  -6   2  255.08   17.77
  -1  -6   2  244.26   17.79
  -6   1  -2  247.62   17.75
  -6   1  -2  263.11   17.99
   6  -1  -2  257.73   18.03
  -1  -6  -2  244.46   17.78
  -1  -6  -2  244.54   17.86
  -1  -6  -2  233.52   17.78
   1   6  -2  253.29   17.97
   1   6  -2  252.76   17.81
   1   6  -2  249.93   17.83
   6  -1   3  252.29   18.16
   6  -1   3  249.62   18.18
  -6   1   3  275.66   18.44
   1   6   3  261.39   18.27
   1   6   3  262.11   18.23
  -1  -6   3  243.19   18.17
  -1  -6   3  245.40   18.17
  -6   1  -3  249.63   18.14
  -6   1  -3  260.75   18.24
   6  -1  -3  255.89   18.47
  -1  -6  -3  253.19   18.26
  -1  -6  -3  271.75   18.51
  -1  -6  -3  245.19   18.22
   1   6  -3  257.74   18.25
   1   6  -3  254.99   18.36
   1   6  -3  274.76   18.31
   6  -1   4    1.60    0.57
   6  -1   4    2.14    0.48
  -6   1   4    3.37    1.00
  -6   1   4    1.76    0.37
   1   6   4    3.21    0.68
   1   6   4    3.30    0.51
  -1  -6   4    2.34    0.40
  -1  -6   4    2.34    0.38
  -6   1  -4    4.71    0.42
  -6   1  -4    3.76    0.88
  -6   1  -4    4.06    0.65
   6  -1  -4    4.88    0.74
  -1  -6  -4    4.72    0.62
  -1  -6  -4    3.63    0.81
  -1  -6  -4    4.27    0.65
   1   6  -4    4.39    0.32
   1   6  -4    5.27    0.55
   1   6  -4    3.88    0.51
   6  -1   5   20.86    1.85
   6  -1   5   23.35    1.85
  -6   1   5   23.79    2.04
   1   6   5   25.36    2.09
   1   6   5   24.83    1.85
  -1  -6   5   21.21    1.76
  -1  -6   5   26.32    1.80
  -1  -6   5   24.23    1.77
  -6   1  -5   24.44    1.78
  -6   1  -5   21.72    1.96
  -6   1  -5   23.68    1.82
   6  -1  -5   21.88    2.02
  -1  -6  -5   24.12    1.88
  -1  -6  -5   20.20    2.03
  -1  -6  -5   23.79    1.85
   1   6  -5   23.54    1.70
   1   6  -5   24.33    1.83
   1   6  -5   22.51    1.77
   6  -1   6   15.88    1.65
   6  -1   6   15.94    1.47
  -6   1   6   17.49    1.63
  -6   1   6   17.39    1.34
  -6   1   6   16.88    1.35
   1   6   6   18.63    1.68
   1   6   6   16.93    1.42
  -1  -6   6   18.52    1.46
  -6   1  -6   18.44    1.41
  -6   1  -6   19.49    1.95
  -6   1  -6   16.04    1.42
   6  -1  -6   16.90    1.49
   6  -1  -6   16.09    1.81
  -1  -6  -6   18.52    1.54
  -1  -6  -6   16.60    1.82
  -1  -6  -6   18.44    1.43
   1   6  -6   17.87    1.34
   1   6  -6   17.94    1.55
   1   6  -6   17.78    1.41
   6  -1   7   67.26    5.40
   6  -1   7   76.40    5.42
  -6   1   7   79.18    5.51
   1   6   7   81.31    5.62
   1   6   7   69.39    5.31
  -1  -6   7   79.84    5.41
  -6   1  -7   73.12    5.30
  -6   1  -7   73.12    5.54
  -6   1  -7   77.06    5.44
   6  -1  -7   68.17    5.37
   6  -1  -7   69.70    5.63
  -1  -6  -7   70.35    5.38
  -1  -6  -7   66.11    5.75
  -1  -6  -7   70.06    5.34
   1   6  -7   75.47    5.26
   1   6  -7   72.24    5.47
   6  -1   8   15.77    1.67
   6  -1   8   15.40    1.59
  -6   1   8   16.80    1.82
   1   6   8   17.18    1.92
  -1  -6   8   17.72    1.61
  -6   1  -8   18.64    1.46
  -6   1  -8   15.83    1.78
   6  -1  -8   17.53    1.53
   6  -1  -8   19.19    2.41
  -1  -6  -8   17.58    1.60
  -1  -6  -8   21.34    2.11
   1   6  -8   17.42    1.40
   1   6  -8   14.76    1.92
   6  -1   9  162.63   12.52
   6  -1   9  191.32   12.57
  -6   1   9  186.53   12.64
   1   6   9  178.27   12.57
  -1  -6   9  187.92   12.67
  -6   1  -9  175.73   12.35
  -6   1  -9  173.98   12.75
   6  -1  -9  182.65   12.47
   6  -1  -9  162.24   13.25
  -1  -6  -9  170.71   12.41
  -1  -6  -9  155.72   12.90
   1   6  -9  162.00   12.37
   1   6  -9  152.18   12.73
   6  -1  10    5.81    1.23
  -6   1  10    5.57    1.67
   1   6  10    5.68    1.19
  -6   1 -10    5.25    0.89
   6  -1 -10    7.79    1.00
  -1  -6 -10    7.55    0.98
   6  -1  11   16.01    1.68
  -6   1  11   20.90    2.07
   1   6  11   16.99    1.90
  -6   1 -11   17.70    1.50
   6  -1 -11   18.20    1.59
  -1  -6 -11   12.49    1.58
   6  -1  12   47.01    3.82
  -6   1  12   45.95    3.82
   1   6  12   50.11    3.95
  -6   1 -12   43.47    3.46
  -1  -6 -12   41.07    3.54
   6  -1  13   16.10    1.60
  -6   1  13    8.48    1.86
   1   6  13   10.06    1.76
  -6   1 -13   13.92    1.29
  -1  -6 -13   15.99    1.48
   6  -1  14   23.78    2.24
  -6   1  14   30.63    2.68
   1   6  14   22.00    2.30
  -6   1 -14   21.04    1.95
  -1  -6 -14   21.99    2.08
   6  -1  15    8.01    1.41
   1   6  15    7.50    1.41
  -6   1 -15    8.89    0.95
  -1  -6 -15    7.04    1.05
   6  -1  16   16.83    1.67
   1   6  16   15.71    1.73
  -1  -6 -16   15.02    1.42
   6  -1  17    0.82    0.53
   1   6  17    0.17    0.81
   1   6  18   -0.87    0.46
   6   0   0    2.46    0.26
  -6   0   0    2.65    0.40
  -6   0   0    2.66    0.39
   0   6   0    2.97    0.50
   0   6   0    3.05    0.58
   0  -6   0    1.67    0.43
   0  -6   0    3.24    0.57
   6   0   1    0.34    0.18
   6   0   1    1.10    0.37
  -6   0   1    1.10    0.44
  -6   0   1    0.42    0.24
   0   6   1    0.38    0.43
   0   6   1    0.96    0.38
   0  -6   1    0.51    0.15
   0  -6   1    0.63    0.35
  -6   0  -1    0.65    0.23
  -6   0  -1    0.79    0.33
   6   0  -1    0.49    0.15
   0  -6  -1    0.75    0.41
   0  -6  -1    0.22    0.34
   0   6  -1    0.27    0.32
   0   6  -1    0.84    0.36
   6   0   2    2.21    0.46
   6   0   2    3.45    0.41
  -6   0   2    3.09    0.61
   0   6   2    4.40    0.74
   0   6   2    3.03    0.51
   0  -6   2    3.73    0.33
   0  -6   2    2.96    0.53
  -6   0  -2    3.60    0.35
  -6   0  -2    2.92    0.70
  -6   0  -2    2.29    0.48
   6   0  -2    4.23    0.44
   0  -6  -2    3.08    0.64
   0  -6  -2    3.52    0.54
   0   6  -2    4.87    0.53
   0   6  -2    3.93    0.63
   6   0   3   17.64    1.44
   6   0   3   19.08    1.45
  -6   0   3   21.33    1.61
   0   6   3   17.47    1.51
   0   6   3   16.85    1.46
   0  -6   3   16.62    1.31
   0  -6   3   17.53    1.39
  -6   0  -3   16.00    1.33
  -6   0  -3   17.73    1.57
  -6   0  -3   16.09    1.43
   6   0  -3   16.97    1.51
   0  -6  -3   17.45    1.45
   0  -6  -3   18.94    1.69
   0  -6  -3   16.33    1.43
   0   6  -3   18.91    1.35
   0   6  -3   18.90    1.48
   0   6  -3   18.75    1.42
   6   0   4  209.39   16.40
   6   0   4  236.79   16.46
  -6   0   4  231.50   16.58
  -6   0   4  241.81   16.42
   0   6   4  237.77   16.54
   0   6   4  233.22   16.44
   0  -6   4  226.49   16.41
   0  -6   4  233.44   16.50
   0  -6   4  227.05   16.38
  -6   0  -4  225.61   16.39
  -6   0  -4  219.13   16.51
  -6   0  -4  231.75   16.43
   6   0  -4  229.14   16.54
   0  -6  -4  227.31   16.46
   0  -6  -4  225.74   16.64
   0  -6  -4  241.82   16.49
   0   6  -4  236.85   16.45
   0   6  -4  229.13   16.59
   0   6  -4  252.13   16.52
   6   0   5    1.77    0.48
   6   0   5    1.61    0.66
  -6   0   5    1.72    0.56
  -6   0   5    1.00    0.30
   0   6   5    2.43    0.68
   0   6   5    0.75    0.52
   0  -6   5    0.97    0.34
   0  -6   5    1.75    0.43
  -6   0  -5    1.28    0.44
  -6   0  -5    1.56    0.70
  -6   0  -5    1.58    0.58
   6   0  -5    0.85    0.62
   0  -6  -5    2.10    0.54
   0  -6  -5    0.46    0.77
   0  -6  -5    1.09    0.39
   0   6  -5    1.27    0.24
   0   6  -5    1.14    0.43
   0   6  -5    1.22    0.31
   6   0   6   10.08    1.19
   6   0   6   13.65    1.19
  -6   0   6   15.29    1.28
  -6   0   6   11.99    0.95
  -6   0   6   11.22    1.00
   0   6   6   12.78    1.41
   0   6   6   10.30    1.11
   0  -6   6   12.05    1.07
   0  -6   6   14.06    1.11
  -6   0  -6   12.76    1.06
  -6   0  -6   13.62    1.44
  -6   0  -6   12.29    1.15
   6   0  -6   15.19    1.17
   6   0  -6   11.52    1.48
   0  -6  -6    9.75    1.15
   0  -6  -6   11.33    1.54
   0  -6  -6   11.61    1.14
   0   6  -6   13.26    0.98
   0   6  -6   12.97    1.20
   0   6  -6   12.97    0.98
   6   0   7   23.75    1.90
   6   0   7   23.47    1.89
  -6   0   7   22.99    1.95
   0   6   7   24.19    2.09
   0   6   7   20.14    1.74
   0  -6   7   24.24    1.77
  -6   0  -7   22.45    1.74
  -6   0  -7   23.12    2.01
  -6   0  -7   21.78    1.79
   6   0  -7   19.37    1.81
   6   0  -7   21.37    2.24
   0  -6  -7   21.54    1.81
   0  -6  -7   19.61    2.10
   0  -6  -7   20.55    1.72
   0   6  -7   20.28    1.63
   0   6  -7   21.17    1.88
   6   0   8   58.80    4.96
   6   0   8   69.95    5.01
  -6   0   8   68.20    5.13
   0   6   8   76.99    5.14
   0  -6   8   73.15    4.91
  -6   0  -8   66.22    4.86
  -6   0  -8   65.41    5.10
   6   0  -8   62.24    4.84
   6   0  -8   57.91    5.18
   0  -6  -8   72.62    4.92
   0  -6  -8   64.48    5.28
   0   6  -8   62.83    4.74
   0   6  -8   57.81    4.97
   6   0   9    0.26    0.79
   6   0   9    1.07    0.65
  -6   0   9    0.25    0.94
   0   6   9    0.07    0.89
   0  -6   9    0.36    0.59
  -6   0  -9    0.34    0.46
  -6   0  -9   -1.13    1.04
   6   0  -9    1.50    0.57
   6   0  -9    0.25    1.64
   0  -6  -9    0.14    0.58
   0  -6  -9   -0.34    1.38
   0   6  -9    0.47    0.37
   0   6  -9    0.45    1.03
   6   0  10    2.53    0.86
  -6   0  10    1.64    1.02
   0   6  10    3.31    1.07
   0  -6  10    3.34    1.24
  -6   0 -10    2.35    0.57
   6   0 -10    3.69    0.80
   6   0 -10    0.82    1.30
   0  -6 -10    1.89    0.73
   0   6 -10    2.98    0.65
   0   6 -10    2.73    1.65
   6   0  11    1.32    1.19
  -6   0  11   -0.22    1.25
   0   6  11    0.71    1.68
  -6   0 -11    0.35    0.78
   6   0 -11    2.13    0.82
   0  -6 -11   -0.82    0.99
   6   0  12    5.33    1.07
  -6   0  12    2.99    1.91
   0   6  12    4.32    1.89
  -6   0 -12    4.88    0.77
   0  -6 -12    3.35    0.90
   6   0  13   -0.35    0.95
  -6   0  13    1.01    1.63
   0   6  13    0.77    1.23
  -6   0 -13   -0.22    0.59
   0  -6 -13    0.81    0.84
   6   0  14    7.81    1.69
   0   6  14    3.64    1.31
  -6   0 -14    5.98    1.06
   0  -6 -14    5.28    1.02
   6   0  15    4.68    1.57
   0   6  15    6.29    1.34
  -6   0 -15    4.18    0.75
   6   0  16    1.07    1.20
   0   6  16    3.20    1.35
  -6   0 -16    2.05    0.55
   6   0  17    0.33    0.82
   0   6  17    1.23    0.77
   6   1   0    0.19    0.19
  -6  -1   0    0.38    0.16
  -6  -1   0    0.39    0.33
  -6  -1   0    0.59    0.37
  -1   6   0    1.01    0.49
  -1   6   0   -0.38    0.35
   1  -6   0    0.19    0.25
   1  -6   0   -0.12    0.42
   6   1   1  105.49    7.53
   6   1   1  109.00    7.57
  -6  -1   1  102.98    7.65
  -6  -1   1  109.10    7.53
  -6  -1   1  109.93    7.59
  -1   6   1  111.02    7.64
  -1   6   1  100.77    7.59
   1  -6   1  102.86    7.50
   1  -6   1  106.29    7.57
  -6  -1  -1  104.56    7.54
  -6  -1  -1  104.11    7.57
  -6  -1  -1  106.95    7.60
   6   1  -1  106.36    7.51
   1  -6  -1  101.14    7.65
   1  -6  -1  104.69    7.59
  -1   6  -1  111.23    7.65
  -1   6  -1  105.50    7.58
   6   1   2  235.09   17.44
   6   1   2  250.69   17.47
  -6  -1   2  266.14   17.64
  -6  -1   2  253.60   17.57
  -1   6   2  242.92   17.63
  -1   6   2  258.93   17.52
   1  -6   2  256.59   17.42
   1  -6   2  240.19   17.50
  -6  -1  -2  255.27   17.44
  -6  -1  -2  254.15   17.51
  -6  -1  -2  228.90   17.48
   6   1  -2  236.74   17.51
   1  -6  -2  239.90   17.59
   1  -6  -2  240.80   17.57
  -1   6  -2  241.16   17.61
  -1   6  -2  250.93   17.48
   6   1   3  241.03   18.24
   6   1   3  261.81   18.26
  -6  -1   3  275.94   18.41
  -6  -1   3  255.17   18.26
  -1   6   3  254.71   18.36
  -1   6   3  259.82   18.30
   1  -6   3  264.17   18.23
   1  -6   3  284.45   18.33
   1  -6   3  252.42   18.22
  -6  -1  -3  248.97   18.21
  -6  -1  -3  249.03   18.31
  -6  -1  -3  253.23   18.29
   6   1  -3  247.07   18.43
   1  -6  -3  252.90   18.42
   1  -6  -3  252.17   18.27
  -1   6  -3  266.55   18.32
  -1   6  -3  262.65   18.32
  -1   6  -3  260.97   18.28
   6   1   4    5.37    0.58
   6   1   4    4.22    0.58
  -6  -1   4    5.39    0.75
  -6  -1   4    4.36    0.55
  -1   6   4    3.87    0.71
  -1   6   4    3.23    0.64
   1  -6   4    4.01    0.47
   1  -6   4    5.06    0.48
   1  -6   4    4.73    0.43
  -6  -1  -4    2.79    0.42
  -6  -1  -4    2.06    0.73
  -6  -1  -4    1.56    0.62
   6   1  -4    2.32    0.74
   1  -6  -4    2.32    0.55
   1  -6  -4    1.79    0.84
   1  -6  -4    2.18    0.46
  -1   6  -4    2.70    0.32
  -1   6  -4    2.79    0.64
  -1   6  -4    3.35    0.46
   6   1   5   19.09    1.85
   6   1   5   22.87    1.84
  -6  -1   5   22.80    1.87
  -6  -1   5   24.98    1.76
  -6  -1   5   24.03    1.74
  -1   6   5   22.47    1.98
  -1   6   5   23.81    1.82
   1  -6   5   20.63    1.74
   1  -6   5   25.29    1.77
  -6  -1  -5   22.49    1.75
  -6  -1  -5   19.68    2.06
  -6  -1  -5   23.63    1.80
   6   1  -5   24.27    1.83
   6   1  -5   25.42    1.93
   1  -6  -5   23.41    1.91
   1  -6  -5   20.31    2.14
   1  -6  -5   22.40    1.77
  -1   6  -5   23.45    1.69
  -1   6  -5   21.25    1.87
  -1   6  -5   23.86    1.76
   6   1   6   20.22    1.62
   6   1   6   13.01    1.39
  -6  -1   6   15.65    1.60
  -6  -1   6   15.14    1.25
  -6  -1   6   15.98    1.31
  -1   6   6   17.77    1.71
  -1   6   6   16.19    1.36
   1  -6   6   17.43    1.41
   1  -6   6   18.54    1.49
  -6  -1  -6   15.06    1.33
  -6  -1  -6   14.39    1.72
  -6  -1  -6   18.27    1.41
   6   1  -6   19.07    1.58
   6   1  -6   17.21    1.68
   1  -6  -6   16.84    1.50
   1  -6  -6   14.80    1.81
   1  -6  -6   18.12    1.37
  -1   6  -6   16.95    1.29
  -1   6  -6   17.58    1.56
  -1   6  -6   16.20    1.30
   6   1   7   72.33    5.40
   6   1   7   69.28    5.32
  -6  -1   7   75.24    5.42
  -1   6   7   65.93    5.43
   1  -6   7   70.31    5.30
   1  -6   7   77.69    5.31
  -6  -1  -7   73.63    5.24
  -6  -1  -7   63.78    5.44
  -6  -1  -7   70.98    5.31
   6   1  -7   82.71    5.29
   6   1  -7   71.15    5.50
   1  -6  -7   69.45    5.34
   1  -6  -7   77.96    5.75
   1  -6  -7   68.88    5.25
  -1   6  -7   72.34    5.17
  -1   6  -7   71.52    5.32
   6   1   8   15.03    1.67
   6   1   8   17.26    1.63
  -6  -1   8   18.87    1.84
  -1   6   8   18.63    1.94
   1  -6   8   19.01    1.54
  -6  -1  -8   18.30    1.50
  -6  -1  -8   15.91    1.86
   6   1  -8   19.20    1.58
   6   1  -8   20.00    2.16
   1  -6  -8   17.91    1.68
   1  -6  -8   17.52    2.38
  -1   6  -8   16.89    1.39
  -1   6  -8   18.20    1.74
   6   1   9  187.52   13.06
  -6  -1   9  173.94   13.19
  -1   6   9  188.30   13.23
   1  -6   9  200.37   13.12
  -6  -1  -9  188.81   12.98
  -6  -1  -9  170.63   13.23
   6   1  -9  179.25   13.06
   6   1  -9  163.97   13.53
   1  -6  -9  186.19   13.02
   1  -6  -9  158.54   13.31
  -1   6  -9  193.80   12.95
  -1   6  -9  175.76   13.21
   6   1  10    5.04    1.10
  -6  -1  10    4.22    1.09
  -1   6  10    8.71    1.35
   1  -6  10    8.20    1.04
  -6  -1 -10    6.14    0.78
   6   1 -10    6.91    0.94
   6   1 -10    7.13    1.46
   1  -6 -10    6.69    0.99
  -1   6 -10    5.25    0.68
  -1   6 -10    6.57    1.96
   6   1  11   16.75    1.79
  -6  -1  11   18.41    1.86
  -1   6  11   19.69    2.00
   1  -6  11   16.18    1.66
  -6  -1 -11   16.75    1.57
   6   1 -11   18.44    1.58
   1  -6 -11   16.41    1.67
  -1   6 -11   16.33    1.48
   6   1  12   45.80    3.64
  -1   6  12   47.88    3.82
  -6  -1 -12   43.75    3.31
   6   1 -12   33.78    3.35
   1  -6 -12   46.80    3.48
   6   1  13   17.28    1.77
  -1   6  13   12.07    1.90
  -6  -1 -13   14.99    1.47
   1  -6 -13   13.37    1.53
   6   1  14   21.38    2.20
  -1   6  14   20.49    2.23
  -6  -1 -14   22.66    1.85
   1  -6 -14   22.64    2.10
   6   1  15    9.89    1.39
  -1   6  15   12.60    1.64
  -6  -1 -15    8.20    1.08
   6   1  16   15.68    1.78
  -1   6  16   17.07    1.74
  -6  -1 -16   16.31    1.43
   6   1  17    0.53    0.64
  -1   6  17    0.83    0.77
   6   2   0  508.52   37.89
  -6  -2   0  591.85   37.83
  -6  -2   0  513.58   37.78
  -6  -2   0  534.35   37.75
  -2   6   0  545.34   38.10
  -2   6   0  534.58   37.84
   2  -6   0  542.82   37.81
   2  -6   0  509.08   37.71
   6   2   1  118.09    8.64
   6   2   1  124.08    8.69
  -6  -2   1  115.07    8.85
  -6  -2   1  129.47    8.74
  -6  -2   1  119.57    8.68
  -2   6   1  123.37    8.82
  -2   6   1  128.46    8.74
   2  -6   1  115.50    8.62
   2  -6   1  116.29    8.71
  -6  -2  -1  118.60    8.68
  -6  -2  -1  126.73    8.72
  -6  -2  -1  119.53    8.71
   6   2  -1  125.52    8.65
   2  -6  -1  118.92    8.77
   2  -6  -1  122.55    8.69
  -2   6  -1  125.16    8.88
  -2   6  -1  125.52    8.73
   6   2   2   24.75    1.99
   6   2   2   27.74    2.03
  -6  -2   2   27.15    2.13
  -6  -2   2   25.28    2.04
  -2   6   2   26.19    2.24
  -2   6   2   25.86    2.12
   2  -6   2   25.92    1.92
   2  -6   2   25.86    1.99
  -6  -2  -2   28.78    1.96
  -6  -2  -2   28.33    2.07
  -6  -2  -2   25.16    2.04
   6   2  -2   27.01    1.93
   2  -6  -2   24.02    2.22
   2  -6  -2   25.92    2.04
  -2   6  -2   29.11    1.98
  -2   6  -2   26.81    2.04
   6   2   3   28.73    2.15
   6   2   3   31.53    2.14
  -6  -2   3   27.38    2.20
  -6  -2   3   29.09    2.14
  -2   6   3   24.38    2.35
  -2   6   3   26.51    2.19
   2  -6   3   29.02    2.07
   2  -6   3   26.48    2.11
   2  -6   3   26.92    2.07
  -6  -2  -3   27.82    2.07
  -6  -2  -3   29.69    2.32
  -6  -2  -3   28.31    2.16
   6   2  -3   27.07    2.10
   2  -6  -3   28.52    2.39
   2  -6  -3   28.42    2.12
  -2   6  -3   28.61    2.06
  -2   6  -3   26.69    2.14
   6   2   4   23.44    1.73
   6   2   4   21.53    1.74
  -6  -2   4   22.60    1.79
  -6  -2   4   21.39    1.63
  -2   6   4   22.41    1.93
  -2   6   4   20.28    1.68
   2  -6   4   22.39    1.63
   2  -6   4   20.60    1.64
  -6  -2  -4   20.15    1.64
  -6  -2  -4   24.71    1.90
  -6  -2  -4   19.67    1.71
   6   2  -4   17.64    1.69
   2  -6  -4   21.93    2.10
   2  -6  -4   21.03    1.65
  -2   6  -4   21.17    1.58
  -2   6  -4   22.55    1.68
  -2   6  -4   21.80    1.66
   6   2   5   21.66    1.87
   6   2   5   22.33    1.86
  -6  -2   5   23.62    1.91
  -6  -2   5   22.70    1.76
  -2   6   5   23.12    2.00
  -2   6   5   23.84    1.87
   2  -6   5   22.81    1.82
   2  -6   5   21.54    1.82
  -6  -2  -5   22.69    1.78
  -6  -2  -5   23.02    2.02
  -6  -2  -5   25.34    1.91
   6   2  -5   22.59    1.81
   6   2  -5   20.34    1.98
   2  -6  -5   23.67    1.96
   2  -6  -5   24.53    2.21
   2  -6  -5   23.60    1.82
  -2   6  -5   26.17    1.76
  -2   6  -5   27.13    2.00
  -2   6  -5   23.25    1.80
   6   2   6   21.49    1.62
   6   2   6   18.52    1.55
  -6  -2   6   19.64    1.61
  -6  -2   6   16.69    1.43
  -6  -2   6   16.72    1.42
  -2   6   6   16.64    1.85
  -2   6   6   18.85    1.50
   2  -6   6   15.96    1.44
   2  -6   6   19.41    1.50
  -6  -2  -6   19.13    1.48
  -6  -2  -6   16.95    1.71
  -6  -2  -6   17.77    1.49
   6   2  -6   19.36    1.54
   6   2  -6   18.04    1.61
   2  -6  -6   19.14    1.66
   2  -6  -6   18.27    1.90
   2  -6  -6   17.23    1.41
  -2   6  -6   17.86    1.39
  -2   6  -6   16.30    1.61
  -2   6  -6   18.08    1.43
   6   2   7  344.15   26.67
   6   2   7  392.51   26.69
  -6  -2   7  385.96   26.73
  -2   6   7  357.02   26.85
   2  -6   7  366.80   26.69
   2  -6   7  387.11   26.71
  -6  -2  -7  392.57   26.58
  -6  -2  -7  366.42   26.74
  -6  -2  -7  368.34   27.01
   6   2  -7  380.68   26.61
   6   2  -7  370.57   27.64
   2  -6  -7  394.16   26.72
   2  -6  -7  344.41   26.83
  -2   6  -7  392.75   26.54
  -2   6  -7  383.62   26.77
   6   2   8  214.97   16.77
   6   2   8  260.51   16.86
  -6  -2   8  256.17   16.75
  -2   6   8  246.33   16.84
   2  -6   8  218.52   16.66
   2  -6   8  243.32   16.63
  -6  -2  -8  245.03   16.62
  -6  -2  -8  224.57   16.78
   6   2  -8  232.43   16.65
   6   2  -8  212.61   17.29
   2  -6  -8  238.48   16.64
   2  -6  -8  200.82   16.88
  -2   6  -8  234.18   16.52
  -2   6  -8  229.45   16.77
   6   2   9    6.89    1.03
  -6  -2   9    5.18    1.05
  -2   6   9    7.80    1.30
   2  -6   9    5.80    0.99
  -6  -2  -9    7.11    0.79
  -6  -2  -9    6.04    1.26
   6   2  -9    5.91    0.84
   6   2  -9    7.37    1.75
   2  -6  -9    7.82    0.94
   2  -6  -9    5.06    1.92
  -2   6  -9    5.56    0.66
  -2   6  -9    7.85    1.56
   6   2  10   28.94    2.64
  -6  -2  10   35.68    2.93
  -2   6  10   28.75    3.06
   2  -6  10   32.64    2.74
  -6  -2 -10   34.49    2.47
   6   2 -10   32.54    2.59
   6   2 -10   27.35    2.81
   2  -6 -10   30.85    2.60
  -2   6 -10   31.44    2.44
  -2   6 -10   30.09    3.22
   6   2  11   14.08    1.61
  -2   6  11   15.08    2.21
   2  -6  11   16.68    1.80
  -6  -2 -11   12.60    1.34
   2  -6 -11   13.34    1.63
  -2   6 -11   13.90    1.40
   6   2  12   23.31    2.23
  -2   6  12   22.03    2.69
  -6  -2 -12   23.31    2.02
   2  -6 -12   26.10    2.29
   6   2  13    8.50    1.38
  -2   6  13    6.51    1.88
  -6  -2 -13    6.20    0.90
   2  -6 -13    7.50    1.16
   6   2  14    0.53    1.08
  -2   6  14    1.57    1.64
  -6  -2 -14    1.11    0.62
   2  -6 -14    1.43    1.16
   6   2  15    9.51    1.75
  -2   6  15    9.60    1.60
  -6  -2 -15   11.08    1.30
   6   2  16    4.70    1.41
  -2   6  16    3.75    1.16
  -6  -2 -16    4.98    0.87
   6   2  17    3.57    0.81
  -2   6  17    5.19    1.24
   6   3   0   -0.02    0.14
  -6  -3   0    0.34    0.11
  -6  -3   0    0.68    0.24
  -6  -3   0    0.85    0.40
  -3   6   0    1.27    0.79
  -3   6   0    0.78    0.52
   3  -6   0    0.09    0.21
   3  -6   0   -0.32    0.29
   6   3   1  516.35   37.12
   6   3   1  523.40   37.11
   6   3   1  528.59   37.22
  -6  -3   1  519.72   37.08
  -6  -3   1  529.23   37.23
  -3   6   1  543.02   37.34
  -3   6   1  527.48   37.18
   3  -6   1  537.38   37.07
   3  -6   1  493.21   37.10
  -6  -3  -1  529.33   37.01
  -6  -3  -1  526.11   37.30
  -6  -3  -1  525.46   37.22
   6   3  -1  511.55   37.15
   3  -6  -1  514.45   37.21
   3  -6  -1  499.18   37.20
  -3   6  -1  593.31   37.48
  -3   6  -1  533.42   37.24
   6   3   2  228.74   17.24
   6   3   2  242.55   17.27
  -6  -3   2  258.87   17.29
  -6  -3   2  241.95   17.30
  -3   6   2  252.82   17.51
  -3   6   2  238.65   17.29
   3  -6   2  248.13   17.22
   3  -6   2  235.57   17.24
  -6  -3  -2  241.71   17.21
  -6  -3  -2  243.62   17.32
  -6  -3  -2  237.99   17.33
   6   3  -2  244.84   17.25
   3  -6  -2  232.03   17.37
   3  -6  -2  242.30   17.30
  -3   6  -2  271.55   17.40
  -3   6  -2  242.82   17.32
   6   3   3   12.83    1.14
   6   3   3   13.73    1.19
  -6  -3   3   13.14    1.19
  -3   6   3   13.62    1.59
  -3   6   3   12.48    1.18
   3  -6   3   14.34    1.09
   3  -6   3   14.03    1.11
  -6  -3  -3   13.08    1.11
  -6  -3  -3   15.32    1.32
  -6  -3  -3   12.38    1.27
   6   3  -3   15.13    1.11
   3  -6  -3   11.24    1.51
   3  -6  -3   14.24    1.15
  -3   6  -3   15.19    1.07
  -3   6  -3   14.78    1.20
   6   3   4  100.84    7.60
   6   3   4  111.11    7.59
  -6  -3   4  107.96    7.60
  -6  -3   4  109.88    7.52
  -3   6   4  112.23    7.71
  -3   6   4  107.77    7.59
   3  -6   4  104.85    7.52
   3  -6   4  118.29    7.56
  -6  -3  -4  103.96    7.50
  -6  -3  -4   89.31    7.62
  -6  -3  -4   99.25    7.61
   6   3  -4  100.09    7.54
   6   3  -4  107.79    7.72
   3  -6  -4   97.33    7.79
   3  -6  -4  101.47    7.52
  -3   6  -4  107.44    7.49
  -3   6  -4  105.81    7.58
  -3   6  -4  108.20    7.56
   6   3   5   17.18    1.63
   6   3   5   18.26    1.64
  -6  -3   5   18.41    1.57
  -6  -3   5   17.15    1.53
  -3   6   5   18.46    1.98
  -3   6   5   19.18    1.60
   3  -6   5   17.70    1.61
   3  -6   5   16.96    1.55
  -6  -3  -5   21.56    1.58
  -6  -3  -5   21.57    1.76
  -6  -3  -5   22.01    1.70
   6   3  -5   22.90    1.58
   6   3  -5   20.22    1.62
   3  -6  -5   21.16    1.71
   3  -6  -5   20.28    1.94
   3  -6  -5   22.71    1.60
  -3   6  -5   22.66    1.53
  -3   6  -5   22.34    1.63
   6   3   6  123.29   10.14
   6   3   6  147.61   10.17
  -6  -3   6  135.03   10.22
  -6  -3   6  130.56   10.15
  -3   6   6  139.90   10.30
  -3   6   6  142.06   10.19
   3  -6   6  131.03   10.05
   3  -6   6  149.03   10.37
  -6  -3  -6  136.67   10.04
  -6  -3  -6  144.32   10.22
  -6  -3  -6  146.67   10.15
   6   3  -6  137.73   10.05
   6   3  -6  143.70   10.26
   3  -6  -6  151.05   10.29
   3  -6  -6  138.04   10.31
   3  -6  -6  143.17   10.08
  -3   6  -6  152.76   10.02
  -3   6  -6  142.29   10.27
  -3   6  -6  141.60   10.12
   6   3   7    5.35    0.99
   6   3   7    4.14    0.94
  -6  -3   7    5.61    0.87
  -3   6   7    7.50    1.16
   3  -6   7    5.52    0.87
   3  -6   7    5.90    0.84
  -6  -3  -7    9.34    0.84
  -6  -3  -7   10.49    1.27
  -6  -3  -7    9.36    1.01
   6   3  -7    9.91    0.81
   6   3  -7    8.94    1.28
   3  -6  -7    8.98    1.02
   3  -6  -7    8.14    1.39
  -3   6  -7    9.46    0.73
  -3   6  -7    8.74    1.01
   6   3   8   15.71    1.48
  -6  -3   8   14.12    1.39
  -3   6   8   11.76    1.67
   3  -6   8   12.86    1.40
   3  -6   8   14.95    1.29
  -6  -3  -8   12.45    1.25
  -6  -3  -8    9.87    1.53
   6   3  -8   14.09    1.21
   6   3  -8   12.26    1.71
   3  -6  -8   15.07    1.39
   3  -6  -8   17.37    1.88
  -3   6  -8   15.06    1.17
  -3   6  -8   13.49    1.46
   6   3   9   15.91    1.72
  -6  -3   9   13.13    1.51
  -3   6   9   15.15    1.80
   3  -6   9   13.95    1.52
  -6  -3  -9   17.44    1.48
  -6  -3  -9   12.38    2.14
   6   3  -9   14.80    1.33
   6   3  -9   15.12    1.71
   3  -6  -9   17.84    1.49
   3  -6  -9   11.93    1.97
  -3   6  -9   17.16    1.31
  -3   6  -9   14.89    1.98
   6   3  10   47.86    3.84
  -3   6  10   53.58    4.20
   3  -6  10   50.05    3.95
  -6  -3 -10   48.87    3.70
   3  -6 -10   48.02    3.85
  -3   6 -10   48.66    3.62
  -3   6 -10   42.83    4.09
   6   3  11   11.92    1.77
  -3   6  11   11.97    1.85
   3  -6  11    9.94    1.39
  -6  -3 -11   13.97    1.41
   3  -6 -11   13.57    1.47
  -3   6 -11   13.04    1.16
   6   3  12   29.71    2.70
  -3   6  12   31.20    2.88
   3  -6  12   28.37    3.03
  -6  -3 -12   30.39    2.44
   3  -6 -12   28.04    2.54
  -3   6 -12   28.91    2.44
   6   3  13    0.36    0.96
  -3   6  13    1.75    1.50
  -6  -3 -13    2.17    0.69
   6   3  14    8.90    1.83
  -3   6  14    8.20    1.54
  -6  -3 -14    7.33    1.17
   3  -6 -14    8.97    1.19
   6   3  15    1.41    1.04
  -3   6  15    1.17    1.81
  -6  -3 -15    0.15    0.54
   6   3  16    2.15    0.99
  -3   6  16    3.51    1.11
  -6  -3 -16    2.46    0.65
   6   3  17    3.88    1.03
  -3   6  17    1.27    0.72
   6   4   0    0.81    0.25
   6   4   0    1.66    0.41
  -6  -4   0    1.47    0.39
  -6  -4   0    1.24    0.46
  -4   6   0    1.02    0.65
  -4   6   0    1.12    0.45
   4  -6   0    0.83    0.36
   4  -6   0    0.95    0.33
   6   4   1   29.47    2.29
   6   4   1   30.15    2.26
   6   4   1   30.73    2.34
  -6  -4   1   32.35    2.25
  -6  -4   1   30.76    2.36
  -4   6   1   30.20    2.51
  -4   6   1   33.78    2.37
   4  -6   1   30.82    2.25
   4  -6   1   30.88    2.30
  -6  -4  -1   30.17    2.22
  -6  -4  -1   31.95    2.35
  -6  -4  -1   28.29    2.35
   6   4  -1   30.63    2.21
   6   4  -1   30.04    2.35
   4  -6  -1   29.24    2.35
   4  -6  -1   31.01    2.33
  -4   6  -1   33.71    2.38
  -4   6  -1   31.84    2.36
   6   4   2   89.84    6.51
   6   4   2   88.41    6.51
   6   4   2   95.97    6.59
  -6  -4   2   93.66    6.62
  -6  -4   2   97.21    6.59
  -6  -4   2   89.41    6.56
  -4   6   2   96.90    6.86
  -4   6   2   95.35    6.57
   4  -6   2   85.40    6.48
  -6  -4  -2   89.39    6.48
  -6  -4  -2   87.15    6.60
  -6  -4  -2   89.35    6.59
   6   4  -2   90.95    6.48
   6   4  -2   89.91    6.55
   4  -6  -2   87.85    6.70
   4  -6  -2   86.50    6.53
  -4   6  -2   98.22    6.62
   6   4   3   97.91    7.44
   6   4   3  105.26    7.45
   6   4   3  103.63    7.46
  -6  -4   3  107.58    7.48
  -6  -4   3  103.44    7.43
  -4   6   3  107.28    7.84
  -4   6   3  108.22    7.47
   4  -6   3  102.71    7.39
   4  -6   3  108.84    7.48
  -6  -4  -3   98.96    7.38
  -6  -4  -3  101.62    7.52
  -6  -4  -3  103.36    7.45
   6   4  -3  102.66    7.38
   4  -6  -3  100.89    7.65
   4  -6  -3  100.74    7.42
  -4   6  -3  106.97    7.46
   6   4   4   11.44    1.17
   6   4   4   14.01    1.27
  -6  -4   4   13.75    1.15
  -4   6   4   14.71    1.49
  -4   6   4   13.90    1.13
   4  -6   4   12.71    1.11
   4  -6   4   12.34    1.15
  -6  -4  -4   12.15    1.12
  -6  -4  -4   12.19    1.25
  -6  -4  -4   13.72    1.19
   6   4  -4   14.58    1.06
   6   4  -4   14.49    1.23
   4  -6  -4   15.44    1.62
   4  -6  -4   12.03    1.09
  -4   6  -4   13.52    1.05
  -4   6  -4   13.91    1.17
   6   4   5   28.26    2.52
   6   4   5   32.63    2.53
  -6  -4   5   28.21    2.38
  -4   6   5   31.82    2.68
  -4   6   5   33.08    2.50
   4  -6   5   32.44    2.44
   4  -6   5   33.41    2.50
  -6  -4  -5   33.79    2.43
  -6  -4  -5   32.24    2.60
  -6  -4  -5   32.74    2.53
   6   4  -5   34.01    2.39
   6   4  -5   33.59    2.52
   4  -6  -5   30.80    2.76
  -4   6  -5   32.11    2.36
  -4   6  -5   32.09    2.48
   6   4   6  261.10   19.84
   6   4   6  288.72   19.91
  -6  -4   6  280.60   19.95
  -6  -4   6  274.33   19.87
  -4   6   6  290.17   19.97
  -4   6   6  282.50   19.91
   4  -6   6  281.24   19.82
   4  -6   6  301.38   19.87
  -6  -4  -6  278.98   19.75
  -6  -4  -6  268.92   19.96
  -6  -4  -6  270.16   19.83
   6   4  -6  277.68   19.78
   6   4  -6  269.57   20.12
   4  -6  -6  283.78   19.90
   4  -6  -6  265.03   20.04
  -4   6  -6  291.17   19.84
  -4   6  -6  254.43   19.94
  -4   6  -6  290.78   19.86
   6   4   7    2.24    0.72
   6   4   7    1.63    0.91
  -6  -4   7    2.06    0.60
  -4   6   7    1.42    0.89
  -4   6   7    0.56    0.61
   4  -6   7    1.27    0.57
   4  -6   7    2.15    0.54
  -6  -4  -7    1.10    0.65
  -6  -4  -7    1.44    1.13
  -6  -4  -7    1.69    0.73
   6   4  -7    1.28    0.39
   6   4  -7    0.94    0.71
   4  -6  -7    2.77    0.98
   4  -6  -7    3.31    1.51
  -4   6  -7    1.53    0.34
  -4   6  -7    3.92    0.81
   6   4   8    6.13    0.95
  -6  -4   8    7.69    0.96
  -4   6   8    7.15    1.73
   4  -6   8    4.99    1.27
   4  -6   8    6.14    1.03
  -6  -4  -8    6.52    0.84
  -6  -4  -8    9.47    1.33
   6   4  -8    7.83    0.78
   6   4  -8    5.69    1.09
   4  -6  -8    7.46    1.17
   4  -6  -8    6.77    1.84
  -4   6  -8    7.86    0.77
  -4   6  -8    8.08    1.37
   6   4   9    3.03    0.83
  -4   6   9    1.43    1.19
   4  -6   9    5.31    0.95
   4  -6   9    3.57    0.81
  -6  -4  -9    3.14    0.64
   4  -6  -9    3.47    0.79
   4  -6  -9    3.43    1.37
  -4   6  -9    4.19    0.55
  -4   6  -9    3.63    1.09
   6   4  10   47.95    3.67
  -4   6  10   53.84    4.11
   4  -6  10   46.41    3.65
  -6  -4 -10   43.95    3.51
   4  -6 -10   42.16    3.75
  -4   6 -10   44.74    3.47
   6   4  11   11.91    1.43
  -4   6  11    8.63    1.69
   4  -6  11   11.05    1.63
  -6  -4 -11   10.75    1.13
   4  -6 -11   10.94    1.37
  -4   6 -11   10.06    1.05
   6   4  12    2.10    1.00
  -4   6  12    2.47    1.44
   4  -6  12    1.48    1.16
  -6  -4 -12    1.32    0.64
   4  -6 -12    1.89    0.90
  -4   6 -12    1.93    0.55
   6   4  13   12.38    1.72
  -4   6  13   12.27    1.91
   4  -6  13   11.22    1.91
  -6  -4 -13   11.49    1.30
  -4   6 -13   12.01    1.27
   6   4  14    9.57    1.50
  -4   6  14   10.16    1.71
  -6  -4 -14   10.18    1.09
   6   4  15    5.52    1.27
  -4   6  15    3.84    1.39
  -6  -4 -15    2.99    0.71
   6   4  16    6.60    1.27
  -4   6  16    5.57    1.64
  -6  -4 -16   12.13    1.05
   6   4  17   13.56    1.38
  -4   6  17   12.45    1.33
   6   5   0    0.76    0.24
   6   5   0    0.32    0.40
  -6  -5   0    0.17    0.10
  -6  -5   0    0.50    0.35
  -6  -5   0    1.04    0.45
  -5   6   0    1.44    0.68
  -5   6   0    1.02    0.43
   5  -6   0    0.85    0.24
   6   5   1   28.08    2.11
   6   5   1   28.69    2.09
   6   5   1   25.65    2.19
  -6  -5   1   26.59    2.09
  -6  -5   1   29.00    2.06
  -6  -5   1   29.73    2.20
  -5   6   1   30.99    2.42
  -5   6   1   30.21    2.19
   5  -6   1   27.88    2.07
  -6  -5  -1   28.20    2.05
  -6  -5  -1   27.74    2.17
  -6  -5  -1   27.35    2.20
   6   5  -1   28.92    2.06
   6   5  -1   27.80    2.19
   5  -6  -1   25.46    2.17
  -5   6  -1   30.09    2.25
  -5   6  -1   30.29    2.21
   6   5   2   30.27    2.40
   6   5   2   31.72    2.39
   6   5   2   34.03    2.54
  -6  -5   2   33.75    2.32
  -6  -5   2   30.24    2.44
  -5   6   2   35.86    2.76
  -5   6   2   32.34    2.45
   5  -6   2   30.25    2.36
  -6  -5  -2   32.06    2.35
  -6  -5  -2   29.17    2.48
  -6  -5  -2   33.24    2.55
   6   5  -2   34.43    2.32
   6   5  -2   32.50    2.44
   5  -6  -2   30.42    2.53
  -5   6  -2   33.96    2.42
   6   5   3  159.49   12.38
   6   5   3  176.97   12.40
   6   5   3  181.38   12.44
  -6  -5   3  167.92   12.41
  -6  -5   3  172.66   12.41
  -5   6   3  185.55   12.63
  -5   6   3  167.11   12.40
   5  -6   3  174.79   12.35
   5  -6   3  202.97   12.54
  -6  -5  -3  175.71   12.33
  -6  -5  -3  170.98   12.45
  -6  -5  -3  171.92   12.44
   6   5  -3  175.03   12.44
   6   5  -3  175.64   12.34
   6   5  -3  176.05   12.44
   5  -6  -3  152.76   12.47
  -5   6  -3  175.82   12.44
   6   5   4    3.40    0.62
   6   5   4    2.04    0.52
   6   5   4    2.98    0.70
  -6  -5   4    3.49    0.45
  -6  -5   4    4.08    0.52
  -5   6   4    2.47    1.22
  -5   6   4    3.77    0.55
   5  -6   4    2.38    0.43
   5  -6   4    2.76    0.47
  -6  -5  -4    2.15    0.42
  -6  -5  -4    2.31    0.67
  -6  -5  -4    2.58    0.61
   6   5  -4    2.74    0.34
   6   5  -4    2.52    0.33
   5  -6  -4    2.74    1.07
  -5   6  -4    2.77    0.35
   6   5   5   22.43    1.91
   6   5   5   24.90    1.85
  -6  -5   5   23.34    1.69
  -6  -5   5   18.67    1.70
  -5   6   5   25.63    2.14
  -5   6   5   21.14    1.76
   5  -6   5   23.24    1.75
   5  -6   5   22.67    1.78
  -6  -5  -5   21.21    1.72
  -6  -5  -5   20.26    2.03
  -6  -5  -5   20.85    1.79
   6   5  -5   21.09    1.62
   6   5  -5   21.48    1.79
   5  -6  -5   18.89    2.01
  -5   6  -5   22.57    1.65
   6   5   6  183.78   13.85
   6   5   6  189.77   13.91
  -6  -5   6  182.23   13.86
  -5   6   6  200.94   14.10
  -5   6   6  204.22   13.91
   5  -6   6  185.21   13.80
   5  -6   6  201.30   14.14
  -6  -5  -6  195.25   13.75
  -6  -5  -6  182.61   13.93
  -6  -5  -6  190.09   13.86
   6   5  -6  201.72   13.78
   6   5  -6  185.73   14.03
   5  -6  -6  201.30   13.95
   5  -6  -6  186.43   14.06
  -5   6  -6  207.56   13.74
   6   5   7    0.08    0.69
  -6  -5   7    1.66    0.62
  -5   6   7    0.51    0.85
  -5   6   7    1.81    0.57
   5  -6   7    1.08    0.83
   5  -6   7    0.61    0.58
  -6  -5  -7    0.97    0.46
  -6  -5  -7    1.96    0.92
  -6  -5  -7    1.35    0.61
   6   5  -7    0.82    0.34
   6   5  -7    1.08    0.84
   5  -6  -7    1.02    0.70
   5  -6  -7    3.37    1.57
  -5   6  -7    2.25    0.38
   6   5   8   31.08    2.74
  -5   6   8   33.47    2.80
   5  -6   8   26.37    2.50
   5  -6   8   34.88    2.55
  -6  -5  -8   29.37    2.78
   5  -6  -8   29.51    2.61
   5  -6  -8   27.21    3.06
  -5   6  -8   33.20    2.35
  -5   6  -8   31.79    2.59
   6   5   9   13.68    1.42
  -5   6   9   11.61    1.82
   5  -6   9   12.21    1.39
   5  -6   9   13.48    1.32
  -6  -5  -9   10.86    1.13
   5  -6  -9   10.00    1.31
  -5   6  -9   11.50    1.03
  -5   6  -9    7.08    1.63
  -5   6  10    0.52    1.33
   5  -6  10    1.97    1.21
  -6  -5 -10    1.98    0.67
   5  -6 -10    0.68    0.78
  -5   6 -10    1.41    0.56
   6   5  11    1.59    0.99
  -5   6  11    0.11    1.93
   5  -6  11    0.27    0.90
  -6  -5 -11    0.71    0.61
  -5   6 -11    0.70    0.52
  -5   6  12    4.69    2.04
   5  -6  12    5.75    1.28
   5  -6 -12    4.41    1.30
  -5   6 -12    5.64    0.75
  -5   6  13    3.46    2.15
   5  -6  13    1.34    1.08
  -6  -5 -13    0.52    0.68
  -5   6 -13    0.02    0.55
   6   5  14    1.04    1.15
  -5   6  14    3.78    1.44
  -6  -5 -14    1.18    0.66
   6   5  15   21.92    2.13
  -5   6  15   18.23    2.36
  -6  -5 -15   22.83    1.83
   6   5  16    0.55    0.93
  -5   6  16    3.22    1.68
  -6  -5 -16    0.80    0.53
   6   5  17   10.65    1.20
  -5   6  17    6.07    1.09
  -6  -5 -17   11.72    0.93
   6   6   0  171.52   12.63
   6   6   0  179.42   12.70
  -6  -6   0  184.75   12.75
  -6  -6   0  175.64   12.69
  -6   6   0  183.05   12.76
  -6   6   0  182.37   12.90
  -6   6   0  175.52   12.69
   6  -6   0  171.45   12.62
   6   6   1    1.02    0.36
   6   6   1    0.90    0.35
   6   6   1    1.32    0.63
  -6  -6   1    1.17    0.27
  -6  -6   1    1.05    0.21
  -6  -6   1    1.49    0.52
  -6   6   1    3.10    0.88
  -6   6   1    1.23    0.49
   6  -6   1    1.23    0.24
  -6  -6  -1    1.01    0.25
  -6  -6  -1    0.26    0.45
  -6  -6  -1    1.22    0.70
   6   6  -1    1.16    0.17
   6   6  -1    1.76    0.43
   6  -6  -1    0.48    0.28
  -6   6  -1   -0.08    0.52
  -6   6  -1    1.54    0.42
  -6   6  -1    0.47    0.44
   6   6   2  309.31   23.22
   6   6   2  330.58   23.21
   6   6   2  324.81   23.31
  -6  -6   2  326.07   23.26
  -6   6   2  345.98   23.41
  -6   6   2  330.21   23.30
   6  -6   2  307.98   23.14
  -6  -6  -2  325.75   23.14
  -6  -6  -2  322.90   23.29
  -6  -6  -2  331.20   23.29
   6   6  -2  334.91   23.22
   6  -6  -2  322.89   23.31
  -6   6  -2  353.31   23.45
   6   6   3    0.29    0.40
   6   6   3    0.30    0.38
   6   6   3   -0.49    0.43
  -6  -6   3    0.45    0.41
  -6   6   3    1.19    1.02
  -6   6   3   -0.11    0.44
   6  -6   3   -0.10    0.27
  -6  -6  -3    1.07    0.28
  -6  -6  -3    0.47    0.48
  -6  -6  -3    0.46    0.51
   6   6  -3   -0.06    0.34
   6  -6  -3    0.50    0.79
  -6   6  -3    0.35    0.37
   6   6   4   34.64    3.01
   6   6   4   40.79    3.04
   6   6   4   42.68    3.03
  -6  -6   4   38.23    2.98
  -6  -6   4   34.98    2.96
  -6   6   4   38.49    3.33
  -6   6   4   38.23    2.99
   6  -6   4   41.01    2.96
   6  -6   4   46.73    3.08
  -6  -6  -4   40.29    2.94
  -6  -6  -4   39.70    3.05
  -6  -6  -4   38.74    3.10
   6   6  -4   41.88    2.88
   6  -6  -4   36.75    3.20
  -6   6  -4   41.42    2.96
   6   6   5    1.01    0.57
   6   6   5    0.35    0.73
   6   6   5    0.88    0.51
  -6  -6   5    0.89    0.29
  -6  -6   5    0.93    0.46
  -6   6   5    3.41    1.26
  -6   6   5    0.70    0.65
   6  -6   5    1.51    0.45
   6  -6   5    3.00    0.66
  -6  -6  -5    0.85    0.51
  -6  -6  -5    0.17    0.94
  -6  -6  -5    0.54    0.74
   6   6  -5    1.36    0.23
   6   6  -5    1.06    0.21
   6  -6  -5    0.82    0.84
  -6   6  -5    2.00    0.41
   6   6   6    3.16    0.91
  -6  -6   6    0.80    0.37
  -6  -6   6    0.23    0.40
  -6   6   6    0.93    0.92
  -6   6   6    1.09    0.74
   6  -6   6   -0.37    0.65
   6  -6   6    0.37    0.52
  -6  -6  -6    1.83    0.44
  -6  -6  -6    0.70    0.79
  -6  -6  -6   -0.12    0.58
   6   6  -6    1.30    0.29
   6   6  -6   -0.08    0.47
   6  -6  -6    0.83    1.35
  -6   6  -6    0.93    0.30
   6   6   7    0.67    0.69
  -6   6   7    0.03    0.89
  -6   6   7    0.52    0.57
   6  -6   7    0.34    0.57
   6  -6   7    0.11    0.53
  -6  -6  -7    0.52    0.46
  -6  -6  -7    1.18    0.91
  -6  -6  -7    0.02    0.58
   6  -6  -7    0.96    0.85
   6  -6  -7   -0.13    0.99
  -6   6  -7    0.54    0.31
  -6   6  -7    0.25    0.49
   6   6   8  193.41   13.67
  -6   6   8  197.37   13.88
   6  -6   8  181.53   13.73
   6  -6   8  188.93   14.08
  -6  -6  -8  181.42   13.50
  -6  -6  -8  183.98   13.85
   6  -6  -8  195.26   13.81
   6  -6  -8  179.13   13.87
  -6   6  -8  203.50   13.59
   6   6   9    6.38    1.08
  -6   6   9    9.46    1.61
   6  -6   9    7.13    1.13
   6  -6   9    6.27    1.30
  -6  -6  -9    6.06    0.83
   6  -6  -9    4.86    1.03
  -6   6  -9    5.37    0.77
   6   6  10   10.41    1.47
  -6   6  10   12.33    1.97
   6  -6  10   13.19    1.47
  -6  -6 -10   12.93    1.28
  -6   6 -10   14.10    1.15
  -6   6  11    9.90    1.71
   6  -6  11    2.30    1.15
  -6   6 -11    5.34    0.79
   6   6  12   25.32    2.56
  -6   6  12   26.22    2.82
   6  -6  12   27.53    3.09
   6  -6 -12   29.06    2.54
  -6   6 -12   30.40    2.38
   6   6  13    6.41    1.41
  -6   6  13    7.08    2.29
   6  -6  13    9.60    1.40
  -6  -6 -13    5.78    0.94
  -6   6 -13    5.99    0.87
   6   6  14    4.71    1.28
  -6   6  14   10.77    2.34
   6  -6  14   11.50    1.48
  -6   6 -14    9.32    1.04
   6   6  15    0.33    1.04
  -6   6  15   -0.24    1.31
  -6  -6 -15   -0.10    0.54
   6   6  16    2.40    0.99
  -6   6  16    3.18    1.50
  -6  -6 -16    2.82    0.65
   6   6  17   -0.80    0.63
  -6   6  17    0.29    0.58
  -6  -6 -17   -0.41    0.35
   7  -6   0    0.75    0.26
  -7   6   0   -0.19    0.73
  -7   6   0    0.77    0.41
  -7   6   0   -0.14    0.47
   6   7   0    0.66    0.15
   6   7   0    0.88    0.49
  -6  -7   0    0.88    0.15
  -6  -7   0    0.28    0.34
  -6  -7   0    1.33    0.76
   7  -6   1    4.20    0.51
  -7   6   1    5.05    1.06
  -7   6   1    4.31    0.70
   6   7   1    3.12    0.48
   6   7   1    4.44    0.46
   6   7   1    3.74    0.67
  -6  -7   1    3.78    0.69
  -7   6  -1    8.53    0.84
  -7   6  -1    5.38    0.74
  -7   6  -1    5.36    0.83
  -6  -7  -1    7.57    0.73
  -6  -7  -1    6.27    0.94
   6   7  -1    7.77    0.73
   7  -6   2   10.24    0.93
  -7   6   2   13.43    1.47
  -7   6   2   11.38    1.07
   6   7   2    8.96    0.94
   6   7   2    9.45    0.92
   6   7   2   10.20    1.04
  -6  -7   2   10.64    1.11
  -7   6  -2   11.09    1.04
   7  -6  -2    9.79    0.97
  -6  -7  -2   11.14    0.85
  -6  -7  -2   11.56    1.10
  -6  -7  -2   10.26    1.06
   6   7  -2   11.58    1.10
   7  -6   3   33.02    2.44
  -7   6   3   37.27    2.90
  -7   6   3   34.82    2.54
   6   7   3   31.24    2.50
   6   7   3   34.31    2.51
   6   7   3   34.87    2.62
  -6  -7   3   32.69    2.49
  -7   6  -3   35.73    2.43
   7  -6  -3   27.51    2.61
  -6  -7  -3   32.27    2.42
  -6  -7  -3   31.85    2.67
  -6  -7  -3   28.69    2.56
   6   7  -3   29.65    2.46
   7  -6   4   51.03    3.91
   7  -6   4   60.47    4.02
  -7   6   4   57.62    4.51
  -7   6   4   58.86    3.99
   6   7   4   55.31    4.00
   6   7   4   57.61    4.01
  -6  -7   4   54.79    4.04
  -7   6  -4   54.78    3.94
   7  -6  -4   45.05    4.19
  -6  -7  -4   50.55    3.91
  -6  -7  -4   46.87    4.05
  -6  -7  -4   48.36    4.03
   6   7  -4   56.57    4.00
   7  -6   5   46.07    3.73
   7  -6   5   50.87    3.74
  -7   6   5   57.94    4.10
  -7   6   5   52.97    3.77
   6   7   5   54.24    3.84
   6   7   5   50.55    3.77
  -6  -7   5   47.17    3.76
  -7   6  -5   50.63    3.64
   7  -6  -5   43.03    3.87
  -6  -7  -5   49.64    3.70
  -6  -7  -5   49.05    3.86
  -6  -7  -5   47.46    3.82
   7  -6   6   52.63    4.16
   7  -6   6   60.47    4.40
  -7   6   6   53.20    4.65
  -7   6   6   52.71    4.21
   6   7   6   57.93    4.32
   6   7   6   52.96    4.20
  -6  -7   6   50.05    4.10
  -7   6  -6   55.69    4.04
   7  -6  -6   53.96    4.44
  -6  -7  -6   59.68    4.18
  -6  -7  -6   54.70    4.39
  -6  -7  -6   63.07    4.24
   7  -6   7    0.36    0.58
   7  -6   7    1.01    0.62
  -7   6   7    1.50    1.03
   6   7   7    0.19    0.69
  -7   6  -7    0.50    0.31
  -7   6  -7    1.72    0.67
   7  -6  -7    1.03    0.72
   7  -6  -7    0.58    1.00
  -6  -7  -7    0.74    0.50
  -6  -7  -7    0.46    0.95
  -6  -7  -7    1.37    0.88
   7  -6   8   52.73    3.91
   7  -6   8   51.70    3.89
  -7   6   8   50.70    4.07
   6   7   8   56.49    3.91
  -7   6  -8   52.09    3.65
   7  -6  -8   48.19    4.08
  -6  -7  -8   51.34    3.78
  -6  -7  -8   40.88    4.05
  -6  -7  -8   43.38    3.81
   7  -6   9   25.70    2.28
  -7   6   9   27.37    2.81
   6   7   9   29.08    2.58
  -7   6  -9   23.74    2.05
  -6  -7  -9   26.81    2.23
   7  -6  10   15.42    1.62
  -7   6  10   15.02    2.56
   6   7  10   16.69    1.65
  -7   6 -10   14.33    1.25
  -6  -7 -10   13.49    1.38
   7  -6  11   17.29    2.15
  -7   6  11   17.06    2.35
  -7   6 -11   17.03    1.58
   7  -6  12   32.36    3.01
  -7   6  12   35.18    3.48
   6   7  12   35.75    3.13
  -7   6 -12   39.07    2.85
  -6  -7 -12   33.84    2.82
   7  -6  13   12.27    2.00
  -7   6  13   10.59    2.02
   6   7  13    7.08    1.50
  -7   6 -13   11.78    1.30
   7  -6  14    1.83    1.07
  -7   6  14    5.79    2.35
   6   7  14    0.33    1.04
  -7   6 -14    1.18    0.62
  -7   6  15    2.17    1.27
  -7   6 -15    2.57    0.63
  -7   6  16    5.49    1.14
  -7   6  17    8.25    0.91
   6   7  17    8.05    1.11
  -6  -7 -17    9.74    0.86
   7  -5   0   59.83    4.19
  -7   5   0   60.96    4.46
  -7   5   0   59.58    4.34
  -7   5   0   57.00    4.28
   5   7   0   56.36    4.14
   5   7   0   56.98    4.28
  -5  -7   0   56.98    4.17
  -5  -7   0   59.03    4.25
  -5  -7   0   55.68    4.29
   7  -5   1   74.82    5.32
  -7   5   1   70.76    5.58
  -7   5   1   77.81    5.42
   5   7   1   71.99    5.36
   5   7   1   76.98    5.47
  -5  -7   1   74.21    5.46
  -7   5  -1   74.40    5.45
  -7   5  -1   73.78    5.40
  -7   5  -1   81.08    5.46
   7  -5  -1   69.32    5.35
  -5  -7  -1   70.58    5.33
  -5  -7  -1   78.09    5.40
  -5  -7  -1   77.20    5.49
   5   7  -1   73.32    5.42
   7  -5   2   16.84    1.35
  -7   5   2   19.32    2.07
  -7   5   2   18.19    1.46
   5   7   2   16.30    1.42
   5   7   2   19.26    1.52
  -5  -7   2   15.21    1.44
  -7   5  -2   18.80    1.61
  -7   5  -2   17.72    1.44
   7  -5  -2   17.59    1.46
  -5  -7  -2   16.70    1.37
  -5  -7  -2   16.16    1.53
  -5  -7  -2   16.81    1.59
   5   7  -2   19.58    1.48
   7  -5   3  324.27   23.79
   7  -5   3  365.86   24.07
  -7   5   3  354.31   24.58
  -7   5   3  342.23   23.90
   5   7   3  343.92   23.95
   5   7   3  341.65   23.99
  -5  -7   3  329.82   23.93
  -7   5  -3  342.35   23.93
   7  -5  -3  327.99   24.33
  -5  -7  -3  332.57   23.83
  -5  -7  -3  323.79   24.00
  -5  -7  -3  332.42   23.95
   5   7  -3  326.02   23.93
   7  -5   4   97.09    7.42
   7  -5   4   99.87    7.44
  -7   5   4  102.00    7.76
  -7   5   4  101.12    7.43
   5   7   4  103.90    7.49
   5   7   4  105.89    7.48
  -5  -7   4  103.35    7.47
  -7   5  -4  108.00    7.45
   7  -5  -4  106.11    7.66
  -5  -7  -4  103.84    7.41
  -5  -7  -4  104.19    7.74
  -5  -7  -4  105.52    7.55
   5   7  -4  103.22    7.44
   7  -5   5  108.77    7.85
   7  -5   5  114.23    7.93
  -7   5   5  112.49    8.13
  -7   5   5  109.33    7.89
   5   7   5  110.94    7.93
   5   7   5  112.07    7.89
  -5  -7   5  101.34    7.81
  -7   5  -5  110.40    7.77
   7  -5  -5  102.87    8.08
  -5  -7  -5  106.79    7.83
  -5  -7  -5  105.44    7.98
  -5  -7  -5  107.14    7.91
   5   7  -5  107.20    7.87
   5   7  -5  115.02    7.89
   7  -5   6   11.84    1.25
   7  -5   6   10.15    1.10
  -7   5   6   11.78    1.70
  -7   5   6   12.87    1.14
   5   7   6   15.56    1.49
   5   7   6   12.75    1.18
  -5  -7   6   11.99    1.04
  -7   5  -6   10.86    0.99
   7  -5  -6   10.95    1.50
  -5  -7  -6   13.03    1.19
  -5  -7  -6   10.36    1.40
  -5  -7  -6   11.60    1.20
   7  -5   7  128.73    9.61
   7  -5   7  139.07    9.59
  -7   5   7  138.09    9.76
   5   7   7  140.16    9.63
  -7   5  -7  136.94    9.49
  -7   5  -7  120.29    9.55
   7  -5  -7  130.46    9.64
   7  -5  -7  126.01    9.77
  -5  -7  -7  132.53    9.52
  -5  -7  -7  129.74    9.82
  -5  -7  -7  135.06    9.74
   7  -5   8  115.69    9.09
   7  -5   8  134.64    8.98
  -7   5   8  140.14    9.22
   5   7   8  127.36    9.08
  -7   5  -8  124.23    8.87
   7  -5  -8  111.63    9.16
  -5  -7  -8  119.09    8.89
  -5  -7  -8  112.84    9.19
   7  -5   9   -0.19    0.66
  -7   5   9    1.75    1.75
   5   7   9   -0.22    0.82
  -7   5  -9    0.13    0.38
   7  -5  -9    0.13    0.73
  -5  -7  -9    0.25    0.55
   7  -5  10    9.52    1.58
  -7   5  10   10.51    1.79
   5   7  10   12.10    1.45
  -7   5 -10    8.00    1.10
  -5  -7 -10   11.91    1.20
   7  -5  11   12.76    1.44
  -7   5  11   12.81    1.92
   5   7  11    9.99    1.47
  -7   5 -11    8.14    0.94
  -5  -7 -11    6.81    1.04
   7  -5  12    1.98    1.21
  -7   5  12    2.03    1.52
   5   7  12   -0.53    1.07
  -7   5 -12    1.02    0.55
   7  -5  13    3.49    1.21
  -7   5  13    6.23    2.42
   5   7  13    4.80    1.25
  -7   5 -13    3.90    0.76
  -5  -7 -13    5.34    1.05
   7  -5  14    6.70    1.75
  -7   5  14    8.55    1.85
   5   7  14    9.73    1.51
  -7   5 -14    9.33    1.17
  -5  -7 -14    6.62    1.07
   7  -5  15    0.56    0.85
  -7   5  15    0.44    1.24
   5   7  15   -0.68    1.00
  -7   5 -15    0.90    0.74
  -5  -7 -15    0.22    0.67
  -7   5  16    4.34    1.40
   5   7  16    7.08    1.27
  -5  -7 -16    8.21    0.90
   7  -4   0    2.07    0.31
  -7   4   0    2.87    0.94
  -7   4   0    2.66    0.49
  -7   4   0    2.66    0.48
   4   7   0    3.08    0.33
   4   7   0    2.62    0.52
  -4  -7   0    2.86    0.52
  -4  -7   0    2.54    0.56
   7  -4   1  181.84   12.96
  -7   4   1  195.23   13.17
  -7   4   1  184.02   13.03
   4   7   1  183.39   13.02
   4   7   1  184.05   13.05
  -4  -7   1  176.91   13.07
  -7   4  -1  180.70   13.38
  -7   4  -1  172.97   13.02
  -7   4  -1  193.70   13.04
   7  -4  -1  181.24   12.97
  -4  -7  -1  186.27   12.97
  -4  -7  -1  179.89   13.06
  -4  -7  -1  175.26   13.07
   4   7  -1  186.55   13.06
   7  -4   2   18.91    1.49
  -7   4   2   18.96    1.88
  -7   4   2   19.16    1.59
   4   7   2   20.55    1.57
   4   7   2   20.06    1.63
  -4  -7   2   21.17    1.66
  -7   4  -2   21.07    1.51
  -7   4  -2   18.73    1.60
   7  -4  -2   16.19    1.54
  -4  -7  -2   19.17    1.49
  -4  -7  -2   21.51    1.72
  -4  -7  -2   21.17    1.72
   4   7  -2   19.81    1.57
   7  -4   3   73.22    5.23
   7  -4   3   78.53    5.26
  -7   4   3   74.06    5.62
  -7   4   3   72.82    5.26
   4   7   3   68.57    5.31
   4   7   3   71.43    5.30
  -4  -7   3   76.60    5.34
  -7   4  -3   71.85    5.23
  -7   4  -3   70.62    5.42
   7  -4  -3   73.77    5.50
  -4  -7  -3   70.95    5.23
  -4  -7  -3   68.39    5.33
  -4  -7  -3   74.67    5.32
   4   7  -3   70.04    5.23
   7  -4   4    3.06    0.55
   7  -4   4    1.89    0.46
  -7   4   4    1.87    1.04
  -7   4   4    1.51    0.47
   4   7   4    2.01    0.61
   4   7   4    1.20    0.54
  -4  -7   4    1.50    0.41
  -7   4  -4    2.65    0.33
   7  -4  -4    2.62    0.73
  -4  -7  -4    2.73    0.46
  -4  -7  -4    2.63    0.73
  -4  -7  -4    2.57    0.78
   4   7  -4    2.78    0.45
   7  -4   5    3.55    0.64
   7  -4   5    5.62    0.70
  -7   4   5    4.94    1.06
  -7   4   5    4.00    0.57
   4   7   5    4.57    0.84
   4   7   5    4.18    0.68
  -4  -7   5    4.62    0.45
  -4  -7   5    3.46    0.49
  -7   4  -5    6.85    0.53
   7  -4  -5    3.77    1.20
  -4  -7  -5    5.92    0.66
  -4  -7  -5    5.45    1.31
  -4  -7  -5    3.76    0.69
   4   7  -5    5.20    0.39
   4   7  -5    4.46    0.59
   4   7  -5    5.28    0.63
   7  -4   6  108.78    8.01
   7  -4   6  112.08    8.03
  -7   4   6  117.60    8.25
  -7   4   6  106.10    8.04
   4   7   6  117.01    8.13
   4   7   6  111.88    8.04
  -4  -7   6  113.76    7.85
  -4  -7   6  110.03    7.94
  -7   4  -6  111.48    7.97
  -7   4  -6  114.48    8.18
  -7   4  -6  111.63    7.99
   7  -4  -6  108.74    8.21
  -4  -7  -6  108.45    8.00
  -4  -7  -6  107.29    8.22
  -4  -7  -6  116.33    8.07
   4   7  -6  111.68    7.91
   4   7  -6   93.31    8.31
   7  -4   7   17.51    1.56
   7  -4   7   16.58    1.60
  -7   4   7   14.72    1.68
   4   7   7   13.56    1.59
   4   7   7   14.17    1.52
   4   7   7   14.17    1.52
  -7   4  -7   18.55    1.42
  -7   4  -7   18.03    1.48
   7  -4  -7   19.94    1.61
   7  -4  -7   12.83    1.73
  -4  -7  -7   19.03    1.50
  -4  -7  -7   18.70    1.85
  -4  -7  -7   17.82    1.58
   7  -4   8    9.02    1.27
   7  -4   8    8.17    1.23
  -7   4   8    6.49    1.60
   4   7   8    6.95    1.33
  -7   4  -8    9.85    0.86
   7  -4  -8    3.06    1.73
  -4  -7  -8    6.56    1.03
  -4  -7  -8    6.32    1.46
   7  -4   9   50.11    4.36
   7  -4   9   55.92    4.27
  -7   4   9   59.90    4.53
   4   7   9   51.29    4.30
  -7   4  -9   57.97    4.11
   7  -4  -9   52.32    4.17
   7  -4  -9   51.79    4.43
  -4  -7  -9   56.79    4.11
   7  -4  10   -0.13    0.77
  -7   4  10   -0.81    1.37
   4   7  10    0.76    0.92
  -7   4 -10   -0.12    0.42
  -4  -7 -10   -0.36    0.57
   7  -4  11    1.54    0.88
  -7   4  11    2.27    1.48
   4   7  11    1.77    1.53
  -7   4 -11    1.07    0.55
  -4  -7 -11    1.50    0.98
   7  -4  12    1.24    1.42
  -7   4  12    0.26    2.11
   4   7  12    0.97    1.19
  -7   4 -12    1.11    0.76
  -4  -7 -12    2.90    0.83
   7  -4  13    0.18    0.99
  -7   4  13   -0.85    1.45
   4   7  13   -1.23    1.11
  -7   4 -13    0.01    0.55
  -4  -7 -13   -0.89    0.73
   7  -4  14    5.56    1.22
  -7   4  14   10.19    1.94
   4   7  14    7.26    1.44
  -7   4 -14    6.61    0.86
  -4  -7 -14    6.99    1.01
   7  -4  15    9.58    1.41
  -7   4  15    8.34    1.70
   4   7  15   11.61    1.53
  -7   4 -15   12.86    1.22
  -4  -7 -15   12.17    1.20
  -7   4  16    0.66    0.71
   4   7  16    1.20    0.98
  -4  -7 -16   -0.25    0.51
   4   7  17    3.63    0.85
  -4  -7 -17    2.91    0.54
   7  -3   0   30.96    2.17
  -7   3   0   30.85    2.35
  -7   3   0   27.86    2.22
   3   7   0   29.17    2.18
   3   7   0   28.80    2.27
  -3  -7   0   31.77    2.23
  -3  -7   0   27.13    2.33
   7  -3   1    0.59    0.29
  -7   3   1   -0.74    0.85
   3   7   1    0.96    0.33
   3   7   1    0.40    0.42
  -3  -7   1    0.79    0.43
  -7   3  -1    0.62    0.31
  -7   3  -1    0.21    0.52
   7  -3  -1    0.71    0.24
  -3  -7  -1    0.71    0.20
  -3  -7  -1    0.32    0.38
  -3  -7  -1    0.77    0.45
   3   7  -1    0.77    0.42
   7  -3   2   60.75    4.25
   7  -3   2   59.82    4.28
  -7   3   2   59.28    4.53
  -7   3   2   59.15    4.30
   3   7   2   55.94    4.30
   3   7   2   56.06    4.33
  -3  -7   2   57.94    4.32
  -7   3  -2   63.23    4.29
  -7   3  -2   61.19    4.31
   7  -3  -2   56.72    4.31
  -3  -7  -2   59.27    4.27
  -3  -7  -2   59.65    4.38
  -3  -7  -2   57.01    4.46
   3   7  -2   59.31    4.31
   7  -3   3   13.19    1.14
   7  -3   3   15.31    1.21
  -7   3   3   16.56    1.57
  -7   3   3   16.30    1.25
   3   7   3   14.02    1.28
   3   7   3   12.56    1.23
  -3  -7   3   12.08    1.17
  -7   3  -3   14.61    1.07
  -7   3  -3   14.32    1.26
   7  -3  -3   13.26    1.43
  -3  -7  -3   14.41    1.16
  -3  -7  -3   13.53    1.37
  -3  -7  -3   13.19    1.24
   3   7  -3   12.86    1.15
   7  -3   4  220.62   16.19
   7  -3   4  240.87   16.26
  -7   3   4  231.05   16.47
  -7   3   4  231.03   16.16
   3   7   4  222.14   16.27
   3   7   4  222.38   16.16
  -3  -7   4  216.62   16.16
  -7   3  -4  233.52   16.17
  -7   3  -4  225.49   16.25
   7  -3  -4  220.32   16.33
  -3  -7  -4  221.17   16.17
  -3  -7  -4  219.37   16.36
  -3  -7  -4  220.63   16.22
   3   7  -4  255.73   16.38
   3   7  -4  236.95   16.57
   3   7  -4  225.23   16.19
   7  -3   5    1.01    0.59
   7  -3   5   -0.01    0.62
  -7   3   5   -0.67    0.78
  -7   3   5    0.08    0.32
   3   7   5    0.74    0.68
   3   7   5    0.71    0.46
  -3  -7   5    0.25    0.25
  -3  -7   5    0.21    0.25
  -7   3  -5    0.19    0.34
  -7   3  -5   -0.28    0.87
   7  -3  -5    0.77    1.10
  -3  -7  -5    0.54    0.43
  -3  -7  -5    0.52    0.73
  -3  -7  -5    0.61    0.50
   3   7  -5    0.30    0.14
   3   7  -5    0.57    0.56
   3   7  -5    0.89    0.32
   7  -3   6   26.70    2.13
   7  -3   6   27.74    2.12
  -7   3   6   26.98    2.35
   3   7   6   24.08    2.37
   3   7   6   29.12    2.16
  -3  -7   6   27.29    2.00
  -7   3  -6   25.82    2.00
  -7   3  -6   25.90    2.32
  -7   3  -6   25.98    2.11
   7  -3  -6   25.61    2.33
  -3  -7  -6   25.53    2.10
  -3  -7  -6   24.07    2.55
  -3  -7  -6   24.34    2.18
   3   7  -6   27.42    1.94
   3   7  -6   26.69    2.17
   3   7  -6   27.65    1.98
   7  -3   7   22.42    2.06
   7  -3   7   25.78    1.98
  -7   3   7   22.26    2.30
   3   7   7   22.88    2.14
   3   7   7   22.44    1.90
  -7   3  -7   25.45    1.83
  -7   3  -7   28.39    2.50
  -7   3  -7   25.09    2.00
   7  -3  -7   28.63    2.14
   7  -3  -7   22.70    2.43
  -3  -7  -7   22.31    1.94
  -3  -7  -7   25.58    2.44
  -3  -7  -7   21.92    1.97
   3   7  -7   23.18    1.78
   3   7  -7   17.82    1.98
   7  -3   8   37.85    2.96
   7  -3   8   33.51    2.83
  -7   3   8   46.03    3.12
   3   7   8   34.97    2.95
  -7   3  -8   33.32    2.70
  -7   3  -8   34.44    3.11
   7  -3  -8   34.85    3.63
  -3  -7  -8   34.60    2.80
  -3  -7  -8   38.23    3.34
   7  -3   9   28.08    2.32
   7  -3   9   25.32    2.14
  -7   3   9   22.70    2.50
   3   7   9   27.29    2.58
  -7   3  -9   26.29    1.99
  -7   3  -9   21.43    2.34
   7  -3  -9   29.46    2.23
   7  -3  -9   20.98    2.79
  -3  -7  -9   24.55    2.17
   7  -3  10   45.24    3.70
  -7   3  10   49.29    4.06
   3   7  10   51.32    3.92
  -7   3 -10   46.96    3.53
  -3  -7 -10   44.27    3.64
   7  -3  11   51.86    4.28
  -7   3  11   66.34    4.91
   3   7  11   53.91    4.27
  -7   3 -11   54.44    4.02
   7  -3 -11   44.30    4.14
  -3  -7 -11   50.46    4.08
   7  -3  12    3.58    1.10
  -7   3  12    8.55    1.61
   3   7  12    8.10    2.00
  -7   3 -12    4.98    0.73
  -3  -7 -12    2.64    0.84
   7  -3  13   17.81    2.25
  -7   3  13   21.58    2.26
   3   7  13   18.78    2.16
  -7   3 -13   16.81    1.72
  -3  -7 -13   20.70    1.87
   7  -3  14    8.81    1.38
  -7   3  14    6.20    1.82
   3   7  14    9.37    1.51
  -7   3 -14    8.40    0.96
  -3  -7 -14    8.03    1.16
   7  -3  15    3.65    1.13
  -7   3  15    1.92    0.90
   3   7  15    3.06    1.14
  -7   3 -15    0.24    0.52
  -3  -7 -15    0.42    0.67
   7  -3  16    3.39    0.85
   3   7  16    1.97    0.99
  -7   3 -16    1.59    0.54
  -3  -7 -16    2.79    0.63
   3   7  18   -0.70    0.44
   7  -2   0    0.36    0.17
  -7   2   0    0.54    0.42
  -7   2   0    0.18    0.33
   2   7   0    0.60    0.30
   2   7   0   -0.11    0.39
  -2  -7   0   -0.19    0.11
  -2  -7   0    0.46    0.39
  -2  -7   0    0.85    0.42
   7  -2   1  147.74   11.12
  -7   2   1  156.87   11.28
   2   7   1  158.83   11.17
   2   7   1  156.82   11.22
  -2  -7   1  145.97   11.24
  -2  -7   1  153.87   11.14
  -2  -7   1  157.85   11.19
  -7   2  -1  173.49   11.17
  -7   2  -1  152.88   11.17
   7  -2  -1  168.38   11.15
  -2  -7  -1  152.53   11.17
  -2  -7  -1  146.86   11.23
  -2  -7  -1  155.32   11.22
   2   7  -1  165.62   11.30
   2   7  -1  163.18   11.23
   7  -2   2   31.83    2.30
   7  -2   2   32.00    2.33
  -7   2   2   34.35    2.59
   2   7   2   32.03    2.35
   2   7   2   30.55    2.35
  -2  -7   2   30.39    2.23
  -2  -7   2   28.88    2.35
  -7   2  -2   31.16    2.26
  -7   2  -2   30.76    2.37
   7  -2  -2   31.52    2.36
  -2  -7  -2   29.44    2.32
  -2  -7  -2   30.39    2.43
  -2  -7  -2   28.58    2.37
   2   7  -2   31.50    2.27
   2   7  -2   29.99    2.39
   7  -2   3  263.61   18.94
   7  -2   3  289.70   19.05
  -7   2   3  288.97   19.23
  -7   2   3  269.68   18.93
   2   7   3  250.63   19.00
   2   7   3  262.21   18.97
  -2  -7   3  247.77   19.04
  -7   2  -3  282.30   18.96
  -7   2  -3  258.34   19.06
   7  -2  -3  292.10   19.65
  -2  -7  -3  265.84   18.96
  -2  -7  -3  263.21   19.08
  -2  -7  -3  261.04   18.99
   2   7  -3  255.73   19.05
   2   7  -3  273.17   19.19
   2   7  -3  261.35   18.99
   7  -2   4   44.82    3.38
   7  -2   4   50.86    3.45
  -7   2   4   48.70    3.79
  -7   2   4   44.15    3.35
   2   7   4   43.14    3.51
   2   7   4   43.65    3.41
  -2  -7   4   48.35    3.48
  -2  -7   4   43.70    3.34
  -7   2  -4   47.29    3.35
  -7   2  -4   46.11    3.52
   7  -2  -4   45.99    3.59
  -2  -7  -4   47.76    3.43
  -2  -7  -4   42.59    3.57
  -2  -7  -4   41.15    3.38
   2   7  -4   46.02    3.27
   2   7  -4   47.21    3.42
   2   7  -4   47.07    3.36
   7  -2   5    2.28    0.53
   7  -2   5    2.82    0.54
  -7   2   5    2.69    1.14
  -7   2   5    1.95    0.42
   2   7   5    2.43    0.76
   2   7   5    1.77    0.54
  -2  -7   5    2.55    0.36
  -7   2  -5    2.99    0.40
  -7   2  -5    2.68    0.73
  -7   2  -5    3.70    0.54
   7  -2  -5    3.06    0.81
  -2  -7  -5    3.89    0.60
  -2  -7  -5    1.97    0.88
  -2  -7  -5    4.73    0.73
   2   7  -5    3.60    0.28
   2   7  -5    2.72    0.59
   2   7  -5    4.02    0.45
   7  -2   6   26.19    2.24
   7  -2   6   27.70    2.27
  -7   2   6   28.12    2.33
   2   7   6   27.05    2.39
   2   7   6   26.86    2.14
  -7   2  -6   29.34    2.11
  -7   2  -6   25.97    2.49
  -7   2  -6   26.68    2.21
   7  -2  -6   29.79    2.38
  -2  -7  -6   28.55    2.19
  -2  -7  -6   26.88    2.45
  -2  -7  -6   27.40    2.20
   2   7  -6   26.90    2.00
   2   7  -6   26.58    2.22
   2   7  -6   27.20    2.05
   7  -2   7   93.54    7.21
   7  -2   7  100.44    7.11
  -7   2   7  107.61    7.29
   2   7   7   96.29    7.34
   2   7   7   97.14    7.17
  -2  -7   7  100.20    7.39
  -7   2  -7   99.40    7.03
  -7   2  -7   87.97    7.31
  -7   2  -7   97.32    7.22
   7  -2  -7  100.11    7.15
   7  -2  -7   96.08    7.82
  -2  -7  -7   97.18    7.17
  -2  -7  -7   99.43    7.56
  -2  -7  -7   96.28    7.12
   2   7  -7  107.24    7.03
   2   7  -7   90.72    7.18
   7  -2   8  181.20   13.80
   7  -2   8  206.15   13.73
  -7   2   8  205.75   13.92
   2   7   8  189.45   13.84
  -7   2  -8  193.90   13.59
  -7   2  -8  188.04   13.86
   7  -2  -8  187.26   14.32
  -2  -7  -8  188.50   13.70
  -2  -7  -8  179.60   14.00
   7  -2   9   45.15    3.58
   7  -2   9   46.55    3.53
  -7   2   9   45.56    3.94
   2   7   9   48.94    3.59
  -7   2  -9   42.30    3.31
  -7   2  -9   40.53    3.65
   7  -2  -9   45.95    3.50
   7  -2  -9   40.22    4.28
  -2  -7  -9   39.13    3.37
   7  -2  10    2.81    0.87
  -7   2  10    1.09    1.17
   2   7  10    2.41    1.42
  -7   2 -10    1.84    0.51
  -2  -7 -10    2.04    0.94
   7  -2  11    2.77    0.94
  -7   2  11    4.58    1.53
   2   7  11    4.83    1.34
  -7   2 -11    4.68    0.70
   7  -2 -11    2.25    0.85
  -2  -7 -11    2.18    0.79
   7  -2  12   15.64    1.90
  -7   2  12   13.94    1.89
   2   7  12   16.70    1.88
  -7   2 -12   11.22    1.41
  -2  -7 -12   13.79    1.47
   7  -2  13    2.75    1.28
  -7   2  13    6.07    2.24
   2   7  13    2.30    1.40
  -7   2 -13    5.69    0.81
  -2  -7 -13    7.60    1.03
   7  -2  14   13.94    1.83
  -7   2  14   13.36    2.06
   2   7  14   18.91    1.99
  -7   2 -14   18.18    1.53
  -2  -7 -14   18.79    1.76
   7  -2  15   12.99    1.98
   2   7  15   17.11    1.82
  -7   2 -15   13.25    1.44
  -2  -7 -15   15.16    1.48
   7  -2  16    0.89    0.77
   2   7  16    3.81    1.06
  -7   2 -16    3.39    0.67
  -2  -7 -16    3.31    0.70
   2   7  17    3.43    0.86
   7  -1   0  156.73   11.58
  -7   1   0  182.18   12.01
  -7   1   0  154.45   11.78
   1   7   0  162.40   11.70
   1   7   0  164.73   11.69
  -1  -7   0  167.23   11.77
  -1  -7   0  158.34   11.66
   7  -1   1   76.06    5.81
   7  -1   1   84.29    5.84
  -7   1   1   82.76    6.10
  -7   1   1   78.27    5.87
   1   7   1   93.28    5.93
   1   7   1   80.65    5.92
  -1  -7   1   72.76    5.78
  -1  -7   1   75.98    5.89
  -7   1  -1   83.75    5.85
  -7   1  -1   81.70    5.87
   7  -1  -1   78.43    5.82
  -1  -7  -1   79.07    5.95
  -1  -7  -1   78.84    5.97
   1   7  -1   96.29    5.97
   1   7  -1   82.17    5.92
   7  -1   2   43.63    3.20
   7  -1   2   44.89    3.25
  -7   1   2   44.94    3.53
   1   7   2   42.64    3.30
   1   7   2   44.70    3.32
  -1  -7   2   43.94    3.15
  -1  -7   2   44.01    3.24
  -7   1  -2   44.68    3.17
  -7   1  -2   40.39    3.24
   7  -1  -2   43.15    3.24
  -1  -7  -2   43.57    3.24
  -1  -7  -2   44.02    3.42
  -1  -7  -2   44.83    3.31
   1   7  -2   47.83    3.28
   1   7  -2   42.86    3.22
   1   7  -2   44.91    3.28
  -7   1   3    6.16    1.35
   1   7   3    6.24    1.00
  -7   1  -3   10.57    0.85
  -7   1  -3   11.52    1.04
   7  -1  -3   10.77    0.98
  -1  -7  -3   11.21    0.98
  -1  -7  -3    9.68    1.33
  -1  -7  -3    9.53    1.06
   1   7  -3   13.16    0.89
   1   7  -3   11.02    0.88
   1   7  -3   11.72    0.97
   7  -1   4    1.52    0.43
   7  -1   4    1.52    0.43
  -7   1   4    1.92    0.76
  -7   1   4    2.94    0.47
   1   7   4    1.61    0.60
   1   7   4    1.75    0.49
  -1  -7   4    1.67    0.33
  -1  -7   4    2.59    0.36
  -7   1  -4    1.05    0.29
  -7   1  -4    0.75    0.59
  -7   1  -4    2.16    0.67
   7  -1  -4    1.72    0.57
  -1  -7  -4    1.93    0.49
  -1  -7  -4    3.18    0.81
  -1  -7  -4    1.75    0.50
   1   7  -4    2.17    0.20
   1   7  -4    2.06    0.42
   1   7  -4    4.24    0.58
   7  -1   5  132.19    9.57
   7  -1   5  139.76    9.52
  -7   1   5  147.08    9.69
  -7   1   5  136.10    9.58
  -7   1   5  129.60    9.53
   1   7   5  134.26    9.65
   1   7   5  134.42    9.51
  -1  -7   5  133.06    9.55
  -1  -7   5  128.85    9.55
  -7   1  -5  129.31    9.44
  -7   1  -5  121.43    9.62
  -7   1  -5  124.31    9.51
   7  -1  -5  124.71    9.69
  -1  -7  -5  138.16    9.57
  -1  -7  -5  127.22    9.73
  -1  -7  -5  134.04    9.52
   1   7  -5  132.75    9.44
   1   7  -5  130.73    9.54
   1   7  -5  143.66    9.58
   7  -1   6   18.94    1.59
   7  -1   6   15.92    1.57
  -7   1   6   19.02    1.82
  -7   1   6   17.45    1.46
  -7   1   6   18.98    1.49
   1   7   6   17.97    1.82
   1   7   6   17.07    1.55
  -1  -7   6   18.05    1.45
  -7   1  -6   19.65    1.44
  -7   1  -6   18.83    1.84
  -7   1  -6   19.33    1.55
   7  -1  -6   20.88    1.59
   7  -1  -6   17.02    1.73
  -1  -7  -6   19.44    1.59
  -1  -7  -6   18.33    1.94
  -1  -7  -6   16.76    1.54
   1   7  -6   19.95    1.39
   1   7  -6   17.22    1.57
   1   7  -6   19.53    1.43
   7  -1   7   34.35    2.93
   7  -1   7   37.14    2.95
  -7   1   7   41.55    3.09
   1   7   7   33.30    3.05
   1   7   7   34.58    2.85
  -1  -7   7   40.76    2.83
  -7   1  -7   35.62    2.79
  -7   1  -7   33.91    3.17
  -7   1  -7   38.30    2.95
   7  -1  -7   42.61    2.92
   7  -1  -7   40.64    3.48
  -1  -7  -7   35.88    2.90
  -1  -7  -7   36.35    3.26
  -1  -7  -7   37.81    2.93
   1   7  -7   39.68    2.73
   1   7  -7   34.98    3.04
   7  -1   8  131.81    9.28
   7  -1   8  128.61    9.22
  -7   1   8  124.86    9.43
   1   7   8  123.51    9.39
  -1  -7   8  126.39    9.24
  -7   1  -8  125.31    9.09
  -7   1  -8  127.77    9.54
   7  -1  -8  129.95    9.22
   7  -1  -8  131.58    9.71
  -1  -7  -8  133.02    9.28
  -1  -7  -8  130.11    9.69
   1   7  -8  121.06    9.12
   1   7  -8  118.12    9.70
   7  -1   9  362.69   26.93
   7  -1   9  387.19   26.65
  -7   1   9  403.94   26.95
   1   7   9  374.56   26.75
  -7   1  -9  366.19   26.48
  -7   1  -9  358.55   26.94
   7  -1  -9  389.43   26.72
   7  -1  -9  354.73   27.85
  -1  -7  -9  366.42   26.64
   7  -1  10    6.10    1.00
  -7   1  10    7.93    1.44
   1   7  10    5.44    1.27
  -7   1 -10    5.79    0.77
  -1  -7 -10    7.97    1.00
   7  -1  11   42.98    3.70
  -7   1  11   49.94    4.08
   1   7  11   45.54    3.72
  -7   1 -11   43.15    3.41
   7  -1 -11   45.88    3.65
  -1  -7 -11   40.20    3.46
   7  -1  12   51.20    3.86
  -7   1  12   45.00    4.20
   1   7  12   48.34    4.07
  -7   1 -12   45.16    3.64
  -1  -7 -12   48.53    3.82
   7  -1  13   18.54    2.18
  -7   1  13   18.88    2.08
   1   7  13   19.51    2.41
  -7   1 -13   16.14    1.67
  -1  -7 -13   19.26    1.92
   7  -1  14   54.38    4.35
  -7   1 -14   55.18    4.14
   7  -1  15    0.95    1.04
  -7   1 -15    0.42    0.53
   7  -1  16   13.59    1.50
   1   7  17   11.47    1.36
   7   0   0   -0.29    0.21
  -7   0   0    0.01    0.23
  -7   0   0   -0.04    0.44
   0   7   0    0.30    0.63
   0   7   0    0.20    0.39
   0  -7   0    0.36    0.32
   0  -7   0    0.67    0.39
   7   0   1   10.55    0.82
   7   0   1    9.95    0.86
  -7   0   1   11.02    1.06
  -7   0   1    9.70    0.86
   0   7   1   11.51    1.04
   0   7   1   10.27    0.97
   0  -7   1   11.19    0.79
   0  -7   1    8.22    0.98
  -7   0  -1   10.88    0.80
  -7   0  -1    9.87    0.91
   7   0  -1   10.04    0.79
   0  -7  -1   11.74    1.01
   0  -7  -1    8.58    0.94
   0   7  -1   11.27    1.05
   0   7  -1    8.63    0.97
   7   0   2    0.94    0.28
   7   0   2    0.65    0.31
  -7   0   2    0.59    0.81
   0   7   2   -0.65    0.65
   0   7   2    0.81    0.45
   0  -7   2    0.78    0.14
   0  -7   2    0.90    0.48
  -7   0  -2    0.42    0.19
  -7   0  -2    1.22    0.40
  -7   0  -2   -0.13    0.43
   7   0  -2    0.55    0.24
   0  -7  -2    0.12    0.55
   0  -7  -2    0.69    0.40
   0   7  -2    0.48    0.43
   0   7  -2    1.60    0.45
   7   0   3    1.80    0.39
   7   0   3    0.79    0.35
  -7   0   3    1.85    0.94
   0   7   3    1.14    0.55
   0   7   3    0.27    0.45
   0  -7   3    0.75    0.18
   0  -7   3    0.49    0.31
  -7   0  -3    0.90    0.22
  -7   0  -3    0.88    0.47
  -7   0  -3    0.68    0.46
   7   0  -3    0.75    0.40
   0  -7  -3    1.06    0.43
   0  -7  -3   -0.20    0.92
   0  -7  -3    0.65    0.38
   0   7  -3    1.02    0.23
   0   7  -3    1.00    0.33
   0   7  -3    0.40    0.51
   7   0   4   42.42    3.21
   7   0   4   41.75    3.24
  -7   0   4   45.79    3.35
  -7   0   4   43.15    3.20
   0   7   4   42.05    3.35
   0   7   4   44.83    3.25
   0  -7   4   39.05    3.13
   0  -7   4   42.85    3.14
  -7   0  -4   42.63    3.14
  -7   0  -4   42.97    3.35
  -7   0  -4   42.31    3.23
   7   0  -4   38.41    3.46
   0  -7  -4   47.14    3.26
   0  -7  -4   38.28    3.42
   0  -7  -4   45.14    3.32
   0   7  -4   46.40    3.11
   0   7  -4   44.68    3.24
   0   7  -4   47.23    3.22
   7   0   5    0.36    0.43
   7   0   5    0.36    0.44
  -7   0   5    0.74    0.57
  -7   0   5    0.21    0.30
  -7   0   5    0.75    0.46
   0   7   5   -0.66    0.63
   0   7   5   -0.38    0.42
   0  -7   5    0.17    0.26
   0  -7   5    0.34    0.37
   0  -7   5    0.20    0.20
  -7   0  -5    0.35    0.31
  -7   0  -5    0.69    0.64
  -7   0  -5    1.04    0.46
   7   0  -5   -0.40    0.85
   0  -7  -5   -0.02    0.50
   0  -7  -5    0.31    0.85
   0  -7  -5    0.87    0.40
   0   7  -5    0.14    0.20
   0   7  -5    0.12    0.35
   0   7  -5    0.18    0.32
   7   0   6  490.41   35.87
   7   0   6  530.74   35.85
  -7   0   6  552.80   36.06
  -7   0   6  514.38   36.13
  -7   0   6  489.82   35.78
   0   7   6  502.01   35.88
   0   7   6  513.10   35.87
   0  -7   6  469.06   35.66
   0  -7   6  524.66   35.91
  -7   0  -6  517.41   35.68
  -7   0  -6  476.11   36.01
  -7   0  -6  491.01   35.87
   7   0  -6  495.02   35.72
   7   0  -6  490.37   35.91
   0  -7  -6  508.13   35.77
   0  -7  -6  499.09   36.03
   0  -7  -6  506.76   35.80
   0   7  -6  515.34   35.60
   0   7  -6  481.94   35.78
   0   7  -6  516.86   35.73
   7   0   7   12.68    1.29
   7   0   7   12.55    1.24
  -7   0   7   16.48    1.39
   0   7   7   14.96    1.58
   0   7   7   10.52    1.10
   0  -7   7   13.14    1.14
  -7   0  -7   13.08    1.12
  -7   0  -7   14.56    1.57
  -7   0  -7   12.32    1.17
   7   0  -7   11.80    1.18
   7   0  -7   11.29    1.75
   0  -7  -7   12.02    1.25
   0  -7  -7   12.59    1.72
   0  -7  -7   12.30    1.15
   0   7  -7   12.78    1.01
   0   7  -7   11.52    1.25
   7   0   8   28.18    2.62
   7   0   8   33.96    2.53
  -7   0   8   32.62    2.77
   0   7   8   31.37    2.74
   0  -7   8   32.10    2.44
  -7   0  -8   31.97    2.43
  -7   0  -8   31.12    2.77
   7   0  -8   31.50    2.47
   7   0  -8   26.38    3.02
   0  -7  -8   29.79    2.50
   0  -7  -8   29.36    2.92
   0   7  -8   31.36    2.33
   0   7  -8   32.72    2.64
   7   0   9    2.26    0.88
   7   0   9    3.37    0.76
  -7   0   9    4.23    1.67
   0   7   9    3.52    1.47
   0  -7   9    3.58    0.72
  -7   0  -9    2.34    0.57
  -7   0  -9    4.83    1.15
   7   0  -9    2.63    0.92
   7   0  -9    1.85    1.58
   0  -7  -9    1.37    0.67
   0   7  -9    1.11    0.39
   0   7  -9    1.52    1.39
   7   0  10    2.23    1.07
  -7   0  10    2.27    1.13
   0   7  10   -1.14    1.56
  -7   0 -10    0.88    0.51
   7   0 -10    1.16    0.67
   7   0 -10    2.68    1.28
   0  -7 -10    2.65    1.04
   7   0  11    3.00    0.94
  -7   0  11    0.17    1.21
   0   7  11    2.83    1.27
  -7   0 -11    1.30    0.56
   7   0 -11    1.27    0.74
   0  -7 -11    0.54    0.79
   7   0  12    1.68    1.29
  -7   0  12   -0.48    1.16
   0   7  12   -0.80    1.26
  -7   0 -12   -0.14    0.77
   0  -7 -12    0.23    0.76
   7   0  13    2.13    1.17
   0   7  13    1.10    1.32
  -7   0 -13    1.30    0.59
   0  -7 -13    2.11    0.91
   7   0  14    3.21    1.18
   0   7  14    4.65    1.34
  -7   0 -14    3.69    0.73
   0  -7 -14    4.23    1.05
   7   0  15    6.43    1.33
   0   7  15    6.23    1.45
  -7   0 -15    7.60    0.93
   7   0  16    0.25    0.84
   0   7  16   -0.98    0.95
  -7   0 -16    0.10    0.48
   0  -7 -16   -0.48    0.57
   7   0  17    1.48    0.61
   0   7  17    1.74    0.80
   7   1   0  161.92   11.72
  -7  -1   0  165.64   11.70
  -7  -1   0  166.36   11.75
  -7  -1   0  161.88   11.77
  -1   7   0  170.61   11.92
  -1   7   0  168.48   11.79
   1  -7   0  169.39   11.78
   1  -7   0  157.39   11.80
   7   1   1   74.69    5.66
   7   1   1   87.35    5.77
  -7  -1   1   72.70    5.74
  -7  -1   1   78.62    5.73
  -7  -1   1   77.46    5.77
  -1   7   1   76.72    5.82
  -1   7   1   80.51    5.77
   1  -7   1   76.19    5.68
   1  -7   1   75.29    5.72
  -7  -1  -1   88.02    5.68
  -7  -1  -1   78.20    5.72
  -7  -1  -1   79.17    5.76
   7   1  -1   80.80    5.66
   1  -7  -1   77.71    5.79
   1  -7  -1   80.72    5.75
  -1   7  -1   93.23    5.87
  -1   7  -1   77.54    5.76
   7   1   2   41.48    3.18
   7   1   2   45.78    3.23
  -7  -1   2   43.80    3.41
  -7  -1   2   43.35    3.25
  -1   7   2   44.62    3.34
  -1   7   2   44.27    3.32
   1  -7   2   45.15    3.12
   1  -7   2   42.61    3.22
  -7  -1  -2   47.26    3.15
  -7  -1  -2   41.90    3.24
  -7  -1  -2   40.72    3.25
   7   1  -2   43.48    3.13
   1  -7  -2   40.52    3.34
   1  -7  -2   43.73    3.27
  -1   7  -2   44.91    3.21
  -1   7  -2   44.63    3.24
   7   1   3   10.13    0.91
   7   1   3   11.27    0.96
  -7  -1   3   11.86    1.14
  -7  -1   3   10.63    0.93
  -1   7   3   11.77    1.26
  -1   7   3    9.47    1.08
   1  -7   3   10.79    0.82
   1  -7   3   10.74    0.94
   1  -7  -3    5.70    1.10
   7   1   4    1.93    0.59
   7   1   4    2.13    0.47
  -7  -1   4    0.34    0.74
  -7  -1   4    1.55    0.41
  -1   7   4    1.23    0.65
  -1   7   4    2.51    0.68
   1  -7   4    2.32    0.33
   1  -7   4    2.84    0.33
   1  -7   4    1.90    0.43
  -7  -1  -4    2.44    0.36
  -7  -1  -4    1.68    0.92
  -7  -1  -4    2.23    0.54
   7   1  -4    2.22    0.54
   1  -7  -4    1.18    0.52
   1  -7  -4    2.32    1.03
   1  -7  -4    2.09    0.45
  -1   7  -4    2.06    0.24
  -1   7  -4    2.39    0.41
  -1   7  -4    2.80    0.59
   7   1   5  130.39    9.66
   7   1   5  134.58    9.71
  -7  -1   5  137.33    9.76
  -7  -1   5  132.12    9.71
  -1   7   5  143.36    9.89
  -1   7   5  133.08    9.70
   1  -7   5  130.50    9.65
   1  -7   5  131.47    9.77
  -7  -1  -5  134.52    9.66
  -7  -1  -5  132.53    9.79
  -7  -1  -5  134.57    9.70
   7   1  -5  130.01    9.72
   1  -7  -5  142.12    9.74
   1  -7  -5  132.51    9.93
   1  -7  -5  137.38    9.68
  -1   7  -5  145.19    9.60
  -1   7  -5  130.82    9.75
  -1   7  -5  136.54    9.69
   7   1   6   17.34    1.61
   7   1   6   19.81    1.68
  -7  -1   6   18.60    1.65
  -7  -1   6   18.11    1.46
  -1   7   6   20.42    1.79
  -1   7   6   20.32    1.57
   1  -7   6   18.48    1.50
   1  -7   6   19.63    1.51
  -7  -1  -6   18.37    1.52
  -7  -1  -6   19.39    1.81
  -7  -1  -6   18.27    1.55
   7   1  -6   19.75    1.56
   7   1  -6   20.48    1.73
   1  -7  -6   16.40    1.60
   1  -7  -6   18.03    2.17
   1  -7  -6   18.09    1.52
  -1   7  -6   17.19    1.39
  -1   7  -6   19.62    1.56
  -1   7  -6   17.86    1.45
   7   1   7   35.21    2.93
   7   1   7   38.69    3.00
  -7  -1   7   44.45    3.12
  -1   7   7   40.41    3.19
  -1   7   7   35.54    2.84
   1  -7   7   36.45    2.87
   1  -7   7   37.22    2.92
  -7  -1  -7   35.17    2.82
  -7  -1  -7   34.15    3.08
  -7  -1  -7   35.57    2.85
   7   1  -7   38.05    2.92
   7   1  -7   38.07    3.12
   1  -7  -7   38.51    2.93
   1  -7  -7   34.94    3.43
   1  -7  -7   37.99    2.87
  -1   7  -7   39.88    2.76
  -1   7  -7   36.45    2.92
   7   1   8  116.66    9.06
   7   1   8  129.70    9.02
  -7  -1   8  127.86    9.14
  -1   7   8  130.11    9.24
   1  -7   8  135.96    9.02
  -7  -1  -8  121.96    8.91
  -7  -1  -8  124.38    9.15
   7   1  -8  125.46    8.94
   7   1  -8  113.10    9.67
   1  -7  -8  119.79    9.00
   1  -7  -8  108.28    9.27
  -1   7  -8  134.84    8.92
  -1   7  -8  122.26    9.13
   7   1   9  339.58   26.30
   7   1   9  387.01   26.23
  -7  -1   9  380.19   26.40
  -1   7   9  395.25   26.48
   1  -7   9  359.68   26.58
  -7  -1  -9  366.72   26.05
  -7  -1  -9  360.23   26.43
   7   1  -9  376.68   26.27
   7   1  -9  355.51   26.56
   1  -7  -9  378.42   26.18
  -1   7  -9  361.44   25.98
  -1   7  -9  343.51   26.71
   7   1  10    7.99    1.14
  -7  -1  10    6.21    1.57
  -1   7  10    9.12    1.51
  -7  -1 -10    6.02    0.87
   7   1 -10    5.75    1.13
   7   1 -10    7.65    1.52
   1  -7 -10    6.56    1.06
  -1   7 -10    6.95    0.71
   7   1  11   43.68    3.40
  -7  -1  11   40.86    3.66
  -1   7  11   39.16    3.61
  -7  -1 -11   42.77    3.28
   1  -7 -11   45.43    3.39
   7   1  12   51.92    3.85
  -1   7  12   45.59    3.99
  -7  -1 -12   45.54    3.62
   1  -7 -12   46.81    3.76
   7   1  13   18.05    1.88
  -1   7  13   21.05    2.30
  -7  -1 -13   16.19    1.60
   1  -7 -13   18.97    1.78
   7   1  14   61.39    4.59
  -1   7  14   47.74    4.44
  -7  -1 -14   53.30    4.18
   1  -7 -14   54.04    4.22
   7   1  15    1.21    1.43
  -1   7  15    1.00    1.23
  -7  -1 -15    0.94    0.61
   7   1  16   11.75    1.75
  -1   7  16   11.34    1.53
  -7  -1 -16   13.55    1.15
   7   1  17   10.10    1.31
  -1   7  17   15.50    1.71
  -7  -1 -17   10.43    1.03
   7   2   0    0.76    0.19
  -7  -2   0    0.51    0.24
  -7  -2   0    0.78    0.30
  -7  -2   0    0.27    0.44
  -2   7   0    0.20    0.54
  -2   7   0    0.57    0.44
   2  -7   0    0.51    0.26
   2  -7   0   -0.16    0.35
   7   2   1  148.09   10.96
   7   2   1  157.48   11.03
  -7  -2   1  148.56   11.29
  -7  -2   1  161.51   11.06
  -7  -2   1  157.18   11.03
  -2   7   1  155.15   11.14
  -2   7   1  158.54   11.05
   2  -7   1  148.60   10.94
   2  -7   1  146.01   11.04
  -7  -2  -1  161.03   10.98
  -7  -2  -1  154.31   11.11
  -7  -2  -1  155.79   11.09
   7   2  -1  148.74   10.99
   2  -7  -1  151.72   11.17
   2  -7  -1  151.63   11.04
  -2   7  -1  164.62   11.24
  -2   7  -1  163.58   11.11
   7   2   2   29.33    2.26
   7   2   2   30.50    2.28
  -7  -2   2   30.77    2.40
  -7  -2   2   28.17    2.23
  -7  -2   2   30.96    2.34
  -2   7   2   28.09    2.48
  -2   7   2   27.32    2.34
   2  -7   2   30.14    2.23
   2  -7   2   27.88    2.28
  -7  -2  -2   30.37    2.22
  -7  -2  -2   31.16    2.37
  -7  -2  -2   31.12    2.35
   7   2  -2   33.37    2.22
   2  -7  -2   29.21    2.45
   2  -7  -2   31.31    2.46
  -2   7  -2   37.29    2.36
  -2   7  -2   32.50    2.39
   7   2   3  251.50   18.87
   7   2   3  273.18   18.91
  -7  -2   3  285.24   19.23
  -7  -2   3  263.31   18.89
  -2   7   3  269.78   19.46
  -2   7   3  272.04   18.92
   2  -7   3  265.23   18.86
   2  -7   3  262.36   18.86
  -7  -2  -3  270.65   18.84
  -7  -2  -3  256.21   18.96
  -7  -2  -3  265.55   18.95
   7   2  -3  291.15   19.44
   2  -7  -3  239.32   19.01
   2  -7  -3  254.86   18.88
  -2   7  -3  276.90   18.88
  -2   7  -3  270.28   18.94
   7   2   4   40.38    3.40
   7   2   4   43.22    3.41
  -7  -2   4   51.87    3.52
  -7  -2   4   47.96    3.38
  -2   7   4   49.17    3.56
  -2   7   4   47.65    3.42
   2  -7   4   47.92    3.33
   2  -7   4   50.61    3.35
  -7  -2  -4   44.02    3.33
  -7  -2  -4   39.27    3.51
  -7  -2  -4   40.34    3.44
   7   2  -4   47.86    3.58
   2  -7  -4   43.40    3.66
   2  -7  -4   41.72    3.40
  -2   7  -4   46.25    3.35
  -2   7  -4   44.22    3.38
  -2   7  -4   50.07    3.41
   7   2   5    2.19    0.57
   7   2   5    2.72    0.57
  -7  -2   5    3.04    0.55
  -7  -2   5    2.47    0.41
  -2   7   5    2.28    0.83
  -2   7   5    2.48    0.59
   2  -7   5    3.82    0.46
   2  -7   5    4.25    0.47
  -7  -2  -5    2.55    0.40
  -7  -2  -5    1.78    0.82
  -7  -2  -5    2.58    0.55
   7   2  -5    2.84    0.47
   7   2  -5    2.68    0.58
   2  -7  -5    2.39    0.62
   2  -7  -5    2.46    1.28
   2  -7  -5    2.79    0.50
  -2   7  -5    2.68    0.32
  -2   7  -5    2.52    0.56
  -2   7  -5    2.36    0.49
   7   2   6   24.48    2.15
   7   2   6   30.13    2.17
  -7  -2   6   29.67    2.24
  -7  -2   6   26.13    1.96
  -7  -2   6   25.54    2.00
  -2   7   6   26.17    2.44
  -2   7   6   26.74    2.12
   2  -7   6   26.97    2.08
   2  -7   6   28.68    2.11
  -7  -2  -6   25.87    2.01
  -7  -2  -6   26.64    2.29
  -7  -2  -6   23.77    2.11
   7   2  -6   26.86    2.12
   7   2  -6   24.11    2.12
   2  -7  -6   26.40    2.34
   2  -7  -6   27.15    2.68
   2  -7  -6   24.54    2.06
  -2   7  -6   27.53    1.95
  -2   7  -6   24.26    2.16
  -2   7  -6   26.24    2.06
   7   2   7   92.84    7.28
   7   2   7  101.43    7.28
  -7  -2   7   99.81    7.32
  -2   7   7  120.43    7.59
  -2   7   7   96.35    7.26
   2  -7   7   87.06    7.24
   2  -7   7  102.00    7.26
  -7  -2  -7  106.70    7.22
  -7  -2  -7   95.40    7.42
  -7  -2  -7  103.59    7.27
   7   2  -7   98.16    7.21
   7   2  -7   95.51    7.45
   2  -7  -7  101.94    7.36
   2  -7  -7   95.61    7.57
   2  -7  -7   96.61    7.20
  -2   7  -7   99.75    7.15
  -2   7  -7  102.67    7.38
   7   2   8  166.05   13.34
   7   2   8  192.88   13.32
  -7  -2   8  192.91   13.37
  -2   7   8  187.12   13.71
   2  -7   8  168.28   13.21
   2  -7   8  189.47   13.26
  -7  -2  -8  187.63   13.15
  -7  -2  -8  187.29   13.43
   7   2  -8  195.83   13.22
   7   2  -8  180.99   13.45
   2  -7  -8  191.50   13.32
   2  -7  -8  172.66   13.69
  -2   7  -8  195.10   13.25
  -2   7  -8  173.48   13.31
   7   2   9   45.52    3.48
  -7  -2   9   38.21    3.42
  -2   7   9   47.75    3.87
   2  -7   9   44.05    3.32
  -7  -2  -9   43.63    3.31
   7   2  -9   38.68    3.28
   7   2  -9   37.07    3.55
   2  -7  -9   43.63    3.44
  -2   7  -9   45.47    3.17
  -2   7  -9   43.95    3.71
   7   2  10    2.74    0.86
  -7  -2  10    0.03    0.96
  -2   7  10    2.43    1.72
   2  -7  10    1.58    0.72
  -7  -2 -10    2.09    0.60
   7   2 -10    2.30    0.74
   7   2 -10    2.22    1.12
   2  -7 -10    1.77    1.14
  -2   7 -10    1.27    0.47
  -2   7 -10    0.48    1.84
   7   2  11    2.86    1.07
  -2   7  11    0.82    1.78
  -7  -2 -11    2.80    0.71
   2  -7 -11    4.00    1.25
   7   2  12   16.29    1.66
  -2   7  12   12.13    2.37
  -7  -2 -12   15.23    1.42
   2  -7 -12   15.68    1.81
   7   2  13    8.35    1.71
  -2   7  13    8.51    2.28
  -7  -2 -13    8.21    1.19
   7   2  14   17.98    2.03
  -2   7  14   17.48    2.53
  -7  -2 -14   18.39    1.61
   2  -7 -14   18.48    1.99
   7   2  15   14.28    1.64
  -2   7  15   11.57    2.17
  -7  -2 -15   14.94    1.35
   7   2  16    4.79    1.10
  -2   7  16    2.94    1.12
  -7  -2 -16    5.39    0.71
   7   2  17    2.64    0.70
  -2   7  17    1.59    0.84
   7   3   0   29.02    2.18
  -7  -3   0   32.86    2.18
  -7  -3   0   29.95    2.22
  -7  -3   0   30.33    2.32
  -3   7   0   30.44    2.43
  -3   7   0   29.35    2.35
   3  -7   0   31.55    2.22
   3  -7   0   26.36    2.25
   7   3   1    0.83    0.24
   7   3   1    0.60    0.24
  -7  -3   1    1.57    0.39
  -7  -3   1    0.47    0.23
  -7  -3   1    0.61    0.45
  -3   7   1   -0.54    0.93
  -3   7   1    1.22    0.48
   3  -7   1    0.45    0.18
   3  -7   1    0.90    0.47
  -7  -3  -1    0.79    0.18
  -7  -3  -1    0.84    0.36
  -7  -3  -1    0.83    0.46
   7   3  -1    0.45    0.13
   3  -7  -1    0.70    0.45
   3  -7  -1    0.90    0.54
  -3   7  -1    0.96    0.52
  -3   7  -1    0.93    0.43
   7   3   2   56.44    4.20
   7   3   2   60.70    4.20
  -7  -3   2   62.21    4.19
  -7  -3   2   56.75    4.27
  -3   7   2   64.67    4.43
  -3   7   2   59.22    4.29
   3  -7   2   56.07    4.16
   3  -7   2   56.80    4.22
  -7  -3  -2   55.98    4.15
  -7  -3  -2   55.84    4.28
  -7  -3  -2   55.79    4.27
   7   3  -2   60.87    4.13
   3  -7  -2   56.58    4.36
   3  -7  -2   56.21    4.24
  -3   7  -2   60.87    4.22
  -3   7  -2   55.55    4.29
   7   3   3   12.79    1.17
   7   3   3   14.76    1.18
  -7  -3   3   15.17    1.21
  -3   7   3   13.13    1.63
  -3   7   3   14.82    1.26
   3  -7   3   13.22    1.10
  -7  -3  -3   14.66    1.12
  -7  -3  -3   15.37    1.31
  -7  -3  -3   15.11    1.29
   7   3  -3   12.88    1.05
   3  -7  -3   14.59    1.44
   3  -7  -3   12.47    1.24
  -3   7  -3   15.16    1.09
  -3   7  -3   13.75    1.28
   7   3   4  216.28   16.11
   7   3   4  227.02   16.11
  -7  -3   4  233.83   16.17
  -7  -3   4  227.49   16.15
  -3   7   4  239.07   16.30
  -3   7   4  232.19   16.20
   3  -7   4  235.86   16.06
   3  -7   4  217.30   16.22
  -7  -3  -4  226.75   16.05
  -7  -3  -4  206.64   16.22
  -7  -3  -4  226.73   16.18
   7   3  -4  231.04   16.37
   3  -7  -4  220.19   16.30
   3  -7  -4  215.05   16.09
  -3   7  -4  241.64   16.32
  -3   7  -4  232.13   16.24
   7   3   5    1.16    0.50
   7   3   5    0.86    0.48
  -7  -3   5    0.39    0.43
  -7  -3   5    0.32    0.30
  -3   7   5   -1.16    1.03
  -3   7   5    0.44    0.64
   3  -7   5    0.63    0.33
   3  -7   5    1.42    0.55
  -7  -3  -5    0.79    0.36
  -7  -3  -5    0.10    1.05
  -7  -3  -5   -0.36    0.45
   7   3  -5    0.82    0.34
   7   3  -5    0.96    0.61
   3  -7  -5    1.16    1.25
   3  -7  -5   -0.09    0.36
  -3   7  -5    0.58    0.28
  -3   7  -5    0.34    0.42
   7   3   6   24.00    2.13
   7   3   6   30.08    2.22
  -7  -3   6   24.35    2.08
  -7  -3   6   28.17    1.93
  -7  -3   6   24.97    1.96
  -3   7   6   30.73    2.32
  -3   7   6   25.25    2.10
   3  -7   6   25.18    2.02
   3  -7   6   28.73    2.06
  -7  -3  -6   25.89    2.04
  -7  -3  -6   24.26    2.36
  -7  -3  -6   27.73    2.12
   7   3  -6   24.82    1.99
   7   3  -6   23.41    2.15
   3  -7  -6   26.45    2.20
   3  -7  -6   25.31    2.40
   3  -7  -6   23.25    2.00
  -3   7  -6   27.22    1.94
  -3   7  -6   23.31    2.08
  -3   7  -6   26.46    2.08
   7   3   7   26.68    2.20
   7   3   7   27.19    2.08
  -7  -3   7   25.45    2.12
  -3   7   7   30.13    2.36
  -3   7   7   23.88    2.07
   3  -7   7   22.28    2.09
   3  -7   7   28.06    2.12
  -7  -3  -7   23.01    1.93
  -7  -3  -7   20.65    2.20
  -7  -3  -7   25.94    2.07
   7   3  -7   25.64    1.99
   7   3  -7   27.69    2.14
   3  -7  -7   24.65    2.14
   3  -7  -7   25.39    2.57
  -3   7  -7   24.15    1.90
  -3   7  -7   22.87    2.12
   7   3   8   30.65    2.88
   7   3   8   39.97    2.85
  -7  -3   8   31.76    2.92
  -3   7   8   30.10    3.05
   3  -7   8   34.14    2.87
   3  -7   8   43.04    2.83
  -7  -3  -8   35.64    2.72
  -7  -3  -8   39.30    3.19
   7   3  -8   35.47    2.75
   7   3  -8   36.15    3.02
   3  -7  -8   33.30    2.88
   3  -7  -8   33.06    3.13
  -3   7  -8   38.60    2.68
  -3   7  -8   37.98    3.01
   7   3   9   29.74    2.23
  -7  -3   9   24.14    2.19
  -3   7   9   28.26    2.75
   3  -7   9   27.06    2.17
  -7  -3  -9   25.92    2.06
   7   3  -9   20.02    2.00
   7   3  -9   18.29    2.26
   3  -7  -9   23.30    2.31
  -3   7  -9   29.98    1.99
  -3   7  -9   25.15    2.58
   7   3  10   45.68    3.68
  -3   7  10   50.41    3.89
   3  -7  10   43.79    3.82
  -7  -3 -10   42.47    3.48
   3  -7 -10   47.38    3.59
  -3   7 -10   47.28    3.41
  -3   7 -10   39.28    3.91
   7   3  11   55.83    4.25
  -3   7  11   60.48    4.50
   3  -7  11   52.18    4.22
  -7  -3 -11   52.78    4.07
   3  -7 -11   51.74    4.21
  -3   7 -11   51.46    4.13
   7   3  12    3.91    1.10
  -3   7  12    3.99    1.47
  -7  -3 -12    5.07    1.05
   3  -7 -12    6.34    1.15
   7   3  13   16.67    1.84
  -3   7  13   12.86    2.10
  -7  -3 -13   17.91    1.58
   7   3  14    8.11    1.34
  -3   7  14    5.12    1.59
  -7  -3 -14    6.87    1.00
   3  -7 -14   12.99    1.41
   7   3  15    2.22    1.03
  -3   7  15    0.93    1.39
  -7  -3 -15    3.69    0.69
   7   3  16    3.28    1.10
  -3   7  16    2.36    1.72
  -7  -3 -16    2.65    0.59
   7   3  17    0.62    0.68
  -3   7  17   -0.72    0.71
   7   4   0    2.73    0.30
   7   4   0    3.14    0.54
  -7  -4   0    2.50    0.27
  -7  -4   0    1.51    0.35
  -7  -4   0    2.32    0.57
  -4   7   0    5.40    1.13
  -4   7   0    2.30    0.54
   4  -7   0    3.11    0.39
   4  -7   0    2.34    0.44
   7   4   1  181.09   13.09
   7   4   1  193.80   13.08
   7   4   1  185.62   13.13
  -7  -4   1  183.15   13.08
  -7  -4   1  183.86   13.15
  -4   7   1  192.19   13.30
  -4   7   1  188.11   13.13
   4  -7   1  185.11   13.03
   4  -7   1  175.10   13.08
  -7  -4  -1  193.13   13.04
  -7  -4  -1  186.91   13.14
  -7  -4  -1  177.77   13.14
   7   4  -1  184.21   13.02
   4  -7  -1  183.57   13.13
   4  -7  -1  172.91   13.09
  -4   7  -1  186.15   13.45
  -4   7  -1  183.65   13.13
   7   4   2   19.11    1.57
   7   4   2   21.14    1.54
  -7  -4   2   20.15    1.49
  -7  -4   2   22.45    1.68
  -4   7   2   21.19    1.89
  -4   7   2   20.34    1.71
   4  -7   2   17.62    1.50
  -7  -4  -2   21.03    1.51
  -7  -4  -2   19.98    1.68
  -7  -4  -2   19.78    1.70
   7   4  -2   20.42    1.45
   4  -7  -2   20.64    1.75
   4  -7  -2   18.78    1.59
  -4   7  -2   20.99    1.60
  -4   7  -2   19.39    1.64
   7   4   3   68.06    5.18
   7   4   3   72.43    5.21
  -7  -4   3   65.92    5.27
  -7  -4   3   72.33    5.24
  -4   7   3   74.59    5.42
  -4   7   3   71.41    5.32
   4  -7   3   73.45    5.15
  -7  -4  -3   72.24    5.13
  -7  -4  -3   68.72    5.28
  -7  -4  -3   71.06    5.26
   7   4  -3   78.56    5.15
   4  -7  -3   69.96    5.35
   4  -7  -3   70.35    5.18
  -4   7  -3   72.90    5.14
   7   4   4    2.72    0.53
   7   4   4    3.40    0.64
  -7  -4   4    2.21    0.60
  -4   7   4    1.45    0.83
  -4   7   4    2.01    0.49
   4  -7   4    2.57    0.39
   4  -7   4    3.58    0.48
  -7  -4  -4    1.82    0.45
  -7  -4  -4   -0.11    0.64
  -7  -4  -4    1.05    0.54
   7   4  -4    2.14    0.41
   7   4  -4    1.66    0.31
   4  -7  -4    2.15    0.80
   4  -7  -4    1.59    0.53
  -4   7  -4    2.40    0.34
   7   4   5    5.40    0.77
   7   4   5    5.89    0.74
  -7  -4   5    4.18    0.65
  -4   7   5    7.26    1.01
  -4   7   5    5.00    0.68
   4  -7   5    5.33    0.71
   4  -7   5    5.70    0.65
  -7  -4  -5    5.88    0.60
  -7  -4  -5    3.44    0.79
  -7  -4  -5    4.54    0.77
   7   4  -5    6.07    0.64
   7   4  -5    3.88    0.70
   4  -7  -5    4.66    1.36
   4  -7  -5    5.21    0.63
  -4   7  -5    4.95    0.50
   7   4   6  108.40    8.20
   7   4   6  112.17    8.17
  -7  -4   6  118.79    8.19
  -7  -4   6  115.04    8.18
  -4   7   6  106.04    8.34
  -4   7   6  113.07    8.15
   4  -7   6  109.11    8.10
   4  -7   6  125.72    8.22
  -7  -4  -6  112.67    8.06
  -7  -4  -6  106.05    8.22
  -7  -4  -6  110.77    8.13
   7   4  -6  113.35    8.07
   7   4  -6  109.47    8.30
   4  -7  -6  115.57    8.27
   4  -7  -6  105.87    8.43
  -4   7  -6  117.88    8.03
  -4   7  -6  113.98    8.20
   7   4   7   18.17    1.63
   7   4   7   18.84    1.61
  -7  -4   7   17.63    1.63
  -4   7   7   19.33    1.77
  -4   7   7   17.15    1.46
   4  -7   7   15.22    1.48
   4  -7   7   20.01    1.50
  -7  -4  -7   16.11    1.43
  -7  -4  -7   18.69    1.82
  -7  -4  -7   16.72    1.66
   7   4  -7   15.95    1.42
   7   4  -7   14.33    1.62
   4  -7  -7   17.51    1.61
   4  -7  -7   10.98    1.82
  -4   7  -7   17.01    1.32
   7   4   8    7.99    1.28
  -4   7   8    7.16    1.61
   4  -7   8    9.03    1.24
   4  -7   8    6.86    1.11
  -7  -4  -8    8.47    0.98
  -7  -4  -8    7.14    1.38
   4  -7  -8    6.55    1.29
   4  -7  -8    8.49    1.59
  -4   7  -8    7.93    0.81
  -4   7  -8    7.59    1.37
   7   4   9   55.47    4.25
  -4   7   9   51.47    4.62
   4  -7   9   54.06    4.15
   4  -7   9   51.26    4.14
  -7  -4  -9   54.44    4.03
   4  -7  -9   55.70    4.23
  -4   7  -9   55.16    3.96
  -4   7  -9   52.57    4.32
   7   4  10    0.67    0.84
  -4   7  10   -0.04    1.72
   4  -7  10   -0.20    0.78
  -7  -4 -10    0.01    0.54
   4  -7 -10   -1.68    1.02
  -4   7 -10    0.19    0.43
   7   4  11    0.54    0.93
  -4   7  11    2.08    1.95
   4  -7  11    1.27    0.92
  -7  -4 -11    2.49    0.64
   4  -7 -11    1.52    0.90
  -4   7 -11    1.10    0.56
   7   4  12    2.41    1.06
  -4   7  12    1.00    1.50
   4  -7  12   -1.02    1.35
  -7  -4 -12    2.69    0.82
   4  -7 -12    2.11    0.92
  -4   7 -12    1.82    0.73
   7   4  13   -0.10    1.03
  -4   7  13    0.13    1.47
  -7  -4 -13   -0.14    0.62
   7   4  14    5.46    1.22
  -4   7  14    5.10    1.81
  -7  -4 -14    5.45    0.84
   7   4  15   15.74    1.96
  -4   7  15   14.63    2.02
  -7  -4 -15   11.94    1.46
   7   4  16    1.45    1.38
  -4   7  16    3.65    1.60
  -7  -4 -16   -0.07    0.70
   7   4  17    2.84    0.77
  -4   7  17    3.16    0.87
   7   5   0   58.93    4.12
   7   5   0   53.04    4.25
  -7  -5   0   56.71    4.14
  -7  -5   0   54.56    4.30
  -5   7   0   59.06    4.36
  -5   7   0   57.89    4.24
   5  -7   0   61.07    4.17
   7   5   1   70.73    5.33
   7   5   1   73.96    5.34
   7   5   1   72.83    5.41
  -7  -5   1   63.84    5.35
  -7  -5   1   76.85    5.35
  -7  -5   1   78.04    5.43
  -5   7   1   83.42    5.65
  -5   7   1   71.23    5.43
   5  -7   1   75.32    5.31
  -7  -5  -1   72.92    5.29
  -7  -5  -1   77.70    5.45
  -7  -5  -1   78.12    5.49
   7   5  -1   72.85    5.35
   7   5  -1   75.67    5.41
   5  -7  -1   74.72    5.43
   5  -7  -1   70.12    5.39
  -5   7  -1   79.45    5.63
  -5   7  -1   73.60    5.41
   7   5   2   16.90    1.39
   7   5   2   17.54    1.35
   7   5   2   18.51    1.55
  -7  -5   2   18.21    1.39
  -7  -5   2   18.68    1.28
  -7  -5   2   17.39    1.44
  -5   7   2   16.27    1.76
  -5   7   2   20.45    1.57
   5  -7   2   16.67    1.31
  -7  -5  -2   17.03    1.29
  -7  -5  -2   14.23    1.52
  -7  -5  -2   17.10    1.49
   7   5  -2   16.82    1.25
   7   5  -2   17.31    1.43
   5  -7  -2   13.59    1.49
   5  -7  -2   16.18    1.39
  -5   7  -2   18.52    1.43
   7   5   3  312.83   23.41
   7   5   3  331.84   23.37
   7   5   3  332.67   23.47
  -7  -5   3  348.73   23.48
  -7  -5   3  331.19   23.40
  -5   7   3  332.12   23.59
  -5   7   3  326.28   23.43
   5  -7   3  332.99   23.33
  -7  -5  -3  330.14   23.28
  -7  -5  -3  300.72   23.51
  -7  -5  -3  326.14   23.43
   7   5  -3  358.59   23.35
   5  -7  -3  327.52   23.57
   5  -7  -3  321.90   23.43
  -5   7  -3  342.12   23.38
   7   5   4   97.80    7.40
   7   5   4  110.33    7.45
  -7  -5   4  100.88    7.47
  -7  -5   4   98.91    7.40
  -5   7   4  105.79    7.64
  -5   7   4  106.72    7.49
   5  -7   4  103.31    7.37
   5  -7   4  109.11    7.46
  -7  -5  -4  104.43    7.35
  -7  -5  -4   97.48    7.48
  -7  -5  -4  100.11    7.45
   7   5  -4  102.36    7.39
   7   5  -4   97.63    7.38
   5  -7  -4  100.04    7.63
  -5   7  -4  105.70    7.43
   7   5   5  103.68    7.79
   7   5   5  113.10    7.77
  -7  -5   5  107.42    7.70
  -7  -5   5  103.24    7.79
  -5   7   5  106.08    7.96
  -5   7   5  108.36    7.80
   5  -7   5  112.16    7.74
   5  -7   5  108.54    7.76
  -7  -5  -5  109.48    7.69
  -7  -5  -5  103.57    7.87
  -7  -5  -5  105.95    7.82
   7   5  -5  106.34    7.69
   7   5  -5  105.52    7.83
   5  -7  -5  107.38    8.03
  -5   7  -5  110.74    7.73
   7   5   6   11.33    1.21
   7   5   6   11.56    1.20
  -7  -5   6   11.21    1.06
  -5   7   6   11.75    1.69
  -5   7   6   12.19    1.14
   5  -7   6   11.98    1.11
   5  -7   6   10.25    1.19
  -7  -5  -6   11.29    1.06
  -7  -5  -6    7.46    1.30
   7   5  -6   11.38    0.96
   7   5  -6   13.97    1.20
   5  -7  -6   11.25    1.51
  -5   7  -6   13.93    1.02
   7   5   7  134.57    9.67
  -5   7   7  139.74    9.83
  -5   7   7  132.38    9.67
   5  -7   7  126.35    9.69
   5  -7   7  144.42    9.72
  -7  -5  -7  138.79    9.59
  -7  -5  -7  114.85    9.86
  -7  -5  -7  135.44    9.70
   5  -7  -7  134.02    9.73
   5  -7  -7  128.53    9.97
  -5   7  -7  138.97    9.53
   7   5   8  119.32    9.01
  -5   7   8  118.85    9.21
   5  -7   8  112.80    8.98
   5  -7   8  131.97    9.05
  -7  -5  -8  138.22    8.98
  -7  -5  -8  119.06    9.20
   5  -7  -8  124.21    9.05
   5  -7  -8  110.85    9.22
  -5   7  -8  134.90    8.88
   7   5   9   -0.50    0.73
  -5   7   9   -0.79    1.18
   5  -7   9    0.63    0.78
   5  -7   9    0.56    0.74
  -7  -5  -9    0.02    0.70
   5  -7  -9    0.70    0.83
  -5   7  -9    0.48    0.38
  -5   7  -9    0.01    0.80
   7   5  10    9.63    1.34
  -5   7  10   11.60    1.75
   5  -7  10    8.85    1.28
  -7  -5 -10    8.94    1.03
   5  -7 -10   10.17    1.26
  -5   7 -10   10.24    0.97
  -5   7  11   10.45    1.85
   5  -7  11   11.81    1.96
  -5   7 -11   11.73    1.19
   7   5  12    4.07    1.28
  -5   7  12    1.22    1.49
   5  -7  12    2.77    1.12
  -7  -5 -12    0.59    0.65
   5  -7 -12    2.55    0.99
  -5   7 -12    0.42    0.56
   7   5  13    2.54    1.16
  -5   7  13    8.28    2.44
  -7  -5 -13    5.23    0.81
   7   5  14    6.04    1.68
  -5   7  14    7.10    2.20
   7   5  15    0.69    1.02
  -5   7  15    3.18    1.57
  -7  -5 -15    1.01    0.59
   7   5  16    5.58    1.13
  -5   7  16    5.55    1.38
  -7  -5 -16    5.49    0.73
   7   5  17   10.14    1.37
  -5   7  17    6.21    0.95
  -7  -5 -17    7.75    0.88
   7   6   0    0.17    0.18
   7   6   0    0.96    0.46
  -7  -6   0   -0.03    0.10
  -7  -6   0    0.59    0.31
  -7  -6   0   -0.14    0.50
  -6   7   0    0.10    0.79
  -6   7   0    0.87    0.73
   6  -7   0    0.73    0.22
   7   6   1    6.49    0.57
   7   6   1    7.15    0.53
   7   6   1    6.04    0.89
  -7  -6   1    7.71    0.59
  -7  -6   1    7.68    0.79
  -6   7   1    6.96    1.11
  -6   7   1    7.91    0.79
   6  -7   1    7.15    0.53
  -7  -6  -1    4.17    0.45
  -7  -6  -1    4.37    0.77
  -7  -6  -1    3.62    0.70
   7   6  -1    4.14    0.45
   7   6  -1    3.82    0.66
   6  -7  -1    3.62    0.56
  -6   7  -1    5.19    0.93
  -6   7  -1    4.05    0.71
   7   6   2    9.73    0.96
   7   6   2   10.98    0.93
   7   6   2   13.10    1.10
  -7  -6   2   12.41    0.85
  -7  -6   2   11.22    1.19
  -6   7   2    9.57    1.73
  -6   7   2   10.47    1.09
   6  -7   2    9.91    0.89
  -7  -6  -2   10.17    0.86
  -7  -6  -2   13.02    1.06
  -7  -6  -2   10.78    1.09
   7   6  -2    9.67    1.07
   6  -7  -2    9.78    1.05
  -6   7  -2   11.64    1.04
   7   6   3   32.07    2.57
   7   6   3   29.72    2.50
   7   6   3   32.92    2.61
  -7  -6   3   32.29    2.56
  -6   7   3   33.51    3.14
  -6   7   3   30.10    2.55
   6  -7   3   33.18    2.50
  -7  -6  -3   34.40    2.46
  -7  -6  -3   35.13    2.69
  -7  -6  -3   34.21    2.73
   7   6  -3   37.35    2.55
   6  -7  -3   28.84    2.68
  -6   7  -3   39.81    2.58
   7   6   4   42.89    3.85
   7   6   4   50.69    3.82
   7   6   4   54.99    3.86
  -7  -6   4   45.43    3.76
  -7  -6   4   47.05    3.85
  -6   7   4   54.42    4.16
  -6   7   4   49.85    3.86
   6  -7   4   51.01    3.80
  -7  -6  -4   51.22    3.75
  -7  -6  -4   57.15    4.02
  -7  -6  -4   56.11    3.95
   7   6  -4   57.23    3.77
   6  -7  -4   55.31    4.10
  -6   7  -4   51.94    3.80
   7   6   5   40.09    3.70
   7   6   5   52.96    3.75
  -7  -6   5   46.36    3.66
  -6   7   5   52.27    4.05
  -6   7   5   52.80    3.74
   6  -7   5   51.36    3.68
   6  -7   5   41.21    3.70
  -7  -6  -5   51.55    3.62
  -7  -6  -5   43.99    3.79
  -7  -6  -5   52.18    3.75
   7   6  -5   50.39    3.54
   7   6  -5   51.14    3.68
   6  -7  -5   46.04    3.90
  -6   7  -5   54.80    3.73
   7   6   6   54.20    4.10
  -7  -6   6   51.90    4.02
  -6   7   6   57.83    4.32
  -6   7   6   54.97    4.14
   6  -7   6   56.34    4.08
   6  -7   6   56.45    4.07
  -7  -6  -6   51.42    4.04
  -7  -6  -6   53.60    4.31
  -7  -6  -6   53.34    4.07
   6  -7  -6   47.52    4.28
  -6   7  -6   58.29    3.97
   7   6   7    0.73    0.67
  -6   7   7    0.72    1.00
  -6   7   7    3.29    0.69
   6  -7   7    1.03    0.59
   6  -7   7    2.56    0.79
  -7  -6  -7    1.78    0.50
  -7  -6  -7   -0.19    0.92
  -7  -6  -7    1.31    0.68
   6  -7  -7   -0.36    0.70
   6  -7  -7    0.28    1.49
  -6   7  -7    0.91    0.47
   7   6   8   47.03    3.82
  -6   7   8   52.16    4.30
   6  -7   8   49.17    3.84
   6  -7   8   55.66    3.88
  -7  -6  -8   50.15    3.71
  -7  -6  -8   42.05    3.99
  -7  -6  -8   41.57    3.85
   6  -7  -8   53.09    4.00
   6  -7  -8   45.43    4.33
  -6   7  -8   54.17    3.59
   7   6   9   26.70    2.29
  -6   7   9   16.84    2.49
   6  -7   9   22.01    2.34
   6  -7   9   24.13    2.23
  -7  -6  -9   27.19    2.08
   6  -7  -9   27.50    2.27
  -6   7  -9   28.48    1.97
   7   6  10   16.52    1.50
  -6   7  10   14.15    2.08
   6  -7  10   10.01    1.68
  -7  -6 -10   11.79    1.22
  -6   7 -10   12.77    1.26
  -6   7  11   16.58    2.47
   6  -7  11   15.83    1.88
  -6   7 -11   17.71    1.48
   7   6  12   29.37    2.89
  -6   7  12   40.59    3.38
   6  -7  12   35.61    3.02
  -7  -6 -12   31.64    2.64
   6  -7 -12   32.02    2.80
  -6   7 -12   29.11    2.57
   7   6  13   10.09    1.73
  -6   7  13   11.47    1.97
   6  -7  13    6.85    1.42
  -6   7 -13    9.35    1.09
   7   6  14    4.33    1.19
  -6   7  14    3.61    2.23
  -6   7  15    1.81    1.25
   7   6  16    3.35    1.02
  -6   7  16    4.83    1.24
  -7  -6 -16    4.81    0.70
   7   6  17   10.16    1.09
  -6   7  17    6.10    0.98
  -7  -6 -17   10.32    0.86
   7   7   0    2.87    0.41
   7   7   0    2.80    0.58
  -7  -7   0    2.25    0.48
  -7  -7   0    2.96    0.67
  -7   7   0    5.76    1.36
  -7   7   0    2.44    0.52
  -7   7   0    2.97    0.65
   7  -7   0    4.33    0.42
   7   7   1    2.67    0.37
   7   7   1    1.10    0.36
   7   7   1    2.53    0.57
  -7  -7   1    2.11    0.33
  -7  -7   1    2.60    0.33
  -7  -7   1    2.75    0.66
  -7   7   1   -0.36    1.27
  -7   7   1    2.79    0.65
   7  -7   1    1.96    0.31
  -7  -7  -1    1.87    0.28
  -7  -7  -1    2.18    0.55
  -7  -7  -1    2.14    0.66
   7   7  -1    1.39    0.53
   7  -7  -1    3.53    0.56
  -7   7  -1    3.06    0.81
  -7   7  -1    2.67    0.59
   7   7   2    1.25    0.53
   7   7   2    1.16    0.34
   7   7   2    0.62    0.52
  -7  -7   2    2.53    0.77
  -7   7   2    1.46    1.03
  -7   7   2    1.64    0.58
   7  -7   2    1.90    0.33
  -7  -7  -2    1.54    0.26
  -7  -7  -2    1.72    0.68
  -7  -7  -2    0.84    0.59
   7   7  -2    0.80    0.47
   7  -7  -2    0.73    0.44
  -7   7  -2    0.21    0.54
   7   7   3    1.04    0.45
   7   7   3    0.79    0.42
   7   7   3    0.87    0.74
  -7  -7   3    0.31    0.69
  -7   7   3    0.13    1.18
  -7   7   3   -0.28    0.52
   7  -7   3    0.40    0.45
  -7  -7  -3    1.53    0.30
  -7  -7  -3    1.05    0.60
  -7  -7  -3    1.54    0.84
   7   7  -3    0.92    0.61
   7  -7  -3    0.46    0.54
  -7   7  -3    1.56    0.46
   7   7   4  119.88    8.76
   7   7   4  120.46    8.71
   7   7   4  123.27    8.79
  -7  -7   4  113.25    8.75
  -7   7   4  128.24    9.13
  -7   7   4  122.71    8.75
   7  -7   4  113.74    8.67
  -7  -7  -4  129.02    8.69
  -7  -7  -4  124.31    8.82
  -7  -7  -4  117.52    8.77
   7  -7  -4  110.15    8.91
  -7   7  -4  132.42    8.70
   7   7   5    1.70    0.62
   7   7   5    0.54    0.56
  -7  -7   5    0.62    0.42
  -7   7   5    1.94    1.14
  -7   7   5    1.77    0.84
   7  -7   5    1.27    0.47
   7  -7   5    0.87    0.50
  -7  -7  -5    1.70    0.46
  -7  -7  -5   -0.29    0.77
  -7  -7  -5    0.81    0.65
   7  -7  -5    0.70    0.93
  -7   7  -5    1.44    0.34
   7   7   6   89.73    6.46
  -7   7   6   89.85    6.96
  -7   7   6   87.45    6.45
   7  -7   6   82.26    6.39
   7  -7   6  101.12    6.52
  -7  -7  -6   90.14    6.39
  -7  -7  -6   81.40    6.56
  -7  -7  -6   82.60    6.47
   7  -7  -6   86.13    6.61
  -7   7  -6   86.41    6.40
   7   7   7    2.11    1.04
  -7   7   7    1.16    1.15
  -7   7   7    1.51    0.78
   7  -7   7    3.11    0.89
   7  -7   7    0.70    0.57
  -7  -7  -7    1.55    0.70
  -7  -7  -7    4.04    1.18
  -7  -7  -7    2.19    0.76
   7  -7  -7    0.80    0.77
   7  -7  -7    1.68    1.15
  -7   7  -7    1.52    0.39
   7   7   8   56.62    4.52
  -7   7   8   62.99    4.76
   7  -7   8   60.03    4.57
   7  -7   8   55.89    4.48
  -7  -7  -8   61.27    4.44
  -7  -7  -8   54.56    4.48
   7  -7  -8   62.59    4.79
  -7   7  -8   60.07    4.36
   7   7   9    0.77    0.87
  -7   7   9    3.65    1.39
   7  -7   9    2.11    0.82
  -7  -7  -9    2.98    0.65
  -7   7  -9    2.52    0.50
   7   7  10   79.21    5.82
  -7   7  10   80.10    6.33
   7  -7  10   68.65    5.67
  -7   7 -10   73.09    5.52
   7   7  11   -0.69    0.99
  -7   7  11   -0.86    1.66
   7  -7  11    1.98    1.12
  -7  -7 -11    1.52    0.72
  -7   7 -11    1.40    0.56
  -7   7  12    8.17    1.95
   7  -7  12    2.14    1.62
  -7   7 -12   -0.15    0.84
  -7   7  13    0.02    1.59
   7  -7  13   -0.43    1.18
  -7   7 -13   -0.54    0.63
   7   7  14    4.23    1.24
  -7   7  14    3.96    1.66
  -7   7 -14    1.63    0.67
   7   7  15   -0.36    0.94
  -7   7  15    0.27    1.77
  -7  -7 -15    0.41    0.57
   7   7  16    0.31    0.84
  -7   7  16    0.78    1.08
  -7  -7 -16    0.22    0.51
   7   7  17    2.63    0.77
  -7   7  17    1.37    0.58
  -7  -7 -17    1.52    0.40
   8  -7   0    0.16    0.23
  -8   7   0    2.05    1.34
  -8   7   0    0.88    0.47
  -8   7   0   -0.76    0.78
   7   8   0   -0.65    0.71
  -7  -8   0    0.25    0.10
  -7  -8   0   -0.07    0.37
  -7  -8   0   -0.43    0.59
   8  -7   1  342.26   24.93
  -8   7   1  370.37   25.45
  -8   7   1  374.06   25.08
   7   8   1  375.72   25.02
   7   8   1  346.28   25.06
  -7  -8   1  339.57   25.03
  -8   7  -1  377.20   25.59
  -8   7  -1  324.41   25.07
  -8   7  -1  354.35   25.02
   8  -7  -1  352.95   25.03
  -7  -8  -1  348.88   25.02
  -7  -8  -1  342.60   25.11
  -7  -8  -1  329.94   25.03
   7   8  -1  360.61   25.12
   8  -7   2   -0.30    0.41
  -8   7   2    4.53    1.24
  -8   7   2    0.13    0.77
   7   8   2    0.73    0.45
   7   8   2    1.08    0.58
  -7  -8   2    1.28    0.58
  -8   7  -2    1.24    0.81
   8  -7  -2    1.12    0.38
  -7  -8  -2    0.65    0.31
  -7  -8  -2    0.49    0.48
  -7  -8  -2    0.02    0.56
   7   8  -2    0.95    0.52
   8  -7   3   13.05    1.33
  -8   7   3   17.18    2.33
  -8   7   3   15.78    1.45
   7   8   3   15.74    1.33
   7   8   3   16.47    1.47
  -7  -8   3   19.51    1.55
  -8   7  -3   16.03    1.38
   8  -7  -3   16.54    1.52
  -7  -8  -3   15.91    1.26
  -7  -8  -3   15.76    1.46
  -7  -8  -3   15.81    1.64
   7   8  -3   16.42    1.39
   8  -7   4   35.40    2.89
  -8   7   4   46.79    3.57
  -8   7   4   39.23    3.06
   7   8   4   45.00    2.98
   7   8   4   37.66    3.09
  -7  -8   4   37.50    3.03
  -8   7  -4   37.00    2.88
   8  -7  -4   32.16    3.10
  -7  -8  -4   37.94    2.87
  -7  -8  -4   37.69    3.07
  -7  -8  -4   40.68    3.07
   7   8  -4   39.74    2.95
   8  -7   5    9.54    1.00
   8  -7   5   11.18    1.02
  -8   7   5    8.64    1.57
  -8   7   5    8.88    1.04
   7   8   5   11.78    1.11
   7   8   5    9.72    1.09
  -7  -8   5    6.70    0.93
  -8   7  -5    8.72    0.86
   8  -7  -5    9.10    1.26
  -7  -8  -5    9.88    0.90
  -7  -8  -5   12.04    1.54
  -7  -8  -5   10.31    1.31
   8  -7   6    0.32    0.56
   8  -7   6    0.55    0.53
  -8   7   6    1.39    1.17
  -8   7   6    1.80    0.71
   7   8   6    1.54    0.69
   7   8   6    1.77    0.64
  -8   7  -6    1.25    0.45
   8  -7  -6    1.16    1.34
  -7  -8  -6    2.13    0.50
  -7  -8  -6    0.64    0.99
  -7  -8  -6    2.04    1.03
   8  -7   7   11.08    1.19
   8  -7   7   11.93    1.28
  -8   7   7   12.36    1.98
   7   8   7    7.60    1.16
  -8   7  -7   11.22    0.97
   8  -7  -7   10.67    1.48
  -7  -8  -7   10.30    1.04
  -7  -8  -7    9.72    1.96
  -7  -8  -7    8.22    1.41
   8  -7   8    2.43    1.19
   8  -7   8    1.13    0.74
  -8   7   8   -0.45    1.11
   7   8   8    0.97    0.79
  -8   7  -8    1.13    0.46
  -7  -8  -8    2.33    0.60
  -7  -8  -8    1.77    0.89
   8  -7   9    9.05    1.13
  -8   7   9    8.85    1.70
   7   8   9    5.25    1.14
  -8   7  -9    8.84    0.84
  -7  -8  -9    8.50    0.98
   8  -7  10    9.83    1.34
  -8   7  10   13.46    2.13
   7   8  10   11.95    1.76
  -8   7 -10    9.05    1.05
  -7  -8 -10   13.84    1.42
   8  -7  11    6.52    1.62
  -8   7  11    1.26    2.49
   7   8  11    1.97    1.12
  -8   7 -11    2.72    0.90
  -7  -8 -11    3.22    0.79
   8  -7  12    6.03    1.34
  -8   7  12    2.56    2.45
  -8   7 -12    4.34    0.83
  -8   7  13   14.41    2.28
   7   8  13   17.31    1.94
  -8   7 -13   16.16    1.68
  -7  -8 -13   17.97    1.60
  -8   7  14    1.94    1.58
   7   8  14    3.56    1.14
  -8   7 -14    2.38    0.72
  -7  -8 -14    2.05    0.74
  -8   7  15    8.45    2.23
   7   8  15    8.54    1.37
  -8   7  16    2.46    0.98
   7   8  16    1.98    0.90
  -7  -8 -16    3.94    0.62
   7   8  17   10.14    1.23
  -7  -8 -17   11.92    1.01
   8  -6   0   82.81    6.21
  -8   6   0   94.16    6.49
  -8   6   0   81.22    6.27
  -8   6   0   89.94    6.31
   6   8   0   84.67    6.19
   6   8   0   84.64    6.33
  -6  -8   0   89.53    6.27
  -6  -8   0   85.88    6.39
   8  -6   1   10.53    0.98
  -8   6   1   15.67    1.59
  -8   6   1   11.00    1.14
   6   8   1   13.93    1.02
   6   8   1   11.01    1.27
  -6  -8   1    9.74    1.14
  -8   6  -1   11.82    1.24
  -8   6  -1   11.44    1.11
  -8   6  -1   12.72    1.18
   8  -6  -1   14.80    1.02
  -6  -8  -1   11.36    0.93
  -6  -8  -1   12.73    1.14
  -6  -8  -1   13.18    1.33
   6   8  -1   13.06    1.29
   8  -6   2   35.29    2.81
  -8   6   2   43.62    3.51
  -8   6   2   40.56    3.01
   6   8   2   38.17    2.84
   6   8   2   39.62    2.95
  -6  -8   2   36.19    2.96
  -8   6  -2   42.06    3.05
  -8   6  -2   36.74    2.93
   8  -6  -2   36.34    2.88
  -6  -8  -2   39.25    2.81
  -6  -8  -2   34.99    2.89
  -6  -8  -2   37.98    3.00
   6   8  -2   40.88    2.94
   8  -6   3  292.84   22.56
  -8   6   3  319.99   22.93
  -8   6   3  319.01   22.70
   6   8   3  322.80   22.69
   6   8   3  336.94   22.73
  -6  -8   3  311.93   22.68
  -8   6  -3  333.26   22.62
   8  -6  -3  334.80   23.17
  -6  -8  -3  325.15   22.61
  -6  -8  -3  301.85   22.73
  -6  -8  -3  309.42   22.69
   6   8  -3  324.78   22.74
   8  -6   4    2.15    0.63
   8  -6   4    2.29    0.53
  -8   6   4    4.08    1.36
  -8   6   4    1.84    0.81
   6   8   4    1.59    0.55
   6   8   4    2.79    0.66
  -6  -8   4    2.58    0.69
  -8   6  -4    3.19    0.44
   8  -6  -4    2.08    1.20
  -6  -8  -4    2.42    0.46
  -6  -8  -4    4.15    0.87
  -6  -8  -4    2.16    0.88
   6   8  -4    2.62    0.53
   8  -6   5  201.62   15.56
   8  -6   5  215.19   16.04
  -8   6   5  230.88   15.99
  -8   6   5  212.75   15.62
   6   8   5  224.37   15.67
   6   8   5  228.23   15.71
  -6  -8   5  218.27   15.74
  -8   6  -5  228.31   15.63
   8  -6  -5  198.94   15.89
  -6  -8  -5  226.17   15.54
  -6  -8  -5  221.57   15.81
  -6  -8  -5  212.39   15.64
   6   8  -5  221.83   15.70
   8  -6   6   40.84    3.49
   8  -6   6   47.35    3.53
  -8   6   6   50.39    3.89
  -8   6   6   47.77    3.55
   6   8   6   45.74    3.62
   6   8   6   45.24    3.64
  -8   6  -6   46.01    3.43
   8  -6  -6   42.62    3.84
  -6  -8  -6   46.62    3.48
  -6  -8  -6   48.22    3.98
  -6  -8  -6   49.01    3.61
   8  -6   7   21.86    2.08
   8  -6   7   25.92    2.15
  -8   6   7   29.44    2.73
   6   8   7   27.20    2.31
  -8   6  -7   24.38    1.97
  -8   6  -7   25.65    2.09
   8  -6  -7   23.21    2.18
   8  -6  -7   24.93    2.33
  -6  -8  -7   24.08    2.04
  -6  -8  -7   21.00    2.42
  -6  -8  -7   25.18    2.19
   8  -6   8   55.22    4.32
   8  -6   8   55.61    4.40
  -8   6   8   60.93    4.58
   6   8   8   49.91    4.32
  -8   6  -8   58.77    4.13
   8  -6  -8   52.51    4.41
  -6  -8  -8   57.44    4.19
  -6  -8  -8   54.37    4.39
   8  -6   9   27.72    2.44
  -8   6   9   27.99    2.77
   6   8   9   27.64    2.49
  -8   6  -9   27.84    2.19
  -6  -8  -9   27.40    2.23
   8  -6  10    0.64    1.21
  -8   6  10    0.42    1.45
   6   8  10    3.28    1.15
  -8   6 -10    3.78    0.78
  -6  -8 -10    2.78    0.74
   8  -6  11   16.00    1.92
  -8   6  11   16.84    2.96
   6   8  11   17.31    2.29
  -8   6 -11   19.42    1.58
  -6  -8 -11   20.50    1.86
   8  -6  12    7.64    1.36
  -8   6  12    3.93    1.71
   6   8  12    6.21    1.40
  -8   6 -12    5.58    0.84
  -6  -8 -12    7.60    1.05
   8  -6  13   32.95    3.09
  -8   6  13   40.90    3.44
  -8   6 -13   36.14    2.96
  -8   6  14    1.02    1.59
   6   8  14    3.72    1.18
  -8   6 -14    2.37    0.95
  -8   6  15    7.02    1.46
  -8   6 -15    5.77    0.96
  -8   6  16    2.60    0.89
   6   8  17    7.32    1.04
  -6  -8 -17    8.35    0.80
   8  -5   0    1.60    0.30
  -8   5   0    1.30    0.82
  -8   5   0    2.27    0.49
  -8   5   0    2.36    0.55
   5   8   0    2.46    0.24
   5   8   0    2.70    0.57
  -5  -8   0    2.37    0.22
  -5  -8   0    1.58    0.46
  -5  -8   0    1.37    0.54
   8  -5   1  127.38    9.66
  -8   5   1  143.86   10.00
  -8   5   1  142.35    9.76
   5   8   1  139.61    9.70
   5   8   1  135.14    9.76
  -5  -8   1  131.26    9.76
  -8   5  -1  140.23    9.78
  -8   5  -1  124.21    9.75
  -8   5  -1  137.53    9.78
   8  -5  -1  144.40    9.74
  -5  -8  -1  130.01    9.65
  -5  -8  -1  134.74    9.78
  -5  -8  -1  135.61    9.78
   5   8  -1  137.26    9.75
   8  -5   2   29.93    2.38
  -8   5   2   35.78    2.83
  -8   5   2   32.93    2.55
   5   8   2   32.28    2.46
   5   8   2   31.57    2.57
  -5  -8   2   31.27    2.50
  -8   5  -2   37.18    2.50
  -8   5  -2   30.00    2.48
   8  -5  -2   27.57    2.40
  -5  -8  -2   34.13    2.38
  -5  -8  -2   32.47    2.53
  -5  -8  -2   32.87    2.61
   5   8  -2   33.39    2.49
   8  -5   3   21.63    1.83
  -8   5   3   25.01    2.37
  -8   5   3   24.13    1.97
   5   8   3   24.33    1.91
   5   8   3   24.22    1.93
  -5  -8   3   21.45    1.89
  -8   5  -3   24.93    1.95
  -8   5  -3   21.04    1.90
   8  -5  -3   26.26    2.15
  -5  -8  -3   23.28    1.82
  -5  -8  -3   29.26    2.23
  -5  -8  -3   24.20    1.97
   5   8  -3   24.79    1.95
   8  -5   4   91.59    7.08
   8  -5   4  108.20    7.30
  -8   5   4  102.27    7.49
  -8   5   4   95.64    7.12
   5   8   4   96.81    7.11
   5   8   4   90.03    7.16
  -5  -8   4   93.77    7.14
  -8   5  -4   98.74    7.06
   8  -5  -4   95.30    7.24
  -5  -8  -4  103.88    7.06
  -5  -8  -4  102.82    7.46
  -5  -8  -4   95.63    7.18
   5   8  -4  103.08    7.18
   8  -5   5    1.55    0.73
   8  -5   5    0.30    0.45
  -8   5   5    0.64    1.43
  -8   5   5   -0.07    0.45
   5   8   5    0.07    0.59
   5   8   5   -0.17    0.74
  -5  -8   5   -0.24    0.50
  -8   5  -5    1.14    0.31
  -8   5  -5   -0.11    0.37
   8  -5  -5    1.46    1.10
  -5  -8  -5    0.42    0.43
  -5  -8  -5   -0.06    0.81
  -5  -8  -5   -0.02    0.56
   5   8  -5    0.12    0.35
   8  -5   6    7.53    0.91
   8  -5   6    6.04    0.89
  -8   5   6    6.00    1.34
  -8   5   6    6.56    0.88
   5   8   6    6.62    1.06
   5   8   6    7.23    1.06
  -5  -8   6    7.15    0.74
  -8   5  -6    8.72    0.72
   8  -5  -6    7.58    1.23
  -5  -8  -6    9.67    0.89
  -5  -8  -6    9.14    1.29
  -5  -8  -6    9.24    1.00
   8  -5   7  164.70   11.39
   8  -5   7  160.27   11.43
  -8   5   7  167.13   11.67
   5   8   7  151.84   11.42
   5   8   7  153.54   11.42
  -8   5  -7  162.53   11.17
  -8   5  -7  148.16   11.34
   8  -5  -7  172.99   11.59
   8  -5  -7  152.49   11.46
  -5  -8  -7  151.02   11.27
  -5  -8  -7  143.84   11.64
  -5  -8  -7  155.41   11.48
   8  -5   8   80.19    5.92
   8  -5   8   79.59    5.89
  -8   5   8   82.20    6.05
   5   8   8   81.80    5.91
  -8   5  -8   80.43    5.68
   8  -5  -8   75.07    6.25
  -5  -8  -8   84.11    5.77
  -5  -8  -8   71.43    6.20
  -5  -8  -8   70.94    5.95
   8  -5   9   26.81    2.47
  -8   5   9   38.77    2.91
   5   8   9   30.35    2.58
  -8   5  -9   29.37    2.30
  -5  -8  -9   26.29    2.40
   8  -5  10    7.88    1.20
  -8   5  10    5.22    2.27
   5   8  10    4.94    1.26
  -8   5 -10    7.06    0.81
  -5  -8 -10    6.71    0.95
   8  -5  11    6.40    1.12
  -8   5  11    6.16    1.80
   5   8  11    3.90    1.21
  -8   5 -11    4.17    0.67
  -5  -8 -11    3.22    0.86
   8  -5  12   17.70    1.91
  -8   5  12   12.95    1.95
   5   8  12   12.34    2.07
  -8   5 -12    8.81    1.22
  -5  -8 -12    9.78    1.46
   8  -5  13    9.89    1.44
  -8   5  13    6.78    1.87
   5   8  13    7.81    1.44
  -8   5 -13    7.38    0.94
  -5  -8 -13    7.02    1.11
   8  -5  14   15.08    1.74
  -8   5  14   18.71    2.66
   5   8  14   13.52    1.78
  -8   5 -14   14.43    1.45
  -5  -8 -14   13.91    1.43
  -8   5  15   26.89    2.75
   5   8  15   34.14    2.80
  -8   5 -15   29.93    2.53
  -5  -8 -15   34.60    2.56
  -8   5  16    6.62    1.44
   5   8  16   10.92    1.35
  -5  -8 -16   10.99    1.05
  -5  -8 -17    1.64    0.43
   8  -4   0   39.27    2.90
  -8   4   0   44.46    3.30
  -8   4   0   35.59    3.00
  -8   4   0   42.16    2.98
   4   8   0   38.35    2.89
   4   8   0   39.14    3.03
  -4  -8   0   40.65    2.85
  -4  -8   0   42.39    2.98
  -4  -8   0   36.43    3.03
   8  -4   1   35.43    2.68
  -8   4   1   37.59    3.01
  -8   4   1   39.67    2.86
   4   8   1   36.98    2.71
   4   8   1   41.18    2.84
  -4  -8   1   36.36    2.81
  -8   4  -1   39.12    2.85
  -8   4  -1   33.00    2.81
  -8   4  -1   36.57    2.79
   8  -4  -1   39.78    2.76
  -4  -8  -1   34.76    2.65
  -4  -8  -1   34.83    2.78
  -4  -8  -1   34.29    2.81
   4   8  -1   36.23    2.79
   8  -4   2  284.63   21.37
  -8   4   2  308.09   21.66
  -8   4   2  308.71   21.41
   4   8   2  310.78   21.59
   4   8   2  310.45   21.44
  -4  -8   2  297.72   21.44
  -8   4  -2  330.41   21.38
  -8   4  -2  274.60   21.67
   8  -4  -2  286.54   21.57
  -4  -8  -2  295.29   21.51
  -4  -8  -2  299.26   21.56
  -4  -8  -2  308.46   21.52
   4   8  -2  314.85   21.41
   8  -4   3  151.23   11.93
   8  -4   3  168.91   12.05
  -8   4   3  168.74   12.28
  -8   4   3  173.20   11.99
   4   8   3  170.59   12.02
   4   8   3  168.52   12.02
  -4  -8   3  167.23   11.98
  -8   4  -3  182.69   12.07
  -8   4  -3  159.90   12.11
   8  -4  -3  180.98   12.29
  -4  -8  -3  166.85   11.94
  -4  -8  -3  159.05   12.08
  -4  -8  -3  162.95   12.01
   4   8  -3  171.99   12.00
   8  -4   4    1.64    0.44
   8  -4   4    0.70    0.49
  -8   4   4    0.95    1.02
  -8   4   4    0.36    0.41
   4   8   4    0.34    0.78
   4   8   4    0.65    0.49
  -4  -8   4    0.54    0.36
  -8   4  -4    1.58    0.32
  -8   4  -4    1.49    0.63
   8  -4  -4    2.20    0.69
  -4  -8  -4    0.81    0.38
  -4  -8  -4    0.08    0.72
  -4  -8  -4    1.12    0.55
   4   8  -4    0.13    0.38
   8  -4   5    4.47    0.63
   8  -4   5    4.42    0.67
  -8   4   5    3.61    1.08
  -8   4   5    4.61    0.65
   4   8   5    6.47    0.87
   4   8   5    4.02    0.86
  -4  -8   5    3.68    0.64
  -8   4  -5    5.19    0.50
  -8   4  -5    5.82    0.89
   8  -4  -5    4.62    1.26
  -4  -8  -5    4.52    0.61
  -4  -8  -5    3.46    1.25
  -4  -8  -5    2.79    0.69
   4   8  -5    4.38    0.65
   8  -4   6   13.61    1.41
   8  -4   6   14.33    1.43
  -8   4   6   17.48    1.73
  -8   4   6   14.03    1.38
   4   8   6   17.98    1.67
   4   8   6   15.98    1.33
  -4  -8   6   14.20    1.21
  -8   4  -6   14.88    1.21
  -8   4  -6   12.77    1.46
   8  -4  -6   12.37    1.57
  -4  -8  -6   13.16    1.29
  -4  -8  -6   13.40    1.94
  -4  -8  -6   13.81    1.39
   4   8  -6   13.77    1.16
   8  -4   7    4.95    0.85
   8  -4   7    3.62    0.73
  -8   4   7    3.07    1.07
   4   8   7    3.16    0.85
   4   8   7    3.47    0.67
  -8   4  -7    4.25    0.51
  -8   4  -7    4.63    1.13
  -8   4  -7    3.99    0.78
   8  -4  -7    2.21    0.81
   8  -4  -7    2.42    1.37
  -4  -8  -7    4.80    0.68
  -4  -8  -7    3.98    1.22
  -4  -8  -7    3.71    0.76
   8  -4   8   49.05    4.02
   8  -4   8   55.88    3.95
  -8   4   8   57.56    4.22
   4   8   8   46.42    4.15
  -8   4  -8   54.38    3.83
   8  -4  -8   54.10    4.70
  -4  -8  -8   47.06    3.93
  -4  -8  -8   46.21    4.42
   8  -4   9    2.23    0.79
  -8   4   9    0.53    1.66
   4   8   9    1.13    0.97
  -8   4  -9    2.25    0.49
  -4  -8  -9    1.87    0.65
   8  -4  10   76.79    5.67
  -8   4  10   72.44    5.98
   4   8  10   75.55    5.82
  -8   4 -10   74.33    5.48
  -4  -8 -10   72.00    5.49
   8  -4  11   12.27    1.69
  -8   4  11    9.84    1.95
   4   8  11    9.87    1.53
  -8   4 -11    7.51    1.07
  -4  -8 -11   11.08    1.21
   8  -4  12   -0.60    1.01
  -8   4  12    3.68    1.77
   4   8  12   -1.59    1.24
  -8   4 -12    0.33    0.54
  -4  -8 -12    0.68    0.82
   8  -4  13   19.48    2.27
  -8   4  13   20.27    2.96
   4   8  13   19.11    2.07
  -8   4 -13   18.10    1.76
  -4  -8 -13   21.69    1.87
   8  -4  14   22.49    2.14
   4   8  14   23.74    2.53
  -8   4 -14   21.90    1.87
  -4  -8 -14   18.65    1.87
   8  -4  15   -0.24    0.90
  -8   4  15    2.07    1.06
  -8   4 -15    0.81    0.59
  -8   4  16    2.32    0.67
   4   8  17    1.63    0.77
  -4  -8 -17    0.99    0.44
   8  -3   0    0.32    0.20
  -8   3   0    1.15    0.56
  -8   3   0    0.02    0.37
   3   8   0    0.54    0.23
   3   8   0    0.08    0.62
  -3  -8   0    0.06    0.11
  -3  -8   0    0.76    0.31
  -3  -8   0    0.45    0.47
   8  -3   1    7.52    0.71
  -8   3   1    9.89    1.13
  -8   3   1    8.48    0.81
   3   8   1    9.34    0.88
   3   8   1    8.39    0.90
  -3  -8   1    8.74    0.61
  -3  -8   1    6.89    0.85
  -8   3  -1    8.03    0.79
  -8   3  -1    7.87    0.81
   8  -3  -1    7.78    0.69
  -3  -8  -1    8.70    0.72
  -3  -8  -1    7.05    0.94
  -3  -8  -1    8.13    0.91
   3   8  -1    9.10    0.64
   3   8  -1    8.97    0.98
   8  -3   2   51.37    3.85
   8  -3   2   64.96    3.96
  -8   3   2   52.23    4.26
  -8   3   2   52.98    3.88
   3   8   2   55.77    3.95
   3   8   2   47.35    3.92
  -3  -8   2   53.73    3.96
  -8   3  -2   54.20    3.85
  -8   3  -2   50.80    3.91
   8  -3  -2   52.24    3.89
  -3  -8  -2   52.55    3.85
  -3  -8  -2   53.74    3.98
  -3  -8  -2   51.68    3.95
   3   8  -2   50.02    3.91
   8  -3   3   60.07    4.47
   8  -3   3   62.88    4.50
  -8   3   3   61.32    4.83
  -8   3   3   57.31    4.50
   3   8   3   63.14    4.56
   3   8   3   59.63    4.51
  -3  -8   3   59.41    4.50
  -8   3  -3   62.14    4.46
  -8   3  -3   59.97    4.54
   8  -3  -3   65.28    4.78
  -3  -8  -3   65.02    4.51
  -3  -8  -3   61.99    4.67
  -3  -8  -3   58.62    4.54
   3   8  -3   65.75    4.54
   8  -3   4   40.39    3.16
   8  -3   4   44.36    3.18
  -8   3   4   39.98    3.49
  -8   3   4   42.45    3.14
   3   8   4   47.63    3.37
   3   8   4   42.48    3.20
  -3  -8   4   40.80    3.12
  -8   3  -4   43.40    3.07
  -8   3  -4   43.17    3.25
   8  -3  -4   44.93    3.33
  -3  -8  -4   40.52    3.15
  -3  -8  -4   37.98    3.33
  -3  -8  -4   39.98    3.19
   3   8  -4   41.35    3.16
   8  -3   5  334.66   24.94
   8  -3   5  368.30   25.01
  -8   3   5  372.78   25.32
  -8   3   5  354.18   24.96
   3   8   5  359.35   25.10
   3   8   5  362.71   25.09
  -3  -8   5  340.79   24.99
  -8   3  -5  357.02   24.91
  -8   3  -5  339.27   25.05
  -8   3  -5  351.66   24.97
   8  -3  -5  345.48   25.44
  -3  -8  -5  349.89   24.89
  -3  -8  -5  334.31   25.09
  -3  -8  -5  343.49   24.95
   3   8  -5  351.55   25.03
   3   8  -5  342.50   25.15
   3   8  -5  364.53   25.04
   8  -3   6    4.58    0.71
   8  -3   6    1.49    0.57
  -8   3   6    3.77    1.36
  -8   3   6    4.41    0.73
   3   8   6    6.25    1.25
   3   8   6    3.24    0.65
  -3  -8   6    2.33    0.43
  -3  -8   6    3.67    0.44
  -8   3  -6    2.90    0.43
  -8   3  -6    3.12    0.87
  -8   3  -6    3.82    0.68
   8  -3  -6    2.17    0.93
  -3  -8  -6    3.69    0.80
  -3  -8  -6    2.85    1.13
  -3  -8  -6    1.76    0.62
   3   8  -6    2.68    0.27
   3   8  -6    2.36    0.70
   3   8  -6    2.56    0.55
   8  -3   7   78.43    6.22
   8  -3   7   93.69    6.40
  -8   3   7   90.07    6.46
   3   8   7   81.58    6.36
   3   8   7   84.29    6.30
  -8   3  -7   89.83    6.15
  -8   3  -7   79.83    6.40
  -8   3  -7   77.26    6.19
   8  -3  -7   99.80    6.40
   8  -3  -7   83.69    6.62
  -3  -8  -7   85.51    6.21
  -3  -8  -7   82.08    6.70
  -3  -8  -7   78.68    6.21
   8  -3   8    3.54    1.10
   8  -3   8    4.59    1.02
  -8   3   8    4.72    1.53
   3   8   8    3.10    1.01
  -8   3  -8    4.56    0.72
  -8   3  -8    3.51    1.64
   8  -3  -8    3.74    1.67
  -3  -8  -8    3.63    0.68
  -3  -8  -8    4.05    1.42
   8  -3   9    4.79    1.10
  -8   3   9    4.20    1.40
   3   8   9    5.30    1.12
  -8   3  -9    3.75    0.74
   8  -3  -9    2.48    0.85
   8  -3  -9    5.24    1.93
  -3  -8  -9    6.03    0.89
   8  -3  10    2.54    0.86
  -8   3  10    1.96    1.40
   3   8  10    1.36    1.07
  -8   3 -10    1.03    0.49
  -3  -8 -10    2.10    0.76
   8  -3  11   19.96    1.97
  -8   3  11   22.41    2.52
   3   8  11   18.68    2.10
  -8   3 -11   21.08    1.72
  -3  -8 -11   20.82    1.85
   8  -3  12    2.63    1.47
  -8   3  12    4.70    2.09
   3   8  12    4.64    1.85
  -8   3 -12    2.31    0.83
  -3  -8 -12    5.75    1.20
   8  -3  13    2.09    1.13
  -8   3  13    1.44    1.51
   3   8  13    2.70    1.26
  -8   3 -13    2.74    0.64
  -3  -8 -13    2.39    0.94
   8  -3  14    2.35    1.13
  -8   3  14    2.76    1.53
   3   8  14    6.15    1.36
  -8   3 -14    3.59    0.72
  -3  -8 -14    2.72    0.83
   8  -3  15   12.30    1.85
   3   8  15   16.11    1.70
  -8   3 -15   12.46    1.52
  -3  -8 -15   15.83    1.43
   3   8  16    0.85    0.97
  -8   3 -16    0.69    0.76
  -3  -8 -16    0.44    0.60
   8  -2   0  756.24   53.70
  -8   2   0  763.06   54.42
  -8   2   0  683.32   53.97
   2   8   0  796.83   53.72
   2   8   0  757.73   53.87
  -2  -8   0  844.44   54.70
  -2  -8   0  734.06   53.76
   8  -2   1    1.45    0.33
  -8   2   1    2.63    0.70
  -8   2   1    0.76    0.38
   2   8   1    1.70    0.39
   2   8   1    2.58    0.55
  -2  -8   1    1.85    0.21
  -2  -8   1    1.44    0.16
  -2  -8   1    1.58    0.47
  -8   2  -1    1.47    0.31
  -8   2  -1    1.82    0.57
   8  -2  -1    1.60    0.26
  -2  -8  -1    0.87    0.28
  -2  -8  -1    1.77    0.50
  -2  -8  -1    1.99    0.52
   2   8  -1    1.81    0.32
   2   8  -1    1.37    0.52
   8  -2   2   59.36    4.10
   8  -2   2   52.43    4.14
  -8   2   2   55.87    4.38
   2   8   2   59.21    4.19
   2   8   2   54.03    4.17
  -2  -8   2   53.35    4.10
  -2  -8   2   50.62    4.10
  -8   2  -2   60.13    4.14
  -8   2  -2   56.01    4.16
   8  -2  -2   59.63    4.15
  -2  -8  -2   55.77    4.13
  -2  -8  -2   57.07    4.23
  -2  -8  -2   57.35    4.20
   2   8  -2   57.67    4.15
   8  -2   3  200.91   15.31
   8  -2   3  220.66   15.47
  -8   2   3  231.57   15.65
  -8   2   3  224.65   15.36
   2   8   3  220.04   15.49
   2   8   3  227.11   15.59
  -2  -8   3  200.07   15.34
  -8   2  -3  220.48   15.27
  -8   2  -3  219.26   15.63
   8  -2  -3  196.60   15.43
  -2  -8  -3  209.98   15.35
  -2  -8  -3  213.21   15.53
  -2  -8  -3  208.33   15.38
   2   8  -3  229.05   15.56
   2   8  -3  224.13   15.50
   2   8  -3  212.94   15.42
   8  -2   4    2.66    0.47
   8  -2   4    2.07    0.48
  -8   2   4    1.86    0.93
  -8   2   4    1.19    0.52
   2   8   4    2.25    0.74
   2   8   4    1.10    0.68
  -2  -8   4    1.45    0.49
  -8   2  -4    2.27    0.33
  -8   2  -4    1.98    0.63
   8  -2  -4    1.52    0.89
  -2  -8  -4    1.98    0.49
  -2  -8  -4    3.04    0.92
  -2  -8  -4    1.52    0.51
   2   8  -4    1.57    0.24
   2   8  -4    1.66    0.33
   2   8  -4    1.87    0.46
   8  -2   5    7.29    0.77
   8  -2   5    8.49    0.90
  -8   2   5    5.03    1.06
  -8   2   5    6.34    0.65
   2   8   5    6.81    0.99
   2   8   5    7.23    0.93
  -2  -8   5    6.93    0.60
  -2  -8   5    7.22    0.66
  -8   2  -5    5.93    0.66
  -8   2  -5    4.78    0.91
  -8   2  -5    4.97    0.76
   8  -2  -5    3.93    1.19
  -2  -8  -5    5.38    0.71
  -2  -8  -5    5.45    1.17
  -2  -8  -5    4.87    0.75
   2   8  -5    5.65    0.47
   2   8  -5    4.14    0.61
   2   8  -5    5.58    0.70
   8  -2   6  193.05   14.34
   8  -2   6  208.53   14.39
  -8   2   6  213.43   14.56
  -8   2   6  194.28   14.37
  -8   2   6  194.28   14.37
   2   8   6  218.88   14.64
   2   8   6  207.48   14.44
  -2  -8   6  203.76   14.30
  -8   2  -6  210.04   14.25
  -8   2  -6  191.95   14.51
  -8   2  -6  199.65   14.43
   8  -2  -6  185.26   14.48
  -2  -8  -6  202.69   14.35
  -2  -8  -6  197.05   14.63
  -2  -8  -6  204.50   14.41
   2   8  -6  200.25   14.31
   2   8  -6  181.90   14.45
   2   8  -6  207.43   14.34
   8  -2   7   90.47    6.64
   8  -2   7   95.91    6.54
  -8   2   7  102.77    6.74
   2   8   7   97.09    6.87
   2   8   7   89.81    6.51
  -8   2  -7   89.20    6.41
  -8   2  -7   73.76    6.76
  -8   2  -7   87.36    6.58
   8  -2  -7   90.66    6.62
   8  -2  -7   83.76    7.03
  -2  -8  -7   84.54    6.57
  -2  -8  -7   91.30    6.86
  -2  -8  -7   84.51    6.53
   8  -2   8  135.37   10.06
   8  -2   8  142.59   10.08
  -8   2   8  151.68   10.22
   2   8   8  143.34   10.23
  -8   2  -8  135.79    9.92
  -8   2  -8  129.62   10.18
   8  -2  -8  132.58   10.47
  -2  -8  -8  138.37    9.99
  -2  -8  -8  136.34   10.47
   8  -2   9    7.30    0.96
  -8   2   9    6.68    1.45
   2   8   9    8.21    1.29
  -8   2  -9    6.44    0.70
   8  -2  -9    4.46    0.89
   8  -2  -9    7.58    1.99
  -2  -8  -9    4.98    0.88
   8  -2  10   45.83    3.50
  -8   2  10   45.18    4.05
   2   8  10   42.07    3.83
  -8   2 -10   41.30    3.28
  -2  -8 -10   43.88    3.47
   8  -2  11   75.17    5.13
  -8   2  11   63.38    5.10
   2   8  11   58.18    5.00
  -8   2 -11   58.96    4.66
   8  -2 -11   61.27    4.82
  -2  -8 -11   57.50    4.75
   8  -2  12   32.52    2.95
  -8   2  12   35.66    3.38
   2   8  12   36.17    3.13
  -8   2 -12   33.79    2.69
  -2  -8 -12   32.58    2.81
   8  -2  13    6.04    1.72
  -8   2  13    5.05    1.62
   2   8  13    2.33    1.36
  -8   2 -13    5.91    0.97
  -2  -8 -13    7.69    1.05
   8  -2  14    9.48    1.36
   2   8  14    9.11    1.52
  -8   2 -14    7.86    0.98
  -2  -8 -14    8.53    1.15
   8  -2  15    6.45    1.31
   2   8  15    6.80    1.35
  -8   2 -15    8.33    0.96
  -2  -8 -15   10.53    1.08
   8  -2  16    2.58    0.93
   2   8  16    4.75    1.08
  -8   2 -16    2.80    0.59
  -2  -8 -16    1.84    0.65
   2   8  17    4.01    0.90
   8  -1   0    6.27    0.54
  -8   1   0    6.37    0.70
  -8   1   0    7.51    0.69
   1   8   0    7.08    0.76
   1   8   0    5.31    0.74
  -1  -8   0    6.53    0.67
  -1  -8   0    4.84    0.70
   8  -1   1  349.14   26.21
  -8   1   1  406.63   27.01
  -8   1   1  369.60   26.30
   1   8   1  367.62   26.44
   1   8   1  372.87   26.39
  -1  -8   1  334.93   26.28
  -1  -8   1  359.92   26.36
  -8   1  -1  418.09   26.41
  -8   1  -1  356.58   26.28
   8  -1  -1  365.59   26.30
  -1  -8  -1  379.98   26.56
  -1  -8  -1  356.37   26.45
   1   8  -1  381.32   26.47
   1   8  -1  387.87   26.34
   8  -1   2   14.84    1.25
   8  -1   2   15.97    1.28
  -8   1   2   15.71    1.53
   1   8   2   19.53    1.44
   1   8   2   19.48    1.51
  -1  -8   2   17.43    1.18
  -1  -8   2   13.53    1.34
  -8   1  -2   16.91    1.22
  -8   1  -2   14.14    1.32
   8  -1  -2   15.90    1.24
  -1  -8  -2   15.16    1.30
  -1  -8  -2   14.35    1.55
  -1  -8  -2   15.75    1.39
   1   8  -2   16.02    1.34
   1   8  -2   15.69    1.37
   8  -1   3   36.35    2.90
   8  -1   3   40.04    2.96
  -8   1   3   46.17    3.21
   1   8   3   42.29    3.07
   1   8   3   38.34    2.99
  -1  -8   3   38.94    2.84
  -1  -8   3   39.42    2.96
  -8   1  -3   39.47    2.86
  -8   1  -3   39.05    3.02
  -8   1  -3   36.25    2.99
   8  -1  -3   37.89    2.96
  -1  -8  -3   41.03    2.97
  -1  -8  -3   42.16    3.25
  -1  -8  -3   37.20    2.98
   1   8  -3   40.74    2.95
   1   8  -3   38.06    2.91
   1   8  -3   38.19    2.95
   8  -1   4  323.36   23.80
   8  -1   4  358.05   23.82
  -8   1   4  360.17   24.03
  -8   1   4  341.02   23.78
   1   8   4  355.98   23.96
   1   8   4  334.26   23.85
  -1  -8   4  321.00   23.78
  -1  -8   4  318.50   23.82
  -8   1  -4  343.12   23.82
  -8   1  -4  327.55   23.85
  -8   1  -4  334.14   23.84
   8  -1  -4  304.26   24.13
  -1  -8  -4  339.42   23.97
  -1  -8  -4  322.21   23.97
  -1  -8  -4  321.63   23.88
   1   8  -4  358.94   23.95
   1   8  -4  339.47   23.87
   1   8  -4  345.18   23.94
   8  -1   5    0.93    0.45
   8  -1   5    1.02    0.49
  -8   1   5    2.11    0.84
  -8   1   5    0.76    0.35
  -8   1   5    0.53    0.39
   1   8   5   -0.04    0.73
   1   8   5    0.94    0.49
  -1  -8   5    1.32    0.30
  -1  -8   5    0.09    0.28
  -1  -8   5    0.38    0.27
  -8   1  -5    0.43    0.28
  -8   1  -5    0.17    0.65
  -8   1  -5    0.40    0.49
   8  -1  -5   -0.78    0.83
  -1  -8  -5    0.15    0.47
  -1  -8  -5   -0.25    1.29
  -1  -8  -5    0.62    0.46
   1   8  -5    0.39    0.20
   1   8  -5    0.27    0.33
   1   8  -5    1.28    0.52
   8  -1   6   13.29    1.33
   8  -1   6   16.14    1.39
  -8   1   6   14.83    1.55
  -8   1   6   14.65    1.26
   1   8   6   16.41    1.60
   1   8   6   12.76    1.28
  -8   1  -6   12.65    1.18
  -8   1  -6   13.10    1.53
  -8   1  -6   13.47    1.37
   8  -1  -6   13.16    1.47
  -1  -8  -6   14.92    1.35
  -1  -8  -6   16.58    2.02
  -1  -8  -6   14.88    1.27
   1   8  -6   13.84    1.05
   1   8  -6   12.19    1.30
   1   8  -6   12.91    1.15
   8  -1   7   38.21    3.17
   8  -1   7   42.24    3.15
  -8   1   7   41.76    3.29
   1   8   7   44.14    3.59
   1   8   7   38.37    3.13
  -1  -8   7   37.04    3.11
  -8   1  -7   44.05    3.03
  -8   1  -7   36.67    3.32
  -8   1  -7   43.77    3.15
   8  -1  -7   43.24    3.24
   8  -1  -7   39.35    3.43
  -1  -8  -7   42.83    3.21
  -1  -8  -7   40.49    3.52
  -1  -8  -7   38.56    3.11
   1   8  -7   40.11    2.95
   1   8  -7   36.54    3.30
   8  -1   8   25.58    2.37
   8  -1   8   30.77    2.28
  -8   1   8   30.89    2.61
   1   8   8   27.57    2.55
  -8   1  -8   27.47    2.16
  -8   1  -8   30.54    2.51
   8  -1  -8   22.62    2.80
  -1  -8  -8   25.40    2.29
  -1  -8  -8   29.16    2.99
   8  -1   9   26.08    2.22
  -8   1   9   27.48    2.67
   1   8   9   25.56    2.33
  -8   1  -9   23.97    2.01
   8  -1  -9   23.68    2.23
   8  -1  -9   22.87    2.77
  -1  -8  -9   21.98    2.06
   8  -1  10    7.32    1.05
  -8   1  10    7.26    1.48
   1   8  10    9.17    1.43
  -8   1 -10    5.34    0.77
  -1  -8 -10    8.46    1.05
   8  -1  11   15.47    1.52
  -8   1  11   15.64    2.00
   1   8  11   13.78    1.86
  -8   1 -11   11.65    1.25
  -1  -8 -11   14.18    1.49
   8  -1  12   26.30    2.41
  -8   1  12   22.18    2.73
   1   8  12   25.51    2.71
  -8   1 -12   20.91    2.03
  -1  -8 -12   20.81    2.23
   8  -1  13   15.49    1.81
   1   8  13   13.92    2.28
  -8   1 -13   12.27    1.25
  -1  -8 -13   12.22    1.72
   8  -1  14   10.94    1.53
   1   8  14   13.57    1.79
  -8   1 -14   10.86    1.15
  -1  -8 -14   11.21    1.39
   8  -1  15    3.20    1.42
   1   8  15    3.92    1.69
  -8   1 -15    1.53    0.83
   8  -1  16    6.67    1.39
   1   8  16   11.09    1.67
  -1  -8 -16   10.92    1.23
   1   8  17    1.80    0.83
   8   0   0   78.69    5.75
  -8   0   0   83.58    5.86
  -8   0   0   81.30    5.80
   0   8   0   79.22    5.85
   0   8   0   79.77    5.90
   0  -8   0   82.67    5.80
   0  -8   0   80.18    5.87
   8   0   1    4.86    0.47
   8   0   1    4.77    0.54
  -8   0   1    3.64    0.68
  -8   0   1    4.03    0.64
   0   8   1    5.16    1.01
   0   8   1    4.41    0.83
   0  -8   1    4.94    0.49
   0  -8   1    4.92    0.65
  -8   0  -1    5.20    0.48
  -8   0  -1    5.09    0.61
   8   0  -1    5.21    0.47
   0  -8  -1    5.38    0.98
   0  -8  -1    5.47    0.66
   0   8  -1    7.42    1.01
   0   8  -1    5.31    0.71
   8   0   2   89.57    6.57
   8   0   2   91.50    6.59
  -8   0   2   91.78    6.75
   0   8   2   89.49    6.69
   0   8   2   93.45    6.70
   0  -8   2   99.29    6.55
   0  -8   2   87.09    6.64
  -8   0  -2   94.99    6.53
  -8   0  -2   92.90    6.63
  -8   0  -2   86.23    6.62
   8   0  -2   92.11    6.55
   0  -8  -2   88.20    6.72
   0  -8  -2   92.98    6.65
   0   8  -2   93.02    6.68
   0   8  -2   94.38    6.62
   8   0   3    1.57    0.39
   8   0   3    0.27    0.35
  -8   0   3   -0.34    0.66
  -8   0   3    0.45    0.43
   0   8   3   -0.16    0.52
   0   8   3    0.10    0.50
   0  -8   3    0.43    0.15
   0  -8   3    0.06    0.34
  -8   0  -3    0.65    0.24
  -8   0  -3    0.57    0.48
  -8   0  -3   -0.11    0.48
   8   0  -3    0.19    0.34
   0  -8  -3    0.10    0.40
   0  -8  -3   -0.16    1.01
   0  -8  -3    0.27    0.44
   0   8  -3    0.78    0.30
   0   8  -3    0.52    0.22
   0   8  -3    1.20    0.45
   8   0   4    4.98    0.70
   8   0   4    3.41    0.57
  -8   0   4    7.99    1.38
  -8   0   4    4.50    0.72
   0   8   4    3.61    0.80
   0   8   4    5.26    0.68
   0  -8   4    4.49    0.47
   0  -8   4    3.48    0.59
  -8   0  -4    3.85    0.45
  -8   0  -4    3.52    0.97
  -8   0  -4    3.07    0.65
   8   0  -4    4.30    0.63
   0  -8  -4    3.53    0.65
   0  -8  -4    1.93    0.91
   0  -8  -4    3.88    0.60
   0   8  -4    4.82    0.42
   0   8  -4    5.48    0.64
   0   8  -4    5.25    0.74
   8   0   5    0.53    0.46
   8   0   5    0.45    0.46
  -8   0   5    1.07    0.65
  -8   0   5    0.20    0.30
  -8   0   5   -0.12    0.53
   0   8   5    1.01    0.74
   0   8   5   -0.14    0.46
   0  -8   5    0.74    0.30
   0  -8   5   -0.19    0.37
   0  -8   5    0.08    0.33
  -8   0  -5    0.04    0.28
  -8   0  -5    0.04    0.68
  -8   0  -5   -0.24    0.48
   8   0  -5    0.18    0.54
   0  -8  -5    0.36    0.51
   0  -8  -5   -0.80    1.29
   0  -8  -5    1.12    0.67
   0   8  -5    0.41    0.22
   0   8  -5    0.66    0.40
   0   8  -5    0.35    0.39
   8   0   6   13.39    1.45
   8   0   6   17.27    1.45
  -8   0   6   19.03    1.72
  -8   0   6   14.43    1.37
   0   8   6   12.67    1.69
   0   8   6   16.25    1.45
   0  -8   6   16.34    1.41
   0  -8   6   19.67    1.44
  -8   0  -6   16.40    1.32
  -8   0  -6   15.93    1.72
  -8   0  -6   16.70    1.44
   8   0  -6   17.68    1.53
   8   0  -6   18.83    1.58
   0  -8  -6   17.27    1.54
   0  -8  -6   13.98    1.78
   0  -8  -6   17.34    1.50
   0   8  -6   17.22    1.25
   0   8  -6   15.57    1.49
   0   8  -6   15.69    1.33
   8   0   7    0.08    0.59
   8   0   7    1.20    0.58
  -8   0   7    0.88    0.77
   0   8   7    0.09    0.89
   0   8   7    0.16    0.73
   0  -8   7    0.27    0.58
  -8   0  -7    1.21    0.38
  -8   0  -7   -0.06    1.28
  -8   0  -7    1.30    0.60
   8   0  -7    1.44    0.55
   8   0  -7   -0.10    1.15
   0  -8  -7    0.58    0.57
   0  -8  -7    0.01    1.65
   0  -8  -7    0.78    0.47
   0   8  -7    0.61    0.30
   0   8  -7    0.43    0.61
   8   0   8   60.48    4.88
   8   0   8   66.95    4.75
  -8   0   8   66.82    5.07
   0   8   8   60.31    4.87
   0  -8   8   65.50    5.10
  -8   0  -8   65.37    4.61
  -8   0  -8   64.78    5.08
   8   0  -8   66.15    4.74
   8   0  -8   57.80    5.59
   0  -8  -8   65.22    4.75
   0  -8  -8   59.56    5.28
   0   8  -8   63.82    4.61
   0   8  -8   56.72    4.83
   8   0   9    0.38    0.67
  -8   0   9    0.53    1.05
   0   8   9    0.11    1.42
  -8   0  -9    0.59    0.44
   8   0  -9    0.10    0.60
   8   0  -9   -1.47    1.48
   0  -8  -9    0.61    0.95
   8   0  10   45.29    3.56
  -8   0  10   39.07    3.89
   0   8  10   54.01    3.91
  -8   0 -10   39.18    3.35
   0  -8 -10   44.97    3.52
   8   0  11    7.23    1.49
  -8   0  11    4.47    1.37
   0   8  11    2.71    1.31
  -8   0 -11    5.57    0.95
   0  -8 -11    7.08    1.05
   8   0  12   18.98    1.77
   0   8  12   13.80    2.06
  -8   0 -12   15.60    1.45
   0  -8 -12   15.83    1.70
   8   0  13    4.35    1.08
   0   8  13    4.31    1.37
  -8   0 -13    2.89    0.67
   0  -8 -13    1.80    0.88
   8   0  14    2.67    1.58
   0   8  14    6.09    1.45
  -8   0 -14    4.90    0.77
   0  -8 -14    5.25    1.07
   8   0  15    2.52    0.99
   0   8  15    1.58    1.29
  -8   0 -15    1.44    0.59
   8   0  16   18.03    1.65
   0   8  16   14.84    1.71
  -8   0 -16   13.14    1.39
   0  -8 -16   18.76    1.53
   8   0  17    2.48    0.67
   0   8  17    2.69    1.12
   8   1   0    5.88    0.54
  -8  -1   0    6.68    0.59
  -8  -1   0    6.28    0.63
  -8  -1   0    7.03    0.88
  -1   8   0    5.35    1.03
  -1   8   0    6.79    0.77
   1  -8   0    5.81    0.67
   1  -8   0    6.22    0.72
   8   1   1  371.38   26.06
   8   1   1  409.13   26.17
  -8  -1   1  358.74   26.23
  -8  -1   1  327.97   26.21
  -8  -1   1  379.77   26.22
  -1   8   1  386.56   26.69
  -1   8   1  374.58   26.18
   1  -8   1  362.34   26.16
   1  -8   1  372.56   26.18
  -8  -1  -1  393.81   26.21
  -8  -1  -1  357.71   26.15
  -8  -1  -1  366.68   26.21
   8   1  -1  353.95   26.11
   1  -8  -1  351.97   26.29
   1  -8  -1  363.40   26.28
  -1   8  -1  387.50   26.49
  -1   8  -1  371.20   26.25
   8   1   2   15.25    1.28
   8   1   2   17.87    1.33
  -8  -1   2   17.46    1.50
  -8  -1   2   13.73    1.27
  -8  -1   2   13.88    1.36
  -1   8   2   11.94    1.50
  -1   8   2   16.78    1.48
   1  -8   2   17.52    1.24
   1  -8   2   16.11    1.37
  -8  -1  -2   18.28    1.25
  -8  -1  -2   14.40    1.37
  -8  -1  -2   16.65    1.48
   8   1  -2   17.08    1.23
   1  -8  -2   13.90    1.49
   1  -8  -2   18.22    1.45
  -1   8  -2   19.25    1.38
  -1   8  -2   17.62    1.40
   8   1   3   38.62    2.95
   8   1   3   38.19    2.94
  -8  -1   3   41.08    3.13
  -8  -1   3   37.60    2.97
  -1   8   3   39.53    3.08
  -1   8   3   39.56    3.03
   1  -8   3   40.76    2.88
   1  -8   3   38.64    2.98
  -8  -1  -3   41.10    2.90
  -8  -1  -3   39.19    3.07
  -8  -1  -3   41.43    3.07
   8   1  -3   40.32    2.92
   1  -8  -3   42.37    3.29
   1  -8  -3   38.98    3.00
  -1   8  -3   41.93    2.93
  -1   8  -3   38.09    3.00
   8   1   4  316.65   23.62
   8   1   4  339.41   23.65
  -8  -1   4  353.38   23.85
  -8  -1   4  327.17   23.62
  -1   8   4  334.61   23.79
  -1   8   4  343.39   23.77
   1  -8   4  333.95   23.56
   1  -8   4  316.05   23.62
  -8  -1  -4  328.12   23.51
  -8  -1  -4  313.81   23.66
  -8  -1  -4  332.14   23.66
   8   1  -4  326.70   23.79
   1  -8  -4  336.32   23.75
   1  -8  -4  320.47   23.80
   1  -8  -4  332.52   23.65
  -1   8  -4  376.21   23.68
  -1   8  -4  327.77   23.74
  -1   8  -4  340.72   23.70
   8   1   5    0.44    0.64
   8   1   5    0.10    0.61
  -8  -1   5    0.02    0.56
  -8  -1   5    0.95    0.56
  -1   8   5   -0.26    0.66
  -1   8   5    0.56    0.48
   1  -8   5   -0.26    0.28
   1  -8   5   -0.28    0.39
  -8  -1  -5    0.71    0.32
  -8  -1  -5    0.81    1.06
  -8  -1  -5    0.49    0.50
   8   1  -5    0.59    0.57
   1  -8  -5    1.94    0.59
   1  -8  -5   -0.70    0.84
   1  -8  -5    0.53    0.44
  -1   8  -5    0.98    0.27
  -1   8  -5    1.68    0.55
  -1   8  -5    0.27    0.41
   8   1   6   12.11    1.29
   8   1   6   12.56    1.25
  -8  -1   6   13.85    1.38
  -8  -1   6   14.67    1.16
  -8  -1   6   10.94    1.16
  -1   8   6   11.90    1.48
  -1   8   6   14.29    1.39
   1  -8   6   13.13    1.21
   1  -8   6   14.47    1.32
  -8  -1  -6   15.10    1.18
  -8  -1  -6   12.05    1.54
  -8  -1  -6   13.30    1.35
   8   1  -6   14.58    1.25
   8   1  -6   12.74    1.58
   1  -8  -6   13.75    1.41
   1  -8  -6   15.54    1.77
   1  -8  -6   14.21    1.20
  -1   8  -6   16.10    1.09
  -1   8  -6   14.22    1.23
  -1   8  -6   13.98    1.17
   8   1   7   40.28    3.26
   8   1   7   43.07    3.17
  -8  -1   7   46.03    3.33
  -1   8   7   41.53    3.41
  -1   8   7   45.55    3.15
   1  -8   7   41.71    3.20
   1  -8   7   43.36    3.20
  -8  -1  -7   41.85    3.07
  -8  -1  -7   37.78    3.31
  -8  -1  -7   40.64    3.18
   8   1  -7   34.75    3.30
   1  -8  -7   41.18    3.18
   1  -8  -7   38.80    3.60
   1  -8  -7   36.34    3.10
  -1   8  -7   41.16    2.99
  -1   8  -7   41.54    3.26
   8   1   8   24.42    2.25
   8   1   8   30.36    2.26
  -8  -1   8   27.40    2.56
  -1   8   8   28.95    2.41
   1  -8   8   26.22    2.10
  -8  -1  -8   26.84    2.01
  -8  -1  -8   22.80    2.34
   8   1  -8   25.71    2.19
   8   1  -8   22.41    2.40
   1  -8  -8   29.18    2.16
   1  -8  -8   23.31    2.57
  -1   8  -8   24.23    1.94
  -1   8  -8   20.06    2.21
   8   1   9   22.18    2.17
  -8  -1   9   24.18    2.31
  -1   8   9   21.80    2.37
  -8  -1  -9   23.83    1.98
   8   1  -9   24.12    2.03
   8   1  -9   23.75    2.58
   1  -8  -9   28.37    2.22
   8   1  10    9.42    1.16
  -8  -1  10    5.06    1.27
  -1   8  10    4.75    1.36
  -8  -1 -10    8.35    0.88
   8   1 -10    7.53    1.08
   8   1 -10    6.46    1.43
   1  -8 -10    6.79    1.03
   8   1  11   11.26    1.52
  -1   8  11   14.47    1.95
  -8  -1 -11   13.33    1.31
   1  -8 -11   16.81    1.62
   8   1  12   20.40    1.97
  -1   8  12   20.33    2.25
  -8  -1 -12   17.76    1.71
   1  -8 -12   20.20    1.92
   8   1  13   13.43    1.62
  -1   8  13   11.90    2.21
  -8  -1 -13   12.47    1.30
   1  -8 -13   14.53    1.55
   8   1  14   11.78    1.57
  -1   8  14   13.74    1.83
  -8  -1 -14    9.90    1.14
   1  -8 -14   12.07    1.40
   8   1  15    0.72    1.06
  -1   8  15    0.69    1.78
  -8  -1 -15    2.19    0.67
   8   1  16   10.16    1.31
  -1   8  16   10.96    1.40
  -8  -1 -16   11.14    1.11
   8   1  17    2.12    0.68
  -1   8  17    1.72    0.84
  -8  -1 -17    2.86    0.50
   8   2   0  722.76   54.66
  -8  -2   0  774.88   54.71
  -8  -2   0  752.28   54.80
  -8  -2   0  759.59   54.73
  -2   8   0  779.32   55.05
  -2   8   0  788.64   54.69
   2  -8   0  863.24   54.85
   2  -8   0  753.32   54.64
   8   2   1    2.05    0.30
   8   2   1    1.71    0.42
  -8  -2   1    2.48    0.65
  -8  -2   1    1.61    0.41
  -8  -2   1    1.58    0.49
  -2   8   1    2.82    0.74
  -2   8   1    1.99    0.59
   2  -8   1    1.60    0.26
   2  -8   1    2.34    0.43
  -8  -2  -1    1.09    0.23
  -8  -2  -1    2.07    0.42
  -8  -2  -1    1.35    0.53
   8   2  -1    1.49    0.22
   2  -8  -1    0.66    0.48
   2  -8  -1    1.16    0.45
  -2   8  -1    0.97    0.76
  -2   8  -1    1.38    0.51
   8   2   2   56.86    4.05
   8   2   2   54.76    4.06
  -8  -2   2   61.69    4.24
  -8  -2   2   54.24    4.03
  -8  -2   2   55.28    4.12
  -2   8   2   54.26    4.23
  -2   8   2   57.45    4.19
   2  -8   2   51.58    3.97
   2  -8   2   54.08    4.09
  -8  -2  -2   54.60    4.01
  -8  -2  -2   53.35    4.11
  -8  -2  -2   55.66    4.12
   8   2  -2   57.38    3.99
   2  -8  -2   53.00    4.24
   2  -8  -2   56.94    4.13
  -2   8  -2   57.32    4.18
  -2   8  -2   60.98    4.14
   8   2   3  205.95   15.29
   8   2   3  222.48   15.28
  -8  -2   3  229.75   15.42
  -8  -2   3  215.07   15.31
  -2   8   3  224.63   15.42
  -2   8   3  211.56   15.38
   2  -8   3  228.35   15.25
   2  -8   3  200.40   15.26
  -8  -2  -3  214.06   15.23
  -8  -2  -3  204.03   15.33
  -8  -2  -3  214.73   15.38
   8   2  -3  211.18   15.26
   2  -8  -3  211.11   15.47
   2  -8  -3  198.61   15.30
  -2   8  -3  237.15   15.33
  -2   8  -3  215.58   15.31
   8   2   4    0.81    0.44
   8   2   4    1.19    0.56
  -8  -2   4    0.86    0.73
  -8  -2   4    1.64    0.43
  -2   8   4    3.84    0.89
  -2   8   4    1.04    0.72
   2  -8   4    1.45    0.40
   2  -8   4    1.74    0.34
  -8  -2  -4    0.84    0.39
  -8  -2  -4    1.25    0.66
  -8  -2  -4    1.26    0.56
   8   2  -4    1.46    0.36
   2  -8  -4    2.37    1.26
   2  -8  -4    1.47    0.61
  -2   8  -4   -0.14    0.36
  -2   8  -4    1.90    0.54
   8   2   5    5.61    0.89
   8   2   5    5.00    0.74
  -8  -2   5    3.32    0.78
  -8  -2   5    5.72    0.77
  -2   8   5    4.87    0.97
  -2   8   5    4.36    0.77
   2  -8   5    6.14    0.63
   2  -8   5    5.23    0.72
  -8  -2  -5    6.45    0.63
  -8  -2  -5    6.90    0.97
  -8  -2  -5    6.60    0.95
   8   2  -5    7.50    0.92
   2  -8  -5    5.80    0.88
   2  -8  -5    6.70    1.22
   2  -8  -5    6.94    0.72
  -2   8  -5    6.47    0.61
  -2   8  -5    7.56    0.79
  -2   8  -5    7.50    0.88
   8   2   6  180.21   14.14
   8   2   6  202.59   14.09
  -8  -2   6  211.72   14.20
  -8  -2   6  203.83   13.99
  -8  -2   6  190.89   14.07
  -2   8   6  208.01   14.26
  -2   8   6  201.98   14.16
   2  -8   6  191.18   14.08
   2  -8   6  199.05   14.07
  -8  -2  -6  195.35   14.00
  -8  -2  -6  176.28   14.22
  -8  -2  -6  200.66   14.07
   8   2  -6  191.48   14.54
   2  -8  -6  199.96   14.17
   2  -8  -6  196.70   14.35
   2  -8  -6  199.69   14.04
  -2   8  -6  207.90   14.01
  -2   8  -6  179.94   14.12
  -2   8  -6  199.44   14.04
   8   2   7   89.29    6.65
   8   2   7   88.61    6.54
  -8  -2   7   84.59    6.72
  -2   8   7   92.41    6.82
  -2   8   7   86.86    6.53
   2  -8   7   77.96    6.51
   2  -8   7   88.54    6.54
  -8  -2  -7   90.99    6.48
  -8  -2  -7   89.68    6.75
  -8  -2  -7   89.24    6.53
   8   2  -7   91.92    6.52
   8   2  -7   92.99    6.65
   2  -8  -7   93.90    6.75
   2  -8  -7   85.88    6.83
   2  -8  -7   89.65    6.52
  -2   8  -7   95.56    6.42
  -2   8  -7   90.59    6.61
   8   2   8  130.89   10.01
   8   2   8  142.79    9.95
  -8  -2   8  150.59   10.13
  -2   8   8  131.80   10.19
   2  -8   8  132.21    9.90
   2  -8   8  143.34   10.04
  -8  -2  -8  132.62    9.81
  -8  -2  -8  136.94   10.15
   8   2  -8  144.97    9.98
   8   2  -8  127.56   10.02
   2  -8  -8  137.75    9.97
   2  -8  -8  136.93   10.21
  -2   8  -8  139.31    9.78
  -2   8  -8  127.98    9.97
   8   2   9    5.19    0.97
  -8  -2   9    4.24    1.34
  -2   8   9    5.73    1.86
   2  -8   9    5.49    0.93
  -8  -2  -9    6.55    0.78
   8   2  -9    5.53    0.81
   8   2  -9    3.96    1.11
   2  -8  -9    9.29    1.37
  -2   8  -9    5.85    0.61
  -2   8  -9    5.03    1.63
   8   2  10   49.71    3.78
  -2   8  10   41.48    3.87
  -8  -2 -10   46.96    3.49
   2  -8 -10   41.43    3.59
   8   2  11   59.44    4.65
  -2   8  11   63.54    5.04
  -8  -2 -11   53.09    4.45
   2  -8 -11   64.20    4.65
   8   2  12   38.18    3.28
  -2   8  12   34.60    3.40
  -8  -2 -12   36.69    2.97
   2  -8 -12   40.51    3.20
   8   2  13    4.73    1.30
  -2   8  13    7.21    1.67
  -8  -2 -13    4.83    0.80
   8   2  14    8.77    1.48
  -2   8  14    7.70    1.62
  -8  -2 -14    9.06    1.03
   2  -8 -14    7.55    1.18
   8   2  15   10.73    1.80
  -2   8  15   11.86    2.14
  -8  -2 -15    8.75    1.19
   8   2  16    2.34    1.36
  -2   8  16    1.97    1.03
  -8  -2 -16    3.01    0.72
   8   2  17    2.05    0.68
  -2   8  17    2.32    0.86
  -8  -2 -17    2.28    0.48
   8   3   0    0.23    0.27
  -8  -3   0    0.48    0.20
  -8  -3   0   -0.45    0.41
  -8  -3   0    0.75    0.69
  -3   8   0   -0.45    0.60
  -3   8   0    0.91    0.52
   3  -8   0    0.60    0.27
   3  -8   0    0.56    0.54
   8   3   1    7.13    0.70
   8   3   1    7.84    0.69
  -8  -3   1    6.57    0.78
  -8  -3   1    6.68    0.66
  -8  -3   1    7.73    0.96
  -3   8   1    4.87    0.99
  -3   8   1    7.25    0.89
   3  -8   1    8.14    0.64
   3  -8   1    8.05    0.78
  -8  -3  -1    8.27    0.62
  -8  -3  -1    8.16    0.83
  -8  -3  -1    7.86    0.85
   8   3  -1    7.02    0.60
   3  -8  -1    5.82    0.85
   3  -8  -1    8.61    0.79
  -3   8  -1    8.07    0.95
  -3   8  -1    9.36    0.91
   8   3   2   50.05    3.71
   8   3   2   50.76    3.72
  -8  -3   2   58.80    3.90
  -8  -3   2   51.74    3.71
  -8  -3   2   51.11    3.82
  -3   8   2   49.95    3.98
  -3   8   2   47.50    3.85
   3  -8   2   46.61    3.67
   3  -8   2   50.70    3.75
  -8  -3  -2   50.75    3.68
  -8  -3  -2   52.89    3.80
  -8  -3  -2   52.74    3.85
   8   3  -2   52.63    3.66
   3  -8  -2   46.84    3.86
   3  -8  -2   51.99    3.78
  -3   8  -2   54.52    3.88
   8   3   3   60.88    4.44
   8   3   3   61.93    4.42
  -8  -3   3   62.19    4.56
  -8  -3   3   59.81    4.41
  -8  -3   3   59.02    4.46
  -3   8   3   60.15    4.59
  -3   8   3   63.49    4.50
   3  -8   3   59.02    4.37
   3  -8   3   59.04    4.40
  -8  -3  -3   59.58    4.35
  -8  -3  -3   58.68    4.53
  -8  -3  -3   59.12    4.47
   8   3  -3   60.06    4.38
   3  -8  -3   58.25    4.66
   3  -8  -3   62.78    4.47
  -3   8  -3   67.22    4.61
   8   3   4   38.92    3.22
   8   3   4   42.98    3.21
  -8  -3   4   39.73    3.25
  -8  -3   4   43.24    3.26
  -3   8   4   40.84    3.40
  -3   8   4   44.20    3.34
   3  -8   4   42.47    3.16
  -8  -3  -4   48.85    3.17
  -8  -3  -4   42.54    3.36
  -8  -3  -4   42.73    3.37
   8   3  -4   38.22    3.17
   3  -8  -4   49.18    3.61
   3  -8  -4   45.50    3.22
  -3   8  -4   44.03    3.16
  -3   8  -4   42.40    3.22
   8   3   5  328.65   24.57
   8   3   5  357.43   24.61
  -8  -3   5  368.93   24.84
  -8  -3   5  328.36   24.54
  -3   8   5  354.77   24.79
  -3   8   5  358.72   24.58
   3  -8   5  340.08   24.51
   3  -8   5  345.17   24.75
  -8  -3  -5  323.45   24.42
  -8  -3  -5  317.27   24.72
  -8  -3  -5  357.05   24.96
   8   3  -5  337.04   24.62
   8   3  -5  344.88   24.92
   3  -8  -5  334.37   24.77
   3  -8  -5  339.88   24.48
  -3   8  -5  381.75   24.78
  -3   8  -5  360.60   24.59
   8   3   6    2.42    0.67
   8   3   6    6.67    0.91
  -8  -3   6    3.88    0.66
  -8  -3   6    3.15    0.60
  -3   8   6    1.54    0.90
  -3   8   6    2.56    0.64
   3  -8   6    3.62    0.54
   3  -8   6    2.09    0.55
  -8  -3  -6    2.93    0.65
  -8  -3  -6    3.58    0.87
  -8  -3  -6    3.09    0.69
   8   3  -6    1.82    0.50
   8   3  -6    3.59    0.70
   3  -8  -6    3.58    0.76
   3  -8  -6    2.27    1.09
   3  -8  -6    1.10    0.65
  -3   8  -6    3.37    0.39
  -3   8  -6    2.42    0.68
  -3   8  -6    3.22    0.60
   8   3   7   69.63    6.00
   8   3   7   83.82    6.07
  -8  -3   7   80.95    6.08
  -3   8   7   78.84    6.24
  -3   8   7   81.46    6.05
   3  -8   7   79.54    6.06
   3  -8   7   82.56    6.48
  -8  -3  -7   87.47    5.98
  -8  -3  -7   74.38    6.13
  -8  -3  -7   84.93    6.10
   8   3  -7   81.27    5.97
   8   3  -7   84.18    6.17
   3  -8  -7   85.17    6.08
   3  -8  -7   78.71    6.38
  -3   8  -7   91.70    5.91
  -3   8  -7   86.04    6.17
   8   3   8    2.62    0.85
   8   3   8    5.57    1.06
  -8  -3   8    2.97    1.00
  -3   8   8    5.33    1.24
   3  -8   8    3.73    0.83
   3  -8   8    4.71    0.79
  -8  -3  -8    4.75    0.77
  -8  -3  -8    4.34    1.15
   8   3  -8    4.57    0.70
   8   3  -8    4.45    1.33
   3  -8  -8    5.36    0.90
   3  -8  -8    6.09    1.90
  -3   8  -8    4.20    0.50
  -3   8  -8    5.14    1.00
   8   3   9    4.10    0.85
  -3   8   9    3.04    1.25
   3  -8   9    7.09    0.93
  -8  -3  -9    4.20    0.71
   3  -8  -9    4.07    0.86
  -3   8  -9    4.10    0.54
  -3   8  -9    6.05    1.67
   8   3  10    3.28    0.91
  -3   8  10    6.88    1.45
   3  -8  10    1.96    1.15
  -8  -3 -10    1.43    0.59
   3  -8 -10    2.17    0.84
  -3   8 -10    1.74    0.64
  -3   8 -10    0.70    1.19
   8   3  11   24.14    2.22
  -3   8  11   17.79    2.29
  -8  -3 -11   21.14    1.85
   3  -8 -11   18.44    1.95
   8   3  12    4.76    1.15
  -3   8  12    1.05    1.43
  -8  -3 -12    4.10    0.77
   3  -8 -12    3.20    1.06
   8   3  13    2.94    1.20
  -3   8  13    0.01    1.38
  -8  -3 -13    2.68    0.70
   8   3  14    1.65    1.52
  -3   8  14    4.82    1.47
  -8  -3 -14    3.25    0.69
   3  -8 -14    2.16    0.93
   8   3  15   17.55    1.89
  -3   8  15   15.17    1.98
  -8  -3 -15   14.60    1.42
   8   3  16    0.09    0.82
  -3   8  16    0.02    1.46
  -8  -3 -16   -0.11    0.46
   8   3  17    2.25    0.91
  -3   8  17   -0.34    0.71
   8   4   0   36.70    2.78
  -8  -4   0   39.32    2.77
  -8  -4   0   39.17    2.87
  -8  -4   0   39.06    2.94
  -4   8   0   42.33    3.14
  -4   8   0   38.93    2.93
   4  -8   0   36.83    2.81
   4  -8   0   35.82    2.87
   8   4   1   35.85    2.68
   8   4   1   39.62    2.75
  -8  -4   1   38.66    2.68
  -8  -4   1   34.77    2.82
  -4   8   1   37.85    3.11
  -4   8   1   37.52    2.83
   4  -8   1   33.86    2.64
   4  -8   1   33.42    2.76
  -8  -4  -1   38.90    2.67
  -8  -4  -1   34.05    2.76
  -8  -4  -1   34.10    2.81
   8   4  -1   36.97    2.64
   4  -8  -1   40.00    2.85
   4  -8  -1   38.32    2.80
  -4   8  -1   38.06    2.87
  -4   8  -1   34.31    2.78
   8   4   2  287.55   21.04
   8   4   2  292.24   20.98
  -8  -4   2  315.26   20.97
  -8  -4   2  310.41   21.03
  -4   8   2  303.03   21.17
  -4   8   2  307.37   21.12
   4  -8   2  267.74   20.90
   4  -8   2  292.36   21.01
  -8  -4  -2  300.14   20.87
  -8  -4  -2  306.35   21.22
  -8  -4  -2  297.54   21.07
   8   4  -2  304.75   20.88
   4  -8  -2  267.04   21.10
   4  -8  -2  283.87   21.02
  -4   8  -2  308.42   21.09
   8   4   3  160.36   12.02
   8   4   3  166.67   12.02
  -8  -4   3  166.91   12.00
  -8  -4   3  174.71   12.07
  -4   8   3  179.79   12.25
  -4   8   3  166.11   12.14
   4  -8   3  168.38   11.97
  -8  -4  -3  170.42   11.96
  -8  -4  -3  160.10   12.09
  -8  -4  -3  162.92   12.09
   8   4  -3  172.72   11.93
   4  -8  -3  163.66   12.21
   4  -8  -3  159.60   12.02
  -4   8  -3  194.15   12.88
   8   4   4    0.67    0.46
   8   4   4    0.66    0.57
  -8  -4   4    0.16    0.27
  -8  -4   4    0.82    0.45
  -4   8   4    0.07    1.23
  -4   8   4    1.46    0.59
   4  -8   4    0.84    0.32
  -8  -4  -4    0.02    0.39
  -8  -4  -4    0.71    0.69
  -8  -4  -4   -0.52    0.75
   8   4  -4    0.57    0.16
   4  -8  -4    1.34    1.15
   4  -8  -4    0.20    0.38
  -4   8  -4    1.16    0.29
   8   4   5    3.41    0.71
   8   4   5    3.72    0.68
  -8  -4   5    4.72    0.76
  -4   8   5    4.36    1.04
  -4   8   5    4.44    0.78
   4  -8   5    3.64    0.60
   4  -8   5    5.27    0.67
  -8  -4  -5    4.53    0.57
  -8  -4  -5    4.71    0.87
  -8  -4  -5    5.70    0.97
   8   4  -5    6.29    0.66
   8   4  -5    6.24    0.65
   4  -8  -5    6.72    1.18
   4  -8  -5    5.70    0.65
  -4   8  -5    5.77    0.52
  -4   8  -5    5.67    0.73
   8   4   6   11.97    1.31
   8   4   6   12.61    1.26
  -8  -4   6   11.88    1.31
  -8  -4   6   11.86    1.10
  -4   8   6   14.38    1.59
  -4   8   6   13.33    1.29
   4  -8   6   12.13    1.20
   4  -8   6   15.66    1.22
  -8  -4  -6   14.90    1.20
  -8  -4  -6   12.87    1.52
  -8  -4  -6   11.28    1.43
   8   4  -6   13.28    1.18
   8   4  -6   13.89    1.22
   4  -8  -6   14.40    1.36
   4  -8  -6   17.24    2.09
  -4   8  -6   14.12    1.09
  -4   8  -6   13.48    1.31
   8   4   7    2.43    1.05
   8   4   7    4.25    0.74
  -8  -4   7    2.98    0.67
  -4   8   7    4.24    1.12
  -4   8   7    4.03    0.79
   4  -8   7    5.01    0.79
   4  -8   7    3.88    0.67
  -8  -4  -7    5.35    0.64
  -8  -4  -7    0.98    1.29
  -8  -4  -7    4.91    0.82
   8   4  -7    4.41    0.59
   8   4  -7    3.22    0.91
   4  -8  -7    4.93    0.87
   4  -8  -7    3.68    1.24
  -4   8  -7    4.88    0.50
   8   4   8   45.19    3.77
   8   4   8   49.21    3.80
  -4   8   8   51.99    4.02
   4  -8   8   45.79    3.79
   4  -8   8   45.18    3.77
  -8  -4  -8   47.96    3.65
  -8  -4  -8   46.26    4.12
   4  -8  -8   52.96    3.92
   4  -8  -8   45.56    4.09
  -4   8  -8   54.00    3.60
   8   4   9    1.67    1.10
  -4   8   9    2.02    1.73
   4  -8   9    0.85    0.83
   4  -8   9   -0.50    0.96
  -8  -4  -9    2.32    0.80
   4  -8  -9    2.61    1.13
  -4   8  -9    0.22    0.54
  -4   8  -9   -1.01    0.94
   8   4  10   78.67    5.86
  -4   8  10   81.96    6.37
   4  -8  10   73.99    5.80
  -8  -4 -10   76.25    5.73
   4  -8 -10   76.83    5.97
  -4   8 -10   76.10    5.73
   8   4  11    8.20    1.37
  -4   8  11   10.63    2.32
  -8  -4 -11   12.29    1.18
   8   4  12   -0.12    0.93
  -4   8  12    6.02    2.11
  -8  -4 -12   -1.29    0.61
   4  -8 -12   -0.21    1.22
   8   4  13   17.60    2.21
  -4   8  13   19.74    2.74
  -8  -4 -13   17.50    1.76
   8   4  14   22.55    2.18
  -4   8  14   19.54    2.32
  -8  -4 -14   23.55    1.94
   8   4  15   -0.58    0.94
  -4   8  15   -1.00    1.32
  -8  -4 -15    1.06    0.59
   8   4  16    4.73    1.02
  -4   8  16    6.76    1.34
  -8  -4 -16    4.58    0.69
   8   4  17    1.67    0.67
  -4   8  17    0.76    0.70
   8   5   0    1.54    0.32
   8   5   0    1.80    0.54
  -8  -5   0    1.98    0.21
  -8  -5   0    1.15    0.47
  -8  -5   0    2.11    0.59
  -5   8   0    2.35    0.85
  -5   8   0    1.43    0.55
   5  -8   0    1.90    0.32
   5  -8   0    1.57    0.42
   8   5   1  134.72    9.68
   8   5   1  139.49    9.69
   8   5   1  134.24    9.77
  -8  -5   1  142.59    9.67
  -8  -5   1  135.56    9.78
  -5   8   1  136.37    9.94
  -5   8   1  135.52    9.76
   5  -8   1  136.88    9.63
  -8  -5  -1  139.95    9.66
  -8  -5  -1  130.41    9.75
  -8  -5  -1  135.64    9.82
   8   5  -1  134.18    9.67
   5  -8  -1  136.17    9.73
   5  -8  -1  123.66    9.68
  -5   8  -1  141.19    9.83
  -5   8  -1  135.70    9.78
   8   5   2   33.02    2.34
   8   5   2   30.65    2.33
  -8  -5   2   29.99    2.37
  -8  -5   2   29.55    2.31
  -8  -5   2   36.44    2.54
  -5   8   2   35.53    2.92
  -5   8   2   29.44    2.51
   5  -8   2   28.67    2.31
  -8  -5  -2   33.81    2.30
  -8  -5  -2   29.13    2.44
  -8  -5  -2   29.08    2.55
   8   5  -2   30.67    2.26
   5  -8  -2   31.71    2.53
   5  -8  -2   28.94    2.38
  -5   8  -2   35.27    2.52
   8   5   3   23.45    1.85
   8   5   3   23.10    1.81
  -8  -5   3   22.54    1.75
  -8  -5   3   21.73    1.85
  -5   8   3   23.88    2.21
  -5   8   3   25.14    1.96
   5  -8   3   22.34    1.78
  -8  -5  -3   22.21    1.73
  -8  -5  -3   21.32    1.95
  -8  -5  -3   22.22    1.91
   8   5  -3   22.44    1.67
   5  -8  -3   23.66    2.07
   5  -8  -3   23.13    1.81
  -5   8  -3   27.24    2.14
   8   5   4   88.00    6.93
   8   5   4  106.20    6.93
  -8  -5   4   87.15    6.91
  -8  -5   4   93.61    6.93
  -5   8   4   99.92    7.19
  -5   8   4  103.18    7.01
   5  -8   4   99.90    6.89
  -8  -5  -4   98.97    6.85
  -8  -5  -4   92.93    6.99
  -8  -5  -4   91.27    6.95
   8   5  -4   94.20    6.87
   8   5  -4   95.56    6.83
   5  -8  -4   95.00    7.14
   5  -8  -4   92.74    6.92
  -5   8  -4   96.90    6.90
   8   5   5    0.74    0.78
   8   5   5    0.59    0.55
  -8  -5   5    0.44    0.50
  -8  -5   5    0.28    0.38
  -5   8   5   -0.38    0.82
  -5   8   5    0.22    0.57
   5  -8   5    0.79    0.41
   5  -8   5    0.61    0.42
  -8  -5  -5    0.19    0.33
  -8  -5  -5   -0.08    0.96
  -8  -5  -5   -0.74    0.81
   8   5  -5    0.11    0.33
   8   5  -5    0.16    0.25
   5  -8  -5    0.62    0.89
  -5   8  -5    0.12    0.27
   8   5   6    7.35    0.96
   8   5   6    8.93    0.97
  -8  -5   6    7.63    0.86
  -5   8   6    9.12    1.62
  -5   8   6    8.41    0.92
   5  -8   6    6.13    0.95
   5  -8   6    7.31    0.97
  -8  -5  -6    6.20    0.74
  -8  -5  -6    7.75    1.34
  -8  -5  -6    6.57    1.19
   8   5  -6    6.95    0.73
   8   5  -6    6.31    0.73
   5  -8  -6    7.61    1.05
   5  -8  -6    9.24    1.38
  -5   8  -6    8.78    0.79
  -5   8  -6    7.58    0.94
   8   5   7  143.61   11.22
   8   5   7  158.35   11.21
  -5   8   7  162.13   11.35
  -5   8   7  160.08   11.35
   5  -8   7  157.87   11.22
   5  -8   7  164.25   11.22
  -8  -5  -7  153.77   11.10
  -8  -5  -7  147.18   11.39
  -8  -5  -7  155.75   11.37
   5  -8  -7  153.14   11.27
   5  -8  -7  144.17   11.39
  -5   8  -7  163.65   11.17
   8   5   8   81.21    6.08
  -5   8   8   88.80    6.30
   5  -8   8   81.52    6.15
   5  -8   8   90.40    6.11
  -8  -5  -8   83.38    5.95
  -8  -5  -8   76.01    6.24
  -8  -5  -8   68.00    6.08
   5  -8  -8   87.81    6.12
   5  -8  -8   74.18    6.38
  -5   8  -8   84.17    5.96
   8   5   9   29.55    2.56
  -5   8   9   31.07    3.01
   5  -8   9   25.35    2.61
   5  -8   9   27.08    2.49
  -8  -5  -9   30.60    2.43
   5  -8  -9   36.90    2.71
[truncated: 1,127,923 more chars]
