# Supplementary material for: A new solvate of afatinib, a specific inhibitor of the ErbB family of tyrosine kinases
Source: Acta Crystallogr E Crystallogr Commun. 2017 Feb 21;73(Pt 3):417–22. doi: 10.1107/S2056989017002626 (PMC5347068; doi:10.1107/S2056989017002626)
Supplement: Supplementary file 2 [file e-73-00417-Isup2.hkl]

data_I                                                                          
_shelx_title ' afatinibc_2 in P42(1)2'                                          
_shelx_refln_list_code          4                                               
_shelx_F_calc_maximum      491.17                                               
_exptl_crystal_F_000      4472.00                                               
_reflns_d_resolution_high  0.8103                                               
                                                                                
loop_                                                                           
 _space_group_symop_operation_xyz                                               
 'x, y, z'                                                                      
 '-x, -y, z'                                                                    
 '-y+1/2, x+1/2, z'                                                             
 'y+1/2, -x+1/2, z'                                                             
 '-x+1/2, y+1/2, -z'                                                            
 'x+1/2, -y+1/2, -z'                                                            
 'y, x, -z'                                                                     
 '-y, -x, -z'                                                                   
                                                                                
_cell_length_a    26.2427                                                       
_cell_length_b    26.2427                                                       
_cell_length_c    15.1639                                                       
_cell_angle_alpha  90.000                                                       
_cell_angle_beta   90.000                                                       
_cell_angle_gamma  90.000                                                       
                                                                                
_shelx_F_squared_multiplier     1.000                                           
                                                                                
loop_                                                                           
 _refln_index_h                                                                 
 _refln_index_k                                                                 
 _refln_index_l                                                                 
 _refln_F_squared_calc                                                          
 _refln_F_squared_meas                                                          
 _refln_F_squared_sigma                                                         
 _refln_observed_status                                                         
   1   2   0         22.57         15.74         6.45 o                         
   2   2   0        612.88        755.53        28.28 o                         
   1   3   0       4132.23       5288.99       126.92 o                         
   2   3   0        190.19         52.13        30.02 o                         
   3   3   0      55181.95      50949.64      1271.08 o                         
   0   4   0      14116.72      12608.55       401.18 o                         
   1   4   0          2.82          6.75         4.03 o                         
   2   4   0      74491.41      78737.45      1435.58 o                         
   3   4   0        151.91        179.15         6.32 o                         
   4   4   0     107777.90     119364.34      2976.21 o                         
   1   5   0       4623.78       3311.81        62.70 o                         
   2   5   0         16.23         23.55         5.95 o                         
   3   5   0         19.84        126.77         8.97 o                         
   4   5   0         71.64         85.76         6.59 o                         
   5   5   0      32935.76      30241.46       757.47 o                         
   0   6   0        122.80        251.82        14.59 o                         
   1   6   0         23.97         31.65         6.87 o                         
   2   6   0      59371.59      56276.05      1025.57 o                         
   3   6   0          6.76         23.46        10.36 o                         
   4   6   0         89.16        100.57         7.85 o                         
   5   6   0         60.33         57.13         7.70 o                         
   6   6   0      19041.99      17450.28       440.65 o                         
   1   7   0      18334.81      16194.91       298.57 o                         
   2   7   0         29.35         34.15         6.68 o                         
   3   7   0       2675.68       2871.46        55.99 o                         
   4   7   0        248.83        254.74        10.78 o                         
   5   7   0       5210.04       5569.76       102.29 o                         
   6   7   0         30.60         49.37         9.61 o                         
   7   7   0        330.26        314.83        31.44 o                         
   0   8   0       8153.17       7820.36       213.34 o                         
   1   8   0        607.85        606.99        16.86 o                         
   2   8   0      85114.62      81479.84      1485.19 o                         
   3   8   0         35.83         32.72         8.82 o                         
   4   8   0       4094.36       3775.97        68.54 o                         
   5   8   0        166.93        195.59         9.77 o                         
   6   8   0       8830.48       8342.63       157.08 o                         
   7   8   0         16.23         11.22        12.98 o                         
   8   8   0       6232.38       6773.66       189.45 o                         
   1   9   0      19135.89      18220.64       335.66 o                         
   2   9   0          0.88          1.85         7.56 o                         
   3   9   0      66278.92      66912.43      1264.03 o                         
   4   9   0         10.54         22.18         8.82 o                         
   5   9   0       1148.60       1049.68        23.16 o                         
   6   9   0        145.77        156.42         9.73 o                         
   7   9   0       2095.22       1682.33        39.41 o                         
   8   9   0        320.85        371.77        19.67 o                         
   9   9   0       3200.68       3885.63       124.76 o                         
   0  10   0      70537.76      70019.51      1751.54 o                         
   1  10   0         63.57         76.70        10.67 o                         
   2  10   0       2540.01       2506.06        51.14 o                         
   3  10   0        193.89        201.77        11.83 o                         
   4  10   0       1762.94       1906.93        39.34 o                         
   5  10   0        425.33        458.25        14.90 o                         
   6  10   0        489.18        495.96        19.00 o                         
   7  10   0          6.40         42.70        13.81 o                         
   8  10   0      18057.72      19513.51       373.90 o                         
   9  10   0        540.61        586.16        28.20 o                         
  10  10   0      95340.15     102998.02      3255.16 o                         
   1  11   0      13857.36      12699.38       235.42 o                         
   2  11   0         31.78         37.83         9.41 o                         
   3  11   0        749.36        672.67        20.19 o                         
   4  11   0       1013.35       1103.20        26.16 o                         
   5  11   0      12639.25      12711.16       222.63 o                         
   6  11   0         22.14         20.32         9.87 o                         
   7  11   0      71603.56      73137.27      1493.75 o                         
   8  11   0        601.56        635.79        25.49 o                         
   9  11   0      21687.89      23966.31       542.04 o                         
  10  11   0          0.41        -16.81        16.81 o                         
  11  11   0      24213.18      25186.44       809.56 o                         
   0  12   0       3288.96       3886.00       143.55 o                         
   1  12   0         17.91         32.40        12.01 o                         
   2  12   0        691.58        955.93        26.07 o                         
   3  12   0        314.15        348.89        16.11 o                         
   4  12   0       4670.47       4556.28        86.28 o                         
   5  12   0         63.51         81.01         9.54 o                         
   6  12   0      36954.15      38677.73       763.91 o                         
   7  12   0         26.98         27.06        15.34 o                         
   8  12   0       5006.21       5067.27       114.69 o                         
   9  12   0        470.26        579.51        32.76 o                         
  10  12   0       6811.54       6311.46       153.17 o                         
  11  12   0         51.52         26.60        22.60 o                         
  12  12   0      25721.21      26154.47      1341.37 o                         
   1  13   0         57.64         42.93        10.50 o                         
   2  13   0         19.21         51.95        13.92 o                         
   3  13   0       8921.35       8396.02       164.47 o                         
   4  13   0        773.87        825.55        25.86 o                         
   5  13   0         22.67         34.28        13.98 o                         
   6  13   0         16.75         48.81        22.07 o                         
   7  13   0       3778.70       3609.07        89.79 o                         
   8  13   0        740.86        756.41        40.78 o                         
   9  13   0        506.69        482.62        27.91 o                         
  10  13   0         97.05        153.73        21.74 o                         
  11  13   0       1157.88        961.40        63.07 o                         
  12  13   0          0.15        -55.20        80.77 o                         
  13  13   0       4441.57       3720.64       566.61 o                         
   0  14   0        614.87        608.94        50.48 o                         
   1  14   0        233.49        257.78        15.44 o                         
   2  14   0         11.62         25.51        10.32 o                         
   3  14   0         57.50         55.23        14.49 o                         
   4  14   0        216.27        124.19        17.14 o                         
   5  14   0         12.59          2.41        14.25 o                         
   6  14   0          4.33         89.39        28.95 o                         
   7  14   0        814.08        792.63        33.66 o                         
   8  14   0      31381.44      31762.19       722.41 o                         
   9  14   0        248.04        220.24        23.11 o                         
  10  14   0       4868.08       4967.17       155.80 o                         
  11  14   0        651.81        787.94       298.62 o                         
  12  14   0          1.80        105.24        76.73 o                         
  13  14   0        117.52        119.05        94.68 o                         
  14  14   0       3931.37       4330.25       494.37 o                         
   1  15   0         18.52         17.39        17.80 o                         
   2  15   0         63.12        110.31        31.25 o                         
   3  15   0        363.79        547.06        25.33 o                         
   4  15   0        824.19        843.37        27.83 o                         
   5  15   0        303.56        287.84        26.36 o                         
   6  15   0          0.72          0.61        20.61 o                         
   7  15   0          7.70          8.01        19.88 o                         
   8  15   0        614.09        605.89        31.30 o                         
   9  15   0       4215.96       4541.53       156.21 o                         
  10  15   0          8.36         91.28        51.87 o                         
  11  15   0      11173.86      11434.16       442.34 o                         
  12  15   0         71.98        -18.33        74.02 o                         
  13  15   0       5994.53       6058.75       304.89 o                         
  14  15   0         50.43        -11.91       203.49 o                         
  15  15   0       9455.42      10618.49       874.52 o                         
   0  16   0       4400.77       4526.98       214.57 o                         
   1  16   0         25.95         11.41        23.14 o                         
   2  16   0        440.28        366.45        27.40 o                         
   3  16   0        640.86        601.14        32.86 o                         
   4  16   0       8604.43       8285.45       180.75 o                         
   5  16   0         89.49         76.16        18.44 o                         
   6  16   0        903.28        699.21        34.23 o                         
   7  16   0         32.99        -28.45        45.65 o                         
   8  16   0       1055.09        918.85        58.61 o                         
   9  16   0        249.90        164.03        62.51 o                         
  10  16   0        317.54        418.06        81.74 o                         
  11  16   0        146.97        155.67        84.21 o                         
  12  16   0       2805.60       3165.25       215.99 o                         
  13  16   0        847.54        811.80       143.81 o                         
  14  16   0        283.51        354.23       242.92 o                         
  15  16   0         26.01         70.35       125.93 o                         
  16  16   0      10344.88       9572.83      1163.96 o                         
   1  17   0      12130.96      11313.81       295.36 o                         
   2  17   0         39.70         69.40        24.46 o                         
   3  17   0        616.69        588.81        34.02 o                         
   4  17   0         24.21         57.56        27.84 o                         
   5  17   0         48.92        -24.50        25.55 o                         
   6  17   0         61.31         41.28        64.31 o                         
   7  17   0        149.32         91.87        42.49 o                         
   8  17   0          0.59        -24.44        55.72 o                         
   9  17   0       1636.33       1623.39        97.94 o                         
  10  17   0       1000.73        978.60       136.21 o                         
  11  17   0         12.24        -19.63        82.42 o                         
  12  17   0        736.80        807.89        83.76 o                         
  13  17   0        898.72        832.20       131.92 o                         
  14  17   0         18.81       -120.73       120.73 o                         
  15  17   0      32198.17      33695.93      1433.75 o                         
  16  17   0         35.48        290.01       129.36 o                         
  17  17   0       3726.30       3206.31       540.30 o                         
   0  18   0       5187.50       5666.29       315.49 o                         
   1  18   0         83.32         99.79        44.99 o                         
   2  18   0       2431.22       2858.38       258.04 o                         
   3  18   0        104.03        108.72        50.46 o                         
   4  18   0       2271.17       2324.10       105.61 o                         
   5  18   0         49.64        144.63        63.16 o                         
   6  18   0       1015.03       1194.20        75.94 o                         
   7  18   0        309.86        230.03        79.60 o                         
   8  18   0        320.74        346.58        77.34 o                         
   9  18   0         79.48         76.43        69.84 o                         
  10  18   0        389.58        539.03        87.27 o                         
  11  18   0        364.50        422.59        89.36 o                         
  12  18   0         25.36         54.20        70.13 o                         
  13  18   0          0.92         22.40       103.73 o                         
  14  18   0      16874.34      16377.84       728.71 o                         
  15  18   0        495.73        654.46       147.24 o                         
  16  18   0      28883.80      30308.50      1611.93 o                         
  17  18   0        229.30       -121.46       240.20 o                         
  18  18   0         68.62        275.78       298.76 o                         
   1  19   0       1130.58       1314.87       162.43 o                         
   2  19   0          0.55        -41.45       126.26 o                         
   3  19   0       1812.90       1956.92       199.33 o                         
   4  19   0         97.55         76.88        73.87 o                         
   5  19   0         81.37         10.64        90.26 o                         
   6  19   0        357.39        355.39        65.79 o                         
   7  19   0       1966.69       1700.03       103.57 o                         
   8  19   0         63.97         42.34        63.65 o                         
   9  19   0      13621.02      14400.83       489.06 o                         
  10  19   0        149.02         83.83        69.32 o                         
  11  19   0        257.02        330.12        80.38 o                         
  12  19   0         94.83        100.02        76.16 o                         
  13  19   0        564.04        893.87       114.55 o                         
  14  19   0        167.35         99.03       104.88 o                         
  15  19   0       5448.99       6129.99       291.16 o                         
  16  19   0          0.89       -114.59       127.84 o                         
  17  19   0       4617.79       4589.78       286.97 o                         
  18  19   0        244.09        123.67       136.88 o                         
  19  19   0        990.28        862.66       177.72 o                         
   0  20   0       6806.74       7139.40       639.51 o                         
   1  20   0         35.01         59.97       162.22 o                         
   2  20   0        144.96        304.55       166.34 o                         
   3  20   0          8.46        227.39       373.44 o                         
   4  20   0       1314.63       1555.36       287.50 o                         
   5  20   0        234.08        175.40        75.06 o                         
   6  20   0        274.53        493.30        95.79 o                         
   7  20   0          9.27         22.25        70.79 o                         
   8  20   0       4460.29       4503.45       186.74 o                         
   9  20   0          0.63         -5.52        91.52 o                         
  10  20   0       8513.70       8841.01       323.77 o                         
  11  20   0          0.85        -15.21        76.65 o                         
  12  20   0        211.37        124.96       112.81 o                         
  13  20   0         40.86         60.44       100.47 o                         
  14  20   0        479.12        341.66       116.09 o                         
  15  20   0        467.74        437.57       131.23 o                         
  16  20   0        432.27        351.75       109.68 o                         
  17  20   0        144.70        244.51       135.68 o                         
  18  20   0        706.26        504.08       130.47 o                         
  19  20   0        118.77        276.25       192.48 o                         
  20  20   0       4990.70       5705.29       522.59 o                         
   1  21   0        136.65        270.57       155.79 o                         
   2  21   0          5.11        -63.60       151.27 o                         
   3  21   0        257.86        308.26       108.80 o                         
   4  21   0        314.20        -27.77       348.61 o                         
   5  21   0       3956.24       4846.35       502.01 o                         
   6  21   0        796.72       1012.40       107.38 o                         
   7  21   0       1188.47       1175.61       103.04 o                         
   8  21   0          2.79         66.68        83.85 o                         
   9  21   0        776.28        763.30        91.66 o                         
  10  21   0         12.96        -75.62        75.62 o                         
  11  21   0        103.54        164.23        82.65 o                         
  12  21   0         91.75         21.43       119.63 o                         
  13  21   0       5031.23       5334.92       250.64 o                         
  14  21   0        607.68        635.75       109.54 o                         
  15  21   0      10035.85      10098.00       414.63 o                         
  16  21   0          2.30         72.72        99.99 o                         
  17  21   0        848.87        897.35       113.23 o                         
  18  21   0         15.36        150.86       251.35 o                         
  19  21   0          1.55        -53.48       110.07 o                         
  20  21   0          1.93        -39.83       163.31 o                         
  21  21   0       3822.84       3862.57       357.17 o                         
   0  22   0       6716.49       8142.63       753.79 o                         
   1  22   0        201.46        292.12       271.97 o                         
   2  22   0        566.24        311.00       240.42 o                         
   3  22   0        423.80        585.20       269.14 o                         
   4  22   0       3825.82       4130.82       456.85 o                         
   5  22   0        168.82        155.91       138.88 o                         
   6  22   0         28.82         28.29       111.96 o                         
   7  22   0        238.03        309.33        88.81 o                         
   8  22   0        152.92         80.92        80.20 o                         
   9  22   0        145.95        136.85        83.97 o                         
  10  22   0         10.33        100.83       107.43 o                         
  11  22   0         22.26         55.69        77.53 o                         
  12  22   0       4341.73       4223.99       266.47 o                         
  13  22   0         32.06         28.01       104.97 o                         
  14  22   0        613.70        516.88       126.40 o                         
  15  22   0          3.92         99.66       137.24 o                         
  16  22   0        287.10        488.68       114.92 o                         
  17  22   0          5.97        -78.67        89.01 o                         
  18  22   0          2.83         28.66        87.70 o                         
  19  22   0         27.43         54.89       109.90 o                         
  20  22   0         57.48         30.46        95.06 o                         
  21  22   0        142.73        -86.72       119.40 o                         
  22  22   0       2677.72       2640.87       250.46 o                         
   1  23   0        131.79        302.81       207.91 o                         
   2  23   0          5.04        -49.79       248.96 o                         
   3  23   0        140.05        724.91       415.60 o                         
   5  23   0       1969.56       2186.36       161.87 o                         
   6  23   0         69.70        -44.93        86.21 o                         
   7  23   0       1856.75       1830.36       129.22 o                         
   8  23   0         34.81        -52.76        84.67 o                         
   9  23   0       1063.69       1116.28       111.82 o                         
  10  23   0        217.57        417.00        99.66 o                         
  11  23   0          6.55        -60.84       121.75 o                         
  12  23   0          8.09        -63.06       119.81 o                         
  13  23   0        614.74        369.75       108.86 o                         
  14  23   0         45.00        157.70        96.82 o                         
  15  23   0        163.64        134.39        98.97 o                         
  16  23   0         54.86        -54.56        89.34 o                         
  17  23   0       1743.79       1955.66       283.65 o                         
  18  23   0        184.92        185.01        89.29 o                         
  19  23   0       1808.06       1850.54       198.86 o                         
  20  23   0         35.12        107.61        85.39 o                         
  21  23   0          0.07         -0.73        51.76 o                         
  22  23   0          0.67        -17.35        40.85 o                         
   0  24   0      17795.17      15597.61      1242.62 o                         
   1  24   0        674.68        446.39       289.29 o                         
   2  24   0      11050.56      12522.08      1023.67 o                         
   3  24   0         54.56        564.96       293.01 o                         
   4  24   0         59.05        547.73       300.68 o                         
   5  24   0        293.47        144.80       173.82 o                         
   6  24   0       1799.54       2119.61       216.19 o                         
   7  24   0        325.40        397.56        90.75 o                         
   8  24   0          9.57         89.42        90.44 o                         
   9  24   0        108.19        266.87       137.84 o                         
  10  24   0        153.26        232.27        90.43 o                         
  11  24   0        532.27        395.30       109.35 o                         
  12  24   0        112.07        372.08       236.22 o                         
  13  24   0         38.45        108.94       128.25 o                         
  14  24   0        164.25        192.11       134.96 o                         
  15  24   0          0.88        174.31       103.52 o                         
  16  24   0        579.60        673.21       118.46 o                         
  17  24   0         15.89        -47.77        57.96 o                         
  18  24   0        677.62        601.30        92.99 o                         
  19  24   0        241.97        104.56        42.63 o                         
  20  24   0       2140.45       1773.67       110.33 o                         
  21  24   0         33.22        -12.13        54.23 o                         
   1  25   0          6.17        329.39       400.25 o                         
   4  25   0        234.05        165.68       279.64 o                         
   5  25   0        445.71        639.19       110.12 o                         
   6  25   0        195.14        181.81        81.31 o                         
   7  25   0        781.47        486.52       218.47 o                         
   8  25   0        209.03        140.37        83.06 o                         
   9  25   0       2950.08       3208.37       171.61 o                         
  10  25   0         28.70        -68.33       127.29 o                         
  11  25   0       3386.67       3402.62       384.28 o                         
  12  25   0        392.80        299.71       151.72 o                         
  13  25   0        961.11        976.15       216.30 o                         
  14  25   0          2.61        237.57        99.64 o                         
  15  25   0        261.28        570.86       121.39 o                         
  16  25   0          0.24         19.28        39.92 o                         
  17  25   0          8.33         26.07        35.13 o                         
  18  25   0          8.42        114.02       131.79 o                         
  19  25   0        755.87        806.23       127.72 o                         
  20  25   0        184.37        137.43        57.45 o                         
   1  26   0         79.31         46.92       233.65 o                         
   2  26   0        800.85        564.26       278.78 o                         
   3  26   0        262.19        212.61       254.74 o                         
   4  26   0       1289.40       1976.00       355.53 o                         
   5  26   0         43.21        -13.01       119.39 o                         
   6  26   0        334.51        183.51        82.23 o                         
   7  26   0        144.12        146.17        79.29 o                         
   8  26   0        244.01        301.15        82.17 o                         
   9  26   0        233.59        223.61        85.97 o                         
  10  26   0        150.38        224.04       188.48 o                         
  11  26   0         65.93         54.04       108.83 o                         
  12  26   0       3243.26       3713.31       206.43 o                         
  13  26   0         82.18        116.48       126.70 o                         
  14  26   0        692.21        777.31       101.07 o                         
  15  26   0          2.92         13.92        78.61 o                         
  16  26   0       1340.09       1826.97       119.68 o                         
  17  26   0        162.96         80.60       115.15 o                         
  18  26   0        610.59        614.82       121.88 o                         
  19  26   0         18.84         -0.11        57.30 o                         
   1  27   0        746.79        229.91       218.42 o                         
   2  27   0          7.99       -122.56       223.11 o                         
   3  27   0       4347.17       4589.48       476.23 o                         
   4  27   0        439.47        384.03       193.00 o                         
   5  27   0       8629.59       7933.57       376.70 o                         
   6  27   0        161.36        127.62        90.13 o                         
   7  27   0        595.71        735.84       123.32 o                         
   8  27   0        144.19        184.73        75.37 o                         
   9  27   0       3741.54       4077.34       349.16 o                         
  10  27   0        155.95         10.40       100.25 o                         
  11  27   0        734.55        691.73       104.04 o                         
  12  27   0         16.44        -98.76        98.76 o                         
  13  27   0        182.28         81.92        84.05 o                         
  14  27   0         11.73        -48.44        74.69 o                         
  15  27   0        656.77        758.65       109.72 o                         
  16  27   0         12.61         77.47        64.74 o                         
  17  27   0         72.06         27.02        37.06 o                         
   2  28   0        923.39        355.46       235.69 o                         
   3  28   0          8.88        179.06       315.99 o                         
   4  28   0         10.51        247.13       270.98 o                         
   5  28   0         49.99         -3.21       113.52 o                         
   6  28   0       4969.28       5876.85       402.98 o                         
   7  28   0         11.03         -0.58       127.38 o                         
   8  28   0         11.53        -82.35        85.11 o                         
   9  28   0         39.12         80.84       164.66 o                         
  10  28   0       2569.72       2797.13       263.21 o                         
  11  28   0          5.21        -15.27        57.00 o                         
  12  28   0       2602.67       2687.70       161.61 o                         
  13  28   0         35.10        130.77        57.57 o                         
  14  28   0       2177.78       2643.87       122.75 o                         
  15  28   0         67.79        119.20        43.63 o                         
  16  28   0        674.11        951.43       177.73 o                         
   5  29   0         32.77        -39.02       126.88 o                         
   6  29   0         40.91         48.35        86.01 o                         
   7  29   0       2340.93       2309.67       207.78 o                         
   8  29   0         58.37         52.96        67.15 o                         
   9  29   0       1721.86       1996.40       106.72 o                         
  10  29   0          1.40        -24.45        53.22 o                         
  11  29   0          0.86          3.81        53.06 o                         
  12  29   0          7.66        -10.08        47.63 o                         
  13  29   0        106.88         79.61        56.02 o                         
  14  29   0        244.19        175.72        69.65 o                         
   4  30   0        144.88        166.63       111.09 o                         
   5  30   0          1.61        -20.62        32.50 o                         
   6  30   0         17.77         -2.23        84.48 o                         
   7  30   0          2.58         99.30        48.44 o                         
   8  30   0         24.03         47.06        46.44 o                         
   9  30   0         35.85         58.10        50.36 o                         
  10  30   0        450.09        373.07        75.77 o                         
  11  30   0          1.36         43.56        70.21 o                         
  12  30   0        151.97        226.75        83.09 o                         
   4  31   0          5.98         40.28       102.94 o                         
   5  31   0         78.46        134.63        60.60 o                         
   6  31   0          9.77        896.14       615.22 o                         
   7  31   0         24.16         20.11        43.02 o                         
   8  31   0         72.19         30.65        54.40 o                         
   9  31   0       1064.91       1309.90       197.94 o                         
   2  32   0        154.97        110.13        61.29 o                         
   3  32   0         66.82        130.23        49.79 o                         
   5  32   0        109.86        -32.56        40.22 o                         
   0   1   1         80.71          2.28         3.90 o                         
   1   1   1          6.42          2.52         2.41 o                         
  -1   2   1       5474.83        323.29       947.78 o                         
   0   2   1         53.29          5.24         8.61 o                         
   1   2   1       5440.22        670.49       864.63 o                         
   2   2   1         16.39         10.72         4.33 o                         
  -2   3   1       2894.94       2632.06        55.36 o                         
   0   3   1         25.40         19.38         7.07 o                         
   2   3   1       3009.07       2618.47        53.37 o                         
   3   3   1         67.32         62.18         3.67 o                         
  -3   4   1      67942.87      69818.25      1193.21 o                         
  -2   4   1        823.54        820.65        17.40 o                         
  -1   4   1      30159.37      28341.55       520.30 o                         
   0   4   1        141.71        230.28        11.25 o                         
   1   4   1      29738.23      28655.88       519.87 o                         
   2   4   1        810.84        815.40        17.85 o                         
   3   4   1      67940.70      69810.25      1230.12 o                         
   4   4   1         85.65         68.64         5.69 o                         
  -4   5   1      18245.93      16622.99       286.42 o                         
  -3   5   1      26489.13      24427.80       428.29 o                         
  -2   5   1      13907.36      12814.43       228.25 o                         
  -1   5   1       4419.72       4060.68        74.67 o                         
   0   5   1       1129.16       1068.16        23.46 o                         
   1   5   1       4470.31       4144.22        77.09 o                         
   2   5   1      13842.02      12872.34       236.19 o                         
   3   5   1      26572.10      23980.42       442.87 o                         
   4   5   1      18257.09      16653.41       295.58 o                         
   5   5   1         68.58         51.77         5.52 o                         
  -5   6   1       2842.43       2796.72        50.89 o                         
  -4   6   1       2931.89       3004.55        54.24 o                         
  -3   6   1      54398.41      54385.85       966.11 o                         
  -2   6   1      12377.22      12056.60       209.16 o                         
  -1   6   1      11462.87      10591.15       187.47 o                         
   0   6   1         39.19         55.77         6.31 o                         
   1   6   1      11036.31      10410.84       193.80 o                         
   2   6   1      12552.13      12123.50       230.20 o                         
   3   6   1      54870.74      55314.13      1034.27 o                         
   4   6   1       2974.61       2947.86        57.95 o                         
   5   6   1       2826.98       2740.78        52.65 o                         
   6   6   1         88.66        105.65        10.20 o                         
  -6   7   1        664.53        685.14        20.26 o                         
  -5   7   1       7826.94       7204.80       126.69 o                         
  -4   7   1      19931.53      18062.75       311.82 o                         
  -3   7   1         71.16         65.22         7.32 o                         
  -2   7   1      16700.15      15361.05       264.41 o                         
  -1   7   1       8690.30       7780.47       140.84 o                         
   0   7   1       1098.61        989.97        22.59 o                         
   1   7   1       8782.60       7909.06       141.03 o                         
   2   7   1      16446.73      15227.39       281.69 o                         
   3   7   1         70.32         64.34         7.74 o                         
   4   7   1      19855.23      18062.09       343.73 o                         
   5   7   1       7761.94       7233.69       135.47 o                         
   6   7   1        325.24        389.87        14.71 o                         
   7   7   1        198.21        219.39        15.78 o                         
  -7   8   1      33368.36      34418.08       615.23 o                         
  -6   8   1       1021.30       1186.85        25.86 o                         
  -5   8   1      13581.85      13253.92       236.79 o                         
  -4   8   1       3386.82       3495.21        66.72 o                         
  -3   8   1        748.16        750.16        17.95 o                         
  -2   8   1        222.83        168.91         8.88 o                         
  -1   8   1      39227.34      37713.23       660.70 o                         
   0   8   1        411.04        482.63        15.27 o                         
   1   8   1      38975.72      36939.39       682.80 o                         
   2   8   1        206.25        147.47        10.54 o                         
   3   8   1        746.08        783.57        19.75 o                         
   4   8   1       3491.35       3592.62        71.63 o                         
   5   8   1      13573.35      13183.83       253.35 o                         
   6   8   1       1005.56       1150.84        36.46 o                         
   7   8   1      33395.13      34830.82       656.29 o                         
   8   8   1        619.13        671.14        20.54 o                         
  -8   9   1       1597.66       1489.72        39.69 o                         
  -7   9   1        479.16        529.03        18.08 o                         
  -6   9   1        201.04        242.00        14.71 o                         
  -5   9   1      10830.32      10241.31       194.05 o                         
  -4   9   1       8055.91       7683.23       140.19 o                         
  -3   9   1      10681.46      10238.39       177.45 o                         
  -2   9   1         43.27         52.74         7.94 o                         
  -1   9   1        169.65        160.66        10.20 o                         
   0   9   1        456.73        488.96        21.33 o                         
   1   9   1        193.18        207.91        16.33 o                         
   2   9   1         30.83         48.06        10.94 o                         
   3   9   1      10673.61      10074.16       188.67 o                         
   4   9   1       8105.83       7782.91       145.08 o                         
   5   9   1      10990.67      10602.72       193.96 o                         
   6   9   1        219.96        235.32        18.31 o                         
   7   9   1        449.29        451.55        16.48 o                         
   8   9   1       2055.51       1976.84        44.00 o                         
   9   9   1        641.85        652.78        22.68 o                         
  -9  10   1      27372.09      30196.40       647.97 o                         
  -8  10   1      14426.37      14252.70       276.44 o                         
  -7  10   1      14192.89      13129.45       257.08 o                         
  -6  10   1      13658.53      13688.27       266.72 o                         
  -5  10   1       2294.60       2504.64        52.40 o                         
  -4  10   1       2374.55       2432.76        48.27 o                         
  -3  10   1      27021.62      25481.31       441.10 o                         
  -2  10   1        876.78        826.31        20.47 o                         
  -1  10   1       1562.50       1717.84        36.98 o                         
   0  10   1         45.03         39.11         9.26 o                         
   1  10   1       1563.91       1727.03        36.91 o                         
   2  10   1        888.92        847.82        21.39 o                         
   3  10   1      27226.21      25731.53       469.86 o                         
   4  10   1       2346.96       2385.98        49.99 o                         
   5  10   1       2521.26       2856.64        58.88 o                         
   6  10   1      13644.14      13996.37       267.31 o                         
   7  10   1      14521.92      13539.09       257.12 o                         
   8  10   1      14400.51      14379.68       276.83 o                         
   9  10   1      27466.59      29972.03       619.33 o                         
  10  10   1        558.74        625.86        27.96 o                         
 -10  11   1      14768.92      16261.45       372.71 o                         
  -9  11   1       3478.68       3442.94        89.29 o                         
  -8  11   1       4719.27       4749.74       110.30 o                         
  -7  11   1      22867.96      24315.18       488.38 o                         
  -6  11   1       6446.18       6422.21       133.64 o                         
  -5  11   1      14629.81      15352.27       274.75 o                         
  -4  11   1        947.95        968.77        25.11 o                         
  -3  11   1      23622.13      24196.73       434.59 o                         
  -2  11   1       1254.31       1244.67        29.29 o                         
  -1  11   1       7686.29       7149.85       134.16 o                         
   0  11   1          2.52         50.17        14.35 o                         
   1  11   1       7726.03       7039.71       138.54 o                         
   2  11   1       1225.03       1220.74        28.03 o                         
   3  11   1      23752.77      24633.60       449.64 o                         
   4  11   1        963.04        949.01        25.95 o                         
   5  11   1      14505.47      15275.07       284.77 o                         
   6  11   1       6569.50       6564.35       124.89 o                         
   7  11   1      23040.09      24862.72       469.14 o                         
   8  11   1       4749.66       4701.14       100.71 o                         
   9  11   1       3444.03       3446.59        85.05 o                         
  10  11   1      14825.61      16213.50       393.15 o                         
  11  11   1        282.44        305.36        23.61 o                         
 -11  12   1        561.41        593.13        33.81 o                         
 -10  12   1       3717.14       3364.17        94.47 o                         
  -9  12   1       3589.20       3556.76        93.87 o                         
  -8  12   1       5070.16       5066.82       121.56 o                         
  -7  12   1       5886.05       5602.48       124.50 o                         
  -6  12   1       4281.01       4224.97        89.85 o                         
  -5  12   1       7779.46       7802.86       148.78 o                         
  -4  12   1      12521.19      12715.71       246.73 o                         
  -3  12   1      12650.87      12013.96       225.90 o                         
  -2  12   1      12675.16      13899.22       255.76 o                         
  -1  12   1       5414.23       5858.50       111.13 o                         
   0  12   1         65.36        109.04        16.61 o                         
   1  12   1       5354.68       5716.64       114.39 o                         
   2  12   1      12579.34      13618.68       247.63 o                         
   3  12   1      12707.15      12220.66       233.37 o                         
   4  12   1      12458.22      12856.97       246.52 o                         
   5  12   1       7999.91       7796.73       159.89 o                         
   6  12   1       4244.28       4496.12        95.63 o                         
   7  12   1       6128.06       5680.48       124.66 o                         
   8  12   1       5116.12       5419.23       123.41 o                         
   9  12   1       3687.12       3709.98        99.02 o                         
  10  12   1       3703.56       3387.98        98.77 o                         
  11  12   1        614.17        666.44        36.39 o                         
  12  12   1          9.28         50.06        41.12 o                         
 -12  13   1       1420.13       1877.52       213.46 o                         
 -11  13   1       3231.38       3087.08        97.08 o                         
 -10  13   1         83.15         99.52        28.29 o                         
  -9  13   1       7537.16       7881.04       198.82 o                         
  -8  13   1       5224.81       5194.24       122.89 o                         
  -7  13   1        650.24        649.63        30.99 o                         
  -6  13   1        388.95        423.76        21.87 o                         
  -5  13   1        552.22        688.56        24.69 o                         
  -4  13   1      13199.53      13725.03       263.23 o                         
  -3  13   1       5463.63       5810.92       122.16 o                         
  -2  13   1        299.99        393.28        16.86 o                         
  -1  13   1      15536.86      15346.58       275.10 o                         
   0  13   1        175.94        149.29        16.16 o                         
   1  13   1      15480.85      15257.64       275.48 o                         
   2  13   1        272.77        398.15        15.50 o                         
   3  13   1       5544.53       6032.66       128.71 o                         
   4  13   1      13209.96      13508.26       284.39 o                         
   5  13   1        495.00        602.21        26.45 o                         
   6  13   1        325.23        341.32        20.19 o                         
   7  13   1        726.18        815.49        59.64 o                         
   8  13   1       5189.22       5276.90       118.35 o                         
   9  13   1       7581.56       7853.42       187.52 o                         
  10  13   1         82.28         58.67        32.65 o                         
  11  13   1       3190.30       3221.94        98.18 o                         
  12  13   1       1435.12       1827.02       166.90 o                         
  13  13   1         82.93        148.66        91.43 o                         
 -13  14   1       8485.51       8956.94       349.15 o                         
 -12  14   1        238.98        153.57        90.82 o                         
 -11  14   1         62.76         61.85        57.84 o                         
 -10  14   1        740.45        765.90        62.44 o                         
  -9  14   1       8561.58       8179.14       204.86 o                         
  -8  14   1        369.96        394.85        36.46 o                         
  -7  14   1       1844.05       1854.50        69.99 o                         
  -6  14   1       3926.57       3528.94        87.39 o                         
  -5  14   1       6922.54       6633.24       133.61 o                         
  -4  14   1       6997.33       6967.10       152.32 o                         
  -3  14   1       2413.77       2326.47        55.41 o                         
  -2  14   1       1221.11       1376.13        55.04 o                         
  -1  14   1       1332.14       1389.56        37.89 o                         
   0  14   1          0.32         11.42        16.16 o                         
   1  14   1       1065.63       1334.03        38.38 o                         
   2  14   1       1240.71       1335.01        40.23 o                         
   3  14   1       2380.01       2490.56        76.39 o                         
   4  14   1       7148.82       7162.93       188.66 o                         
   5  14   1       6707.98       6628.73       138.15 o                         
   6  14   1       3982.69       3498.15        79.54 o                         
   7  14   1       1855.66       1867.18        56.17 o                         
   8  14   1        362.11        494.07        34.73 o                         
   9  14   1       8453.99       8062.51       194.52 o                         
  10  14   1        718.02        701.59        50.86 o                         
  11  14   1         83.40         64.67        67.88 o                         
  12  14   1        294.57        434.56       109.49 o                         
  13  14   1       8500.48       8528.34       355.18 o                         
  14  14   1          7.93        138.67       108.43 o                         
 -14  15   1       1168.65       1190.91       243.87 o                         
 -13  15   1        427.35        368.02       131.11 o                         
 -12  15   1        879.07        957.83        92.68 o                         
 -11  15   1        506.55        443.62        77.31 o                         
 -10  15   1        130.25        108.86        84.49 o                         
  -9  15   1       2523.33       2749.71       103.47 o                         
  -8  15   1       6790.52       6705.18       171.29 o                         
  -7  15   1       2409.05       2281.73        86.43 o                         
  -6  15   1       2312.67       2273.64        60.00 o                         
  -5  15   1       5879.96       5845.96       119.12 o                         
  -4  15   1        337.04        370.68        21.33 o                         
  -3  15   1       2023.49       2018.97        97.42 o                         
  -2  15   1       2048.55       2294.59        58.35 o                         
  -1  15   1        831.07        880.31        27.12 o                         
   0  15   1        262.69        222.09        19.72 o                         
   1  15   1        786.62        887.56        37.50 o                         
   2  15   1       2070.72       2085.68        63.42 o                         
   3  15   1       2024.29       1856.07        50.12 o                         
   4  15   1        412.45        427.29        21.65 o                         
   5  15   1       5715.21       5703.08       122.99 o                         
   6  15   1       2078.59       2010.87        57.08 o                         
   7  15   1       2447.58       2297.66        64.49 o                         
   8  15   1       6721.94       6500.29       221.57 o                         
   9  15   1       2678.15       2782.24       154.06 o                         
  10  15   1        130.45        197.14       152.87 o                         
  11  15   1        561.01        733.89        68.33 o                         
  12  15   1        930.74        925.20        81.90 o                         
  13  15   1        415.67        317.42       118.84 o                         
  14  15   1       1142.72       1462.60       154.87 o                         
  15  15   1        118.91         64.08       111.23 o                         
 -15  16   1       2333.71       2237.50       162.01 o                         
 -14  16   1       3102.89       2978.22       357.36 o                         
 -13  16   1       1740.85       1498.80       423.21 o                         
 -12  16   1       2003.40       2079.98       140.12 o                         
 -11  16   1        229.14        208.09        78.59 o                         
 -10  16   1        461.29        647.14        90.84 o                         
  -9  16   1        161.90        218.27        81.58 o                         
  -8  16   1       2421.31       2477.07        99.37 o                         
  -7  16   1      21902.77      21115.14       647.11 o                         
  -6  16   1        438.09        459.55        34.27 o                         
  -5  16   1        142.91        157.84        21.31 o                         
  -4  16   1        957.04       1140.84        38.54 o                         
  -3  16   1       1030.44        861.20        38.05 o                         
  -2  16   1       2083.33       2163.67        65.79 o                         
  -1  16   1       5049.89       4989.64       130.52 o                         
   0  16   1        110.76        141.57        18.87 o                         
   1  16   1       5134.87       4946.81       116.20 o                         
   2  16   1       1989.69       2046.71       105.83 o                         
   3  16   1       1090.41       1050.44        52.09 o                         
   4  16   1        873.20       1008.65        42.28 o                         
   5  16   1        163.46        175.85        31.04 o                         
   6  16   1        474.72        509.00        49.80 o                         
   7  16   1      21814.95      22162.32       706.46 o                         
   8  16   1       2453.32       2660.96       115.15 o                         
   9  16   1        150.50        268.58        70.41 o                         
  10  16   1        463.92        497.77        66.15 o                         
  11  16   1        195.29        256.19        74.99 o                         
  12  16   1       2017.45       2040.23       118.05 o                         
  13  16   1       1777.82       1682.00       123.67 o                         
  14  16   1       3107.16       2687.03       274.56 o                         
  15  16   1       2657.97       2764.55       277.03 o                         
  16  16   1         22.45        175.94       182.42 o                         
 -16  17   1       5863.06       5654.30       418.92 o                         
 -15  17   1        281.86        255.17       103.76 o                         
 -14  17   1       5671.35       6067.36       272.46 o                         
 -13  17   1       4608.21       5039.61       236.89 o                         
 -12  17   1       1645.95       1633.57       103.39 o                         
 -11  17   1         92.41         33.12        76.84 o                         
 -10  17   1        121.91         54.66        60.01 o                         
  -9  17   1        642.39        610.31        81.82 o                         
  -8  17   1       4919.82       5160.01       192.85 o                         
  -7  17   1        128.98        128.38        38.17 o                         
  -6  17   1       1086.53       1033.68        69.28 o                         
  -5  17   1        555.68        471.00        38.58 o                         
  -4  17   1       3996.30       4104.81       148.78 o                         
  -3  17   1         71.57        118.55        30.24 o                         
  -2  17   1       2524.84       2570.10       101.60 o                         
  -1  17   1        876.59        704.27        40.79 o                         
   0  17   1         15.66         -2.69        47.59 o                         
   1  17   1        886.87        784.59        43.82 o                         
   2  17   1       2475.98       2501.95        75.70 o                         
   3  17   1        157.52        207.37        26.96 o                         
   4  17   1       3815.03       3622.00       150.77 o                         
   5  17   1        523.74        506.79        59.40 o                         
   6  17   1       1129.96       1000.03        95.71 o                         
   7  17   1        193.46        250.90        72.90 o                         
   8  17   1       4570.50       4618.25       212.13 o                         
   9  17   1        707.44        666.17        83.50 o                         
  10  17   1        244.82        298.63        78.18 o                         
  11  17   1        108.66        119.63        76.33 o                         
  12  17   1       1851.08       1743.14       148.84 o                         
  13  17   1       4380.48       4806.19       234.16 o                         
  14  17   1       5940.62       6366.92       350.09 o                         
  15  17   1        255.66         -3.26       159.50 o                         
  16  17   1       5949.96       6554.86       410.89 o                         
  17  17   1        346.69        596.03       283.49 o                         
 -17  18   1        455.45        288.30       198.31 o                         
 -16  18   1        968.17       1254.19       262.66 o                         
 -15  18   1        794.31        801.46       192.97 o                         
 -14  18   1       3430.24       3745.13       226.30 o                         
 -13  18   1        434.11        427.90       109.77 o                         
 -12  18   1        211.57        251.55       128.01 o                         
 -11  18   1        205.94        113.27        66.36 o                         
 -10  18   1       2002.83       2190.46       135.01 o                         
  -9  18   1       3252.97       3310.46       143.70 o                         
  -8  18   1       1086.29       1234.41        95.06 o                         
  -7  18   1       1566.84       1724.09       116.62 o                         
  -6  18   1       1726.33       1854.93        86.67 o                         
  -5  18   1       5814.08       5596.76       205.77 o                         
  -4  18   1        808.61        844.41        73.78 o                         
  -3  18   1       1174.46       1247.78        65.29 o                         
  -2  18   1       2640.82       2478.67       222.49 o                         
  -1  18   1       5337.28       5347.79       194.46 o                         
   0  18   1        174.85        131.08        36.76 o                         
   1  18   1       5308.54       5228.95       191.65 o                         
   2  18   1       2721.83       2579.18       120.51 o                         
   3  18   1       1126.66       1018.69        54.87 o                         
   4  18   1        865.69        930.76        59.80 o                         
   5  18   1       5957.47       5676.15       331.85 o                         
   6  18   1       1776.05       1709.29       184.03 o                         
   7  18   1       1558.34       1565.55       110.89 o                         
   8  18   1       1100.51       1483.89       114.69 o                         
   9  18   1       3368.06       3429.62       242.52 o                         
  10  18   1       1993.82       1887.00       131.88 o                         
  11  18   1        173.65          5.39       115.00 o                         
  12  18   1        235.45         77.65        74.79 o                         
  13  18   1        410.91        455.86       115.45 o                         
  14  18   1       3512.71       3989.07       243.95 o                         
  15  18   1        927.41        956.24       201.51 o                         
  16  18   1        971.12       1241.55       171.89 o                         
  17  18   1        546.97        561.87       145.89 o                         
  18  18   1        136.79        225.34       480.72 o                         
 -18  19   1       1499.07       1283.50       264.08 o                         
 -17  19   1       1589.35       1517.59       168.37 o                         
 -16  19   1       1364.06       1502.15       205.67 o                         
 -15  19   1       4547.55       4536.96       349.10 o                         
 -14  19   1        680.48        515.69       122.37 o                         
 -13  19   1        564.08        723.32       146.69 o                         
 -12  19   1        301.93        484.53       132.54 o                         
 -11  19   1        999.10        901.51       103.58 o                         
 -10  19   1       3446.08       3710.16       162.84 o                         
  -9  19   1        155.47        150.57        74.19 o                         
  -8  19   1       1305.90       1353.11       100.76 o                         
  -7  19   1       1444.59       1513.74       115.13 o                         
  -6  19   1       1672.62       1830.58        97.89 o                         
  -5  19   1       1817.68       1928.89       143.09 o                         
  -4  19   1       1793.53       1657.86       370.99 o                         
  -3  19   1       3830.88       4454.90       454.03 o                         
  -2  19   1       4827.61       5053.26       343.73 o                         
  -1  19   1       3058.09       3117.43       192.87 o                         
   0  19   1        462.17        306.30       146.62 o                         
   1  19   1       3048.05       3375.26       191.73 o                         
   2  19   1       4973.83       5120.53       261.77 o                         
   3  19   1       3824.79       4266.17       285.87 o                         
   4  19   1       1857.33       1529.59       123.75 o                         
   5  19   1       1770.41       1982.75       132.50 o                         
   6  19   1       1812.20       1755.01       124.84 o                         
   7  19   1       1383.32       1396.25       120.31 o                         
   8  19   1       1299.77       1367.13       150.94 o                         
   9  19   1        183.06         68.96        93.30 o                         
  10  19   1       3513.87       3709.45       221.89 o                         
  11  19   1       1088.53        928.74        87.98 o                         
  12  19   1        266.25        331.62        87.07 o                         
  13  19   1        584.81        528.44       152.64 o                         
  14  19   1        724.52        840.68       137.46 o                         
  15  19   1       4752.11       4571.45       299.10 o                         
  16  19   1       1104.37       1195.60       159.92 o                         
  17  19   1       1612.80       1755.16       684.83 o                         
  18  19   1       1493.72       1304.04       259.73 o                         
  19  19   1         17.29       -246.11       246.11 o                         
 -19  20   1        120.34        192.01       127.98 o                         
 -18  20   1        298.23        252.76       125.60 o                         
 -17  20   1        174.22        -13.84       130.90 o                         
 -16  20   1        375.25        362.59       108.28 o                         
 -15  20   1        253.36        385.08       110.25 o                         
 -14  20   1       1996.41       2374.00       154.77 o                         
 -13  20   1       2171.90       2190.13       171.60 o                         
 -12  20   1        741.09        868.31       126.49 o                         
 -11  20   1       1700.65       1686.94       120.09 o                         
 -10  20   1        144.01        128.10        76.55 o                         
  -9  20   1        813.02       1138.59       184.08 o                         
  -8  20   1        866.98        909.56        86.04 o                         
  -7  20   1       1965.55       2099.06       149.70 o                         
  -6  20   1       2545.81       2928.40       186.60 o                         
  -5  20   1        536.33        634.88        78.80 o                         
  -4  20   1      11039.83      11758.85       891.84 o                         
  -3  20   1       6873.49       7618.40       638.55 o                         
  -2  20   1       1666.13       1800.00       134.76 o                         
  -1  20   1       2425.37       2456.56       257.97 o                         
   0  20   1        111.59         59.39       162.68 o                         
   1  20   1       2605.10       2304.89       235.44 o                         
   2  20   1       1732.49       1292.11       131.38 o                         
   3  20   1       6736.89       7146.11       536.60 o                         
   4  20   1      11211.72      10139.54       504.25 o                         
   5  20   1        564.57        659.81        92.77 o                         
   6  20   1       2573.04       2803.40       185.40 o                         
   7  20   1       1889.21       1949.26       147.69 o                         
   8  20   1        907.00       1040.09       110.97 o                         
   9  20   1        853.90        752.48       120.86 o                         
  10  20   1        143.72        289.74       218.80 o                         
  11  20   1       1673.85       1809.59       128.15 o                         
  12  20   1        773.63        811.55       109.74 o                         
  13  20   1       2144.44       2315.73       193.22 o                         
  14  20   1       2004.44       2400.35       170.05 o                         
  15  20   1        383.71        106.21       136.08 o                         
  16  20   1        409.34        446.52       177.84 o                         
  17  20   1        196.57        242.38       309.32 o                         
  18  20   1        252.77        148.02       188.49 o                         
  19  20   1        202.90        261.27       163.41 o                         
  20  20   1          1.32       -163.33       169.36 o                         
 -20  21   1         22.21        250.95       339.93 o                         
 -19  21   1        908.78        965.60       107.15 o                         
 -18  21   1       4428.59       4588.59       262.49 o                         
 -17  21   1        109.52        258.92       129.83 o                         
 -16  21   1         67.32        -61.68       100.43 o                         
 -15  21   1       2391.91       2018.93       180.00 o                         
 -14  21   1        516.77        429.64       238.34 o                         
 -13  21   1        205.12         97.72       101.04 o                         
 -12  21   1       1197.90       1463.82       219.90 o                         
 -11  21   1        150.45        215.50        80.21 o                         
 -10  21   1       5367.86       5862.45       339.97 o                         
  -9  21   1        572.62        486.09       104.64 o                         
  -8  21   1       2287.57       2394.73       191.91 o                         
  -7  21   1       1431.31       1215.68       109.83 o                         
  -6  21   1        465.19        474.20        85.03 o                         
  -5  21   1       6579.62       6544.83       398.88 o                         
  -4  21   1      12280.71      13284.83      1059.31 o                         
  -3  21   1         93.83        -45.12       109.23 o                         
  -2  21   1       1640.50       1500.06       268.38 o                         
  -1  21   1       3095.47       2578.02       257.21 o                         
   0  21   1         87.59        196.42       177.84 o                         
   1  21   1       3125.44       3065.92       261.67 o                         
   2  21   1       1607.43       1983.23       235.58 o                         
   3  21   1        152.44        432.68       193.91 o                         
   4  21   1      12294.55      13716.19      1127.82 o                         
   5  21   1       6621.44       7556.81       645.12 o                         
   6  21   1        553.49        589.18       125.55 o                         
   7  21   1       1434.14       1452.42       288.80 o                         
   8  21   1       2184.83       2355.81       214.46 o                         
   9  21   1        577.47        638.42       102.37 o                         
  10  21   1       5369.56       5678.92       295.48 o                         
  11  21   1        149.34        176.33        90.70 o                         
  12  21   1       1275.32       1371.06       181.39 o                         
  13  21   1        177.68        214.44       151.77 o                         
  14  21   1        651.20        826.61       165.21 o                         
  15  21   1       2402.20       2390.94       155.20 o                         
  16  21   1         70.41       -183.87       183.87 o                         
  17  21   1        127.21        680.33       421.73 o                         
  18  21   1       4582.85       4907.85       866.22 o                         
  19  21   1        876.85        873.38       137.10 o                         
  20  21   1         31.85         -6.06       212.58 o                         
  21  21   1          0.20        126.62       118.11 o                         
 -21  22   1        500.72       1035.55       559.41 o                         
 -20  22   1        152.58         50.78        85.77 o                         
 -19  22   1        282.16        347.12       113.42 o                         
 -18  22   1       1156.95       1390.07       138.76 o                         
 -17  22   1        126.58         63.75       117.49 o                         
 -16  22   1        607.20        689.88       106.64 o                         
 -15  22   1       1459.46       1640.94       189.79 o                         
 -14  22   1        132.29        113.15        99.10 o                         
 -13  22   1       1569.05       1508.66       195.61 o                         
 -12  22   1        969.65       1181.04       208.95 o                         
 -11  22   1       1151.51       1361.22       157.37 o                         
 -10  22   1       1675.54       1853.64       197.82 o                         
  -9  22   1       1073.08       1011.69       107.18 o                         
  -8  22   1       1995.73       2466.46       251.84 o                         
  -7  22   1       1761.44       1934.32       128.66 o                         
  -6  22   1        734.29        949.97        97.47 o                         
  -5  22   1         96.04         87.92       126.70 o                         
  -4  22   1        501.45        436.77       258.61 o                         
  -3  22   1       7556.11       7869.62       691.63 o                         
  -2  22   1       1907.78       1560.68       298.14 o                         
  -1  22   1        134.40        299.73       164.08 o                         
   0  22   1          2.26        248.55       309.76 o                         
   1  22   1         92.86        240.95       210.75 o                         
   2  22   1       1946.32       1638.83       258.84 o                         
   3  22   1       7529.08       8009.94       719.52 o                         
   4  22   1        488.04        492.32       299.80 o                         
   5  22   1         49.62         61.87       116.96 o                         
   6  22   1        689.47        716.60       235.29 o                         
   7  22   1       1767.84       1863.32       255.28 o                         
   8  22   1       2027.04       1898.42       158.55 o                         
   9  22   1       1088.59        989.23       167.25 o                         
  10  22   1       1686.87       1992.62       167.30 o                         
  11  22   1       1120.19        916.21       290.43 o                         
  12  22   1        987.88        420.67       233.97 o                         
  13  22   1       1552.00       1158.31       128.53 o                         
  14  22   1        152.09        120.79        96.02 o                         
  15  22   1       1441.33       1680.91       232.37 o                         
  16  22   1        617.80        188.36       106.39 o                         
  17  22   1        130.03        -39.10       104.26 o                         
  18  22   1       1075.17        785.25       106.64 o                         
  19  22   1        293.14         90.79       103.82 o                         
  20  22   1        145.14        187.99        92.59 o                         
  21  22   1        493.94        505.50       116.49 o                         
  22  22   1         20.21          2.64        60.33 o                         
 -22  23   1          5.39         15.95       140.28 o                         
 -21  23   1        144.51        108.27        69.31 o                         
 -20  23   1          2.68        -79.34        79.34 o                         
 -19  23   1         70.89         56.79        82.58 o                         
 -18  23   1        497.36        542.82       122.22 o                         
 -17  23   1         75.56        -22.28        81.31 o                         
 -16  23   1          7.64        -18.54       102.14 o                         
 -15  23   1         17.24        -81.81        88.14 o                         
 -14  23   1        820.74        806.52       117.22 o                         
 -13  23   1        849.31        960.39       166.90 o                         
 -12  23   1        348.88        229.25        91.64 o                         
 -11  23   1       1472.95       1688.57       413.55 o                         
 -10  23   1       1849.75       1917.94       148.76 o                         
  -9  23   1       2052.63       2016.20       132.46 o                         
  -8  23   1        339.59        232.59        94.33 o                         
  -7  23   1       2942.76       2681.04       177.36 o                         
  -6  23   1        624.11        612.18       103.36 o                         
  -5  23   1       5018.98       5647.11       389.31 o                         
  -4  23   1       3110.96       3094.81       421.15 o                         
  -2  23   1       4766.86       4480.73       577.14 o                         
  -1  23   1        133.93       -115.87       234.61 o                         
   0  23   1        207.58        557.78       213.70 o                         
   1  23   1        143.28        142.59       202.61 o                         
   2  23   1       4737.33       4985.94       383.61 o                         
   3  23   1       3905.68       4074.32       551.88 o                         
   4  23   1       2912.75       3497.31       542.92 o                         
   5  23   1       4969.89       5194.39       350.96 o                         
   6  23   1        592.67        641.60       200.90 o                         
   7  23   1       2871.94       2992.65       189.64 o                         
   8  23   1        333.30        356.80       112.90 o                         
   9  23   1       2078.65       1914.49       193.19 o                         
  10  23   1       1863.80       2018.49       147.56 o                         
  11  23   1       1453.27       1639.78       289.91 o                         
  12  23   1        343.85        251.37       146.40 o                         
  13  23   1        843.75        749.80       120.70 o                         
  14  23   1        838.12        941.72       146.75 o                         
  15  23   1         20.15        121.74       107.11 o                         
  16  23   1         21.69        -82.17        82.17 o                         
  17  23   1         98.19         97.43        88.85 o                         
  18  23   1        546.65        359.72        91.62 o                         
  19  23   1         85.87         31.99        73.90 o                         
  20  23   1          1.64        -86.79        86.79 o                         
  21  23   1        146.09         98.32        50.50 o                         
  22  23   1         15.32         -3.03        41.73 o                         
 -21  24   1        130.57        130.00        56.76 o                         
 -20  24   1          3.47         -9.04        57.65 o                         
 -19  24   1        841.98        751.46        70.54 o                         
 -18  24   1        281.73        213.63        74.11 o                         
 -17  24   1         25.91         24.60        85.75 o                         
 -16  24   1         93.72        187.65        84.83 o                         
 -15  24   1        350.22        269.06        89.72 o                         
 -14  24   1        121.00         98.48       132.77 o                         
 -13  24   1       1222.10        850.70       135.96 o                         
 -12  24   1         78.80          9.93       115.25 o                         
 -11  24   1       2651.05       2611.39       188.82 o                         
 -10  24   1       2453.56       2459.48       205.55 o                         
  -9  24   1       1234.13       1233.39       119.40 o                         
  -8  24   1         57.39        -84.81        84.81 o                         
  -7  24   1        678.93        724.83       103.46 o                         
  -6  24   1        275.79        307.83        93.18 o                         
  -5  24   1        970.24       1344.24       192.86 o                         
  -4  24   1        568.60        691.82       148.36 o                         
  -3  24   1         69.36       -264.29       264.29 o                         
  -2  24   1        122.87        528.60       280.58 o                         
  -1  24   1       7422.51       7163.61       653.07 o                         
   0  24   1        491.17        672.39       264.36 o                         
   1  24   1       7442.65       6832.07       446.75 o                         
   2  24   1        117.86        138.85       316.01 o                         
   3  24   1         51.83       -141.72       266.20 o                         
   4  24   1        559.43        856.32       319.92 o                         
   5  24   1       1156.62       1276.32       348.79 o                         
   6  24   1        243.76        289.68       100.40 o                         
   7  24   1        682.62        839.94       200.31 o                         
   8  24   1         48.99         69.40       368.67 o                         
   9  24   1       1241.73       1226.94       168.62 o                         
  10  24   1       2485.91       2751.92       372.19 o                         
  11  24   1       2590.93       2410.43       237.92 o                         
  12  24   1        104.25        -59.04       170.06 o                         
  13  24   1       1209.77       1310.06       146.20 o                         
  14  24   1        133.18         23.39        71.24 o                         
  15  24   1        324.09        384.85        79.80 o                         
  16  24   1         67.26         22.76        69.97 o                         
  17  24   1         36.99         60.99        63.28 o                         
  18  24   1        259.86        209.69        68.89 o                         
  19  24   1        833.34        711.83        62.94 o                         
  20  24   1          2.35         81.34        70.21 o                         
  21  24   1        135.25         71.48        57.09 o                         
 -20  25   1         91.83         99.63        57.04 o                         
 -19  25   1        107.00        184.80        74.95 o                         
 -18  25   1         71.55        170.83        66.56 o                         
 -17  25   1        140.48        166.41        83.49 o                         
 -16  25   1       1737.51       2423.97       161.49 o                         
 -15  25   1        117.00         65.12        68.51 o                         
 -14  25   1        204.56        143.56        93.49 o                         
 -13  25   1        686.23        531.48       112.10 o                         
 -12  25   1         14.71        -73.62       131.65 o                         
 -11  25   1       1178.72       1142.97       147.05 o                         
 -10  25   1       2976.23       3225.26       196.32 o                         
  -9  25   1        140.95        157.34        84.06 o                         
  -8  25   1       1709.61       2095.53       256.62 o                         
  -7  25   1        457.35        647.88       116.27 o                         
  -6  25   1       6120.24       6863.35       445.86 o                         
  -5  25   1      10452.63      10420.82       596.98 o                         
  -4  25   1        153.01         63.20       268.13 o                         
  -3  25   1        141.52        287.28       402.20 o                         
   0  25   1        404.72       -143.66       395.56 o                         
   1  25   1        134.34       -102.00       260.14 o                         
   2  25   1        158.36        458.70       373.47 o                         
   3  25   1        142.51        775.67       412.73 o                         
   4  25   1         97.00        568.81       426.13 o                         
   5  25   1      10412.83      10404.51       489.37 o                         
   6  25   1       6219.81       6399.63       335.80 o                         
   7  25   1        420.86        349.61       139.28 o                         
   8  25   1       1658.21       1613.72       146.76 o                         
   9  25   1        174.40        269.85        98.77 o                         
  10  25   1       2932.31       3218.95       419.56 o                         
  11  25   1       1107.71        968.08       223.26 o                         
  12  25   1          0.32        123.09       129.90 o                         
  13  25   1        717.80        972.69       134.83 o                         
  14  25   1        208.70        227.79        98.01 o                         
  15  25   1        148.26        176.77        63.89 o                         
  16  25   1       1805.81       2021.22       204.07 o                         
  17  25   1        144.92        164.70        54.19 o                         
  18  25   1         63.19         71.47        51.28 o                         
  19  25   1        120.99         30.91        67.35 o                         
  20  25   1        108.48        108.25        65.78 o                         
 -19  26   1         78.46         84.30       123.24 o                         
 -18  26   1         46.84         27.74        61.88 o                         
 -17  26   1        249.01        183.68        69.42 o                         
 -16  26   1        184.56        191.76        86.16 o                         
 -15  26   1        153.36         34.90        82.33 o                         
 -14  26   1         26.61        -82.01        82.01 o                         
 -13  26   1          1.60        242.78       145.90 o                         
 -12  26   1        358.43        629.52       155.83 o                         
 -11  26   1       1047.81       1109.99       188.90 o                         
 -10  26   1       1832.49       1957.60       514.32 o                         
  -9  26   1        915.13        775.62       136.05 o                         
  -8  26   1       3501.99       3869.84       182.73 o                         
  -7  26   1        970.36        845.75       100.19 o                         
  -6  26   1       3309.47       3621.40       156.79 o                         
  -5  26   1        808.33        704.62        92.65 o                         
  -4  26   1       1299.53       1370.27       229.51 o                         
  -3  26   1         38.11        -75.65       236.52 o                         
  -2  26   1         60.57         60.33       241.31 o                         
  -1  26   1       2081.60       1268.43       315.43 o                         
   0  26   1        221.61        245.16       224.09 o                         
   2  26   1         63.62        -78.52       228.86 o                         
   3  26   1         65.38         62.24       250.88 o                         
   4  26   1       1404.86       1549.67       372.80 o                         
   5  26   1        635.40        471.29       323.77 o                         
   6  26   1       3378.32       3288.57       269.98 o                         
   7  26   1        960.56        776.83       128.85 o                         
   8  26   1       3593.04       3182.06       198.28 o                         
   9  26   1        803.68        964.36       308.59 o                         
  10  26   1       1887.99       2106.27       192.95 o                         
  11  26   1       1067.20       1247.56       151.77 o                         
  12  26   1        348.46        338.83        97.47 o                         
  13  26   1          2.24         93.26       104.86 o                         
  14  26   1         13.72        156.00       138.37 o                         
  15  26   1        147.47        273.15       102.98 o                         
  16  26   1        213.41        334.19        89.83 o                         
  17  26   1        247.25        144.16        65.36 o                         
  18  26   1         38.77         71.37        84.76 o                         
  19  26   1         61.64        -26.20       106.39 o                         
 -17  27   1        541.51        808.66       192.14 o                         
 -16  27   1        120.15        124.26        63.44 o                         
 -15  27   1         99.79         87.36        90.23 o                         
 -14  27   1        220.06        136.21        79.20 o                         
 -13  27   1        194.66         96.31        81.57 o                         
 -12  27   1          5.68        -14.36       140.38 o                         
 -11  27   1          8.24         44.25        65.78 o                         
 -10  27   1        115.33        114.85        67.87 o                         
  -9  27   1         47.39        131.97        71.90 o                         
  -8  27   1        929.75       1366.74       109.77 o                         
  -7  27   1        616.00        843.18       127.39 o                         
  -6  27   1       1161.02        913.40       106.72 o                         
  -5  27   1        238.08        279.33        75.52 o                         
  -4  27   1        610.86        345.80       267.25 o                         
  -3  27   1       2451.44       2786.87       338.53 o                         
  -2  27   1        238.25        -39.26       218.35 o                         
  -1  27   1         12.66        166.61       230.77 o                         
   2  27   1        226.15       -121.62       199.19 o                         
   3  27   1       2432.58       2389.82       321.26 o                         
   4  27   1        659.10        262.47       263.43 o                         
   5  27   1        260.84        304.59        90.20 o                         
   6  27   1       1195.52       1398.48       106.22 o                         
   7  27   1        640.71        581.44        86.51 o                         
   8  27   1       1032.15       1275.16       300.39 o                         
   9  27   1         38.09        -78.55        78.55 o                         
  10  27   1         81.51        -36.35       179.67 o                         
  11  27   1          8.98         83.64       154.75 o                         
  12  27   1         30.11         67.13        82.42 o                         
  13  27   1        163.41         79.37        81.91 o                         
  14  27   1        197.99        239.61        77.70 o                         
  15  27   1         64.18        106.25        89.84 o                         
  16  27   1        119.94        148.43        74.25 o                         
  17  27   1        582.46        517.75        76.42 o                         
 -16  28   1         66.70          3.92        48.65 o                         
 -15  28   1         43.01        176.62       205.04 o                         
 -14  28   1         25.05        -11.57        63.97 o                         
 -13  28   1        146.63         20.40        84.35 o                         
 -12  28   1         33.37         -3.63        70.80 o                         
 -11  28   1          7.55         14.83        74.14 o                         
 -10  28   1         10.64        -62.92        64.56 o                         
  -9  28   1       1739.40       1717.44       116.24 o                         
  -8  28   1        366.69        110.50        78.72 o                         
  -7  28   1       3911.77       4224.95       195.24 o                         
  -6  28   1       2591.29       2460.28       147.44 o                         
  -5  28   1        588.25        489.75       100.86 o                         
  -4  28   1        676.12        154.23       248.11 o                         
  -3  28   1         27.75         23.94       226.94 o                         
  -2  28   1        150.64        294.95       216.42 o                         
  -1  28   1       1157.89        314.31       169.61 o                         
   3  28   1          1.61        -63.20       228.85 o                         
   4  28   1        639.91        579.30       124.10 o                         
   5  28   1        669.94        528.73       129.32 o                         
   6  28   1       2462.63       2423.11       161.51 o                         
   7  28   1       4119.78       4543.54       406.23 o                         
   8  28   1        290.27        297.93        80.99 o                         
   9  28   1       1770.12       1885.48       232.45 o                         
  10  28   1         11.41         71.84       195.91 o                         
  11  28   1          9.18         55.49        64.17 o                         
  12  28   1         30.34         16.53        55.17 o                         
  13  28   1        135.21        185.30        58.05 o                         
  14  28   1         37.20         -6.76        50.35 o                         
  15  28   1         39.40         14.22        41.26 o                         
  16  28   1         56.29         67.28       109.86 o                         
 -14  29   1        128.36        176.39        88.07 o                         
 -13  29   1        102.54         38.17        65.82 o                         
 -12  29   1        507.49        453.51        92.53 o                         
 -11  29   1         12.20         -6.67        51.03 o                         
 -10  29   1        174.63        229.15        59.30 o                         
  -9  29   1         97.72         40.37        65.30 o                         
  -8  29   1       1120.96       1144.47        88.89 o                         
  -7  29   1        378.00        544.75        87.09 o                         
  -6  29   1       4841.34       4907.93       352.11 o                         
  -5  29   1        806.22       1009.55       176.76 o                         
  -4  29   1        299.53        366.81       137.91 o                         
   4  29   1        282.44        118.76       174.30 o                         
   5  29   1        829.03        860.36       124.59 o                         
   6  29   1       4844.93       5260.94       252.30 o                         
   7  29   1        336.24        307.09        77.09 o                         
   8  29   1       1118.76       1457.62       338.37 o                         
   9  29   1        114.69        223.44        62.48 o                         
  10  29   1        113.58        145.67        52.66 o                         
  11  29   1         23.46         -2.01        52.01 o                         
  12  29   1        503.69        586.48       135.57 o                         
  13  29   1         99.96         17.64        49.58 o                         
  14  29   1        105.96        442.53       128.41 o                         
 -12  30   1         27.74         91.26        66.93 o                         
 -11  30   1        885.45       1108.04        91.40 o                         
 -10  30   1        167.54        172.01        51.03 o                         
  -9  30   1        899.06        726.68        93.18 o                         
  -8  30   1         78.35         28.06        50.91 o                         
  -7  30   1        389.59        389.72        79.49 o                         
  -6  30   1        346.68        238.43        69.81 o                         
  -5  30   1        419.23        220.20        51.68 o                         
  -4  30   1         89.01        -20.75        47.96 o                         
   5  30   1        481.92        282.47       181.55 o                         
   6  30   1        377.26        133.81        71.75 o                         
   7  30   1        356.63        306.53       116.68 o                         
   8  30   1         65.70         69.11        46.87 o                         
   9  30   1        956.81        829.42       160.26 o                         
  10  30   1        134.32        229.46        59.99 o                         
  11  30   1        917.88       1007.13        72.48 o                         
  12  30   1         32.39        -38.30        38.30 o                         
  -9  31   1         98.29        132.88        63.09 o                         
  -8  31   1        288.36        242.78       109.67 o                         
  -7  31   1        716.41        852.13       108.78 o                         
  -6  31   1        252.22        175.44        49.11 o                         
  -5  31   1        134.91        193.16        47.05 o                         
  -4  31   1        536.71        399.31        71.90 o                         
  -3  31   1        728.85        493.42       112.10 o                         
   4  31   1        585.12        358.29       120.71 o                         
   5  31   1        115.07         95.41        49.77 o                         
   6  31   1        237.10        242.79        49.05 o                         
   7  31   1        699.06        944.10       236.66 o                         
   8  31   1        298.26        375.69        46.42 o                         
   9  31   1         83.44        106.29        43.09 o                         
  -4  32   1         15.37         34.62        55.10 o                         
  -3  32   1       1948.50       2058.79       188.03 o                         
   4  32   1         13.14         54.58        96.71 o                         
   1   1   2        452.20        511.83        16.04 o                         
  -1   2   2       2533.35       2427.29        51.72 o                         
   0   2   2        384.16        542.15        16.82 o                         
   1   2   2       2482.88       2427.60        51.98 o                         
   2   2   2        149.53        353.55         9.15 o                         
  -2   3   2       1902.53       1749.56        33.16 o                         
  -1   3   2        596.82        703.67        14.85 o                         
   0   3   2      21468.87      20118.85       346.24 o                         
   1   3   2        589.63        691.83        15.02 o                         
   2   3   2       1990.87       1818.40        31.29 o                         
   3   3   2      66467.89      63632.85      1058.83 o                         
  -3   4   2       4858.62       4388.91        75.50 o                         
  -2   4   2      23397.95      21258.60       354.89 o                         
  -1   4   2      80172.22      78864.46      1303.46 o                         
   0   4   2      20982.91      22378.55       396.89 o                         
   1   4   2      79911.69      77801.56      1340.06 o                         
   2   4   2      23341.79      21210.33       402.57 o                         
   3   4   2       4879.91       4437.58        78.14 o                         
   4   4   2      66187.80      65552.22      1119.53 o                         
  -4   5   2       6963.76       6658.37       123.54 o                         
  -3   5   2      18306.36      16752.42       320.98 o                         
  -2   5   2       4725.32       4636.71        85.30 o                         
  -1   5   2       8152.11       8639.22       145.98 o                         
   0   5   2      24519.60      22473.37       397.89 o                         
   1   5   2       8327.94       8676.69       159.97 o                         
   2   5   2       4766.76       4724.34        88.33 o                         
   3   5   2      18516.31      17017.24       320.94 o                         
   4   5   2       6944.29       6570.80       119.46 o                         
   5   5   2     168894.23     184424.42      3599.06 o                         
  -5   6   2       3212.30       3087.15        60.81 o                         
  -4   6   2       8720.03       8889.04       158.64 o                         
  -3   6   2      24540.15      24048.67       444.67 o                         
  -2   6   2       2779.43       2455.70        49.66 o                         
  -1   6   2      25542.79      24873.89       426.59 o                         
   0   6   2        255.73        341.66        15.21 o                         
   1   6   2      25672.91      24652.76       452.92 o                         
   2   6   2       2879.10       2571.79        51.66 o                         
   3   6   2      24790.65      24578.48       444.96 o                         
   4   6   2       8538.32       8751.04       163.74 o                         
   5   6   2       3225.57       3142.82        63.18 o                         
   6   6   2      34622.91      32700.82       642.51 o                         
  -6   7   2       1164.01       1059.02        26.08 o                         
  -5   7   2       2039.92       1709.54        34.92 o                         
  -4   7   2       1877.36       1919.54        40.99 o                         
  -3   7   2       5265.27       5722.62       106.61 o                         
  -2   7   2       3069.41       2870.09        54.26 o                         
  -1   7   2       4132.45       4237.38        76.13 o                         
   0   7   2         19.16         63.99         9.52 o                         
   1   7   2       4151.97       4217.92        80.82 o                         
   2   7   2       3135.25       3063.02        58.32 o                         
   3   7   2       5199.52       5576.48       106.53 o                         
   4   7   2       1954.71       1922.90        41.41 o                         
   5   7   2       1946.03       1622.88        36.99 o                         
   6   7   2       1120.90       1022.14        27.94 o                         
   7   7   2         94.76        128.40        13.87 o                         
  -7   8   2         74.01         71.85        15.61 o                         
  -6   8   2       4490.96       3706.01        72.51 o                         
  -5   8   2       2973.00       3087.07        63.36 o                         
  -4   8   2      31127.02      29693.58       543.38 o                         
  -3   8   2       5504.15       4961.67        92.43 o                         
  -2   8   2       6809.96       5457.89        99.70 o                         
  -1   8   2       1478.16       1510.59        31.33 o                         
   0   8   2      10147.46       8911.46       165.98 o                         
   1   8   2       1494.06       1629.20        42.57 o                         
   2   8   2       6877.98       5381.67       103.12 o                         
   3   8   2       5499.66       5122.48        99.68 o                         
   4   8   2      30930.93      29658.42       583.21 o                         
   5   8   2       3068.37       3051.34        65.85 o                         
   6   8   2       4404.41       3702.64        82.07 o                         
   7   8   2         52.16         65.11        27.79 o                         
   8   8   2        847.49        841.74        25.18 o                         
  -8   9   2       1275.52       1184.98        36.80 o                         
  -7   9   2        184.53        218.85        18.01 o                         
  -6   9   2       8895.36       8723.61       166.67 o                         
  -5   9   2        418.83        499.46        19.87 o                         
  -4   9   2       1447.28       1513.09        33.97 o                         
  -3   9   2        186.00        153.46        14.44 o                         
  -2   9   2      62186.88      59521.44      1027.75 o                         
  -1   9   2      12877.58      11724.59       205.26 o                         
   0   9   2       1763.89       1707.77        35.45 o                         
   1   9   2      12831.35      11866.42       211.55 o                         
   2   9   2      62290.04      60377.05      1093.70 o                         
   3   9   2        262.85        216.84        17.26 o                         
   4   9   2       1558.61       1626.25        37.52 o                         
   5   9   2        436.79        540.99        18.81 o                         
   6   9   2       8787.23       8359.17       179.92 o                         
   7   9   2        175.94        158.83        14.68 o                         
   8   9   2       1689.55       1619.84        37.99 o                         
   9   9   2      31222.54      29057.38       598.96 o                         
  -9  10   2       6551.59       6525.01       141.54 o                         
  -8  10   2        136.62        134.81        18.13 o                         
  -7  10   2       8490.04       8723.63       173.20 o                         
  -6  10   2       4131.61       4212.89        82.24 o                         
  -5  10   2        759.50        756.38        22.75 o                         
  -4  10   2      11676.58      11550.65       207.72 o                         
  -3  10   2       6347.47       6566.52       121.32 o                         
  -2  10   2        296.61        256.32        11.03 o                         
  -1  10   2        826.92        909.92        29.74 o                         
   0  10   2        685.96        473.74        14.90 o                         
   1  10   2        800.93        874.43        22.15 o                         
   2  10   2        219.77        186.88        14.74 o                         
   3  10   2       6494.18       6681.34       125.62 o                         
   4  10   2      11468.53      11480.11       222.26 o                         
   5  10   2        841.21        878.27        24.44 o                         
   6  10   2       4195.95       4149.90        88.41 o                         
   7  10   2       7876.10       8297.52       180.47 o                         
   8  10   2        164.24        174.82        15.88 o                         
   9  10   2       6558.99       6545.09       147.77 o                         
  10  10   2       1168.75        998.27        34.58 o                         
 -10  11   2       4109.26       3856.68        86.00 o                         
  -9  11   2        667.93        738.20        37.43 o                         
  -8  11   2         12.76         39.60        14.41 o                         
  -7  11   2      18635.12      18500.95       370.21 o                         
  -6  11   2       7296.52       6970.64       133.76 o                         
  -5  11   2       2845.88       2634.86        55.14 o                         
  -4  11   2      15892.80      16057.24       288.72 o                         
  -3  11   2       1800.76       1955.30        49.40 o                         
  -2  11   2       6065.25       5857.82       104.86 o                         
  -1  11   2       1476.06       1522.22        32.63 o                         
   0  11   2      26595.90      26266.57       452.08 o                         
   1  11   2       1516.12       1545.73        34.92 o                         
   2  11   2       6130.32       5845.35       112.22 o                         
   3  11   2       1799.30       2040.63        43.86 o                         
   4  11   2      16188.25      16127.88       298.88 o                         
   5  11   2       2923.54       2695.05        55.87 o                         
   6  11   2       7165.55       7000.33       138.27 o                         
   7  11   2      18565.38      18693.56       386.99 o                         
   8  11   2         10.76         15.95        14.11 o                         
   9  11   2        682.96        732.67        37.51 o                         
  10  11   2       4326.91       3940.83        96.09 o                         
  11  11   2      11879.39      11178.59       275.03 o                         
 -11  12   2        286.96        426.54        36.10 o                         
 -10  12   2       1553.35       1410.03        57.19 o                         
  -9  12   2       5085.25       5102.06       120.05 o                         
  -8  12   2       5947.97       5876.69       121.30 o                         
  -7  12   2      14251.65      14321.81       277.04 o                         
  -6  12   2       8476.86       8372.17       157.73 o                         
  -5  12   2        608.33        653.43        19.85 o                         
  -4  12   2        283.03        305.59        15.17 o                         
  -3  12   2      14122.89      14153.67       262.29 o                         
  -2  12   2       8405.08       8042.60       148.38 o                         
  -1  12   2      10935.88      11037.81       202.29 o                         
   0  12   2      64567.95      65224.97      1152.44 o                         
   1  12   2      11115.15      11323.39       209.56 o                         
   2  12   2       8170.30       7613.25       153.80 o                         
   3  12   2      14161.25      14090.46       262.60 o                         
   4  12   2        146.00        196.16        16.25 o                         
   5  12   2        494.33        519.05        25.94 o                         
   6  12   2       8495.43       8256.90       164.45 o                         
   7  12   2      14194.46      14328.08       301.19 o                         
   8  12   2       6023.86       5524.13       131.65 o                         
   9  12   2       4953.40       5048.75       119.10 o                         
  10  12   2       1455.78       1379.19        49.53 o                         
  11  12   2        378.15        511.27        32.96 o                         
  12  12   2       5041.23       5038.07       191.00 o                         
 -12  13   2        562.47        653.99       100.76 o                         
 -11  13   2        321.19        462.68        40.99 o                         
 -10  13   2       4011.58       4258.37       115.06 o                         
  -9  13   2       8473.31       8343.85       208.85 o                         
  -8  13   2       7032.39       6860.77       156.02 o                         
  -7  13   2          1.64         52.89        16.39 o                         
  -6  13   2       2396.09       2437.95        56.74 o                         
  -5  13   2         25.51         68.96        20.04 o                         
  -4  13   2        537.27        587.34        20.77 o                         
  -3  13   2        111.77        152.73        15.82 o                         
  -2  13   2       2947.40       2659.77        56.39 o                         
  -1  13   2       1712.74       1642.95        37.77 o                         
   0  13   2        132.56        200.05        17.73 o                         
   1  13   2       1629.38       1525.13        38.76 o                         
   2  13   2       3070.79       2719.50        62.01 o                         
   3  13   2        115.52        138.79        16.27 o                         
   4  13   2        472.44        552.01        23.36 o                         
   5  13   2         45.01         74.42        14.20 o                         
   6  13   2       2472.56       2444.25        61.54 o                         
   7  13   2          4.40         45.59        18.84 o                         
   8  13   2       6854.12       6747.91       176.50 o                         
   9  13   2       8450.42       8352.66       198.73 o                         
  10  13   2       3765.85       4136.64       122.17 o                         
  11  13   2        318.25        441.02        70.34 o                         
  12  13   2        538.55        602.45       105.19 o                         
  13  13   2       4724.50       5563.35       278.83 o                         
 -13  14   2       2477.58       2700.45       228.70 o                         
 -12  14   2       2552.27       2535.67       139.45 o                         
 -11  14   2       3356.74       3376.47       142.77 o                         
 -10  14   2        803.06        743.78        49.93 o                         
  -9  14   2       1859.75       1729.76        57.69 o                         
  -8  14   2       4071.91       4345.28       110.72 o                         
  -7  14   2       1557.31       1817.22        51.45 o                         
  -6  14   2       4607.70       4456.11       113.02 o                         
  -5  14   2       1258.67       1171.11        32.21 o                         
  -4  14   2       4926.73       5133.45        96.46 o                         
  -3  14   2       1895.89       2000.16        47.45 o                         
  -2  14   2      16199.59      15396.25       310.37 o                         
  -1  14   2         81.92         82.03        15.11 o                         
   0  14   2      22024.02      21884.24       453.32 o                         
   1  14   2         73.37         93.20        19.19 o                         
   2  14   2      16386.25      15588.00       323.81 o                         
   3  14   2       1951.50       2015.20        46.72 o                         
   4  14   2       4828.52       4908.07       103.39 o                         
   5  14   2       1236.03       1128.22        36.83 o                         
   6  14   2       4712.72       4403.01       101.12 o                         
   7  14   2       1540.61       1710.79        52.97 o                         
   8  14   2       3962.08       4303.87       104.30 o                         
   9  14   2       1678.38       1487.81        66.47 o                         
  10  14   2        758.69        720.32        67.53 o                         
  11  14   2       3523.31       3437.83       235.92 o                         
  12  14   2       2411.02       2490.46       176.72 o                         
  13  14   2       2529.50       2376.23       229.52 o                         
  14  14   2       6576.06       6384.14       403.86 o                         
 -14  15   2        183.07        214.23       127.15 o                         
 -13  15   2       8102.00       8007.47       384.05 o                         
 -12  15   2        891.86        977.79        95.77 o                         
 -11  15   2        791.37        778.97        74.06 o                         
 -10  15   2        123.97         70.26        53.95 o                         
  -9  15   2       3710.83       3761.54       201.20 o                         
  -8  15   2       3087.30       2961.30       102.50 o                         
  -7  15   2       4683.97       4798.52       115.40 o                         
  -6  15   2       1792.16       1704.47        51.50 o                         
  -5  15   2       5149.73       4642.76       113.33 o                         
  -4  15   2       1456.61       1229.33        38.03 o                         
  -3  15   2       1220.02       1388.93        40.03 o                         
  -2  15   2        143.14        136.88        21.17 o                         
  -1  15   2       4833.77       4413.49       110.37 o                         
   0  15   2       1272.53        933.21        32.36 o                         
   1  15   2       4808.69       4430.96        93.72 o                         
   2  15   2        180.18        188.86        20.97 o                         
   3  15   2       1129.21       1293.30        59.77 o                         
   4  15   2       1567.44       1398.34        41.22 o                         
   5  15   2       5298.46       5011.69       150.12 o                         
   6  15   2       1798.79       1754.87        68.43 o                         
   7  15   2       4685.64       4849.94       123.16 o                         
   8  15   2       3162.31       3206.03        95.65 o                         
   9  15   2       3671.28       3538.14       271.14 o                         
  10  15   2        184.40        184.37        73.94 o                         
  11  15   2        566.46        497.82       107.92 o                         
  12  15   2        887.26       1008.88       136.20 o                         
  13  15   2       7995.25       7363.95       479.48 o                         
  14  15   2        137.00        153.69        86.74 o                         
  15  15   2         67.51        129.44        94.72 o                         
 -15  16   2       3435.52       3623.05       234.44 o                         
 -14  16   2         28.50        158.07        97.64 o                         
 -13  16   2        422.87        803.97       170.58 o                         
 -12  16   2       7922.11       7877.85       323.33 o                         
 -11  16   2        107.19         98.99        61.35 o                         
 -10  16   2       1256.26       1466.78       144.76 o                         
  -9  16   2       1126.96       1143.90        84.59 o                         
  -8  16   2        119.65        129.88        56.69 o                         
  -7  16   2        324.06        312.09        39.90 o                         
  -6  16   2      11098.41      11354.35       296.86 o                         
  -5  16   2        515.45        509.63        30.38 o                         
  -4  16   2        109.14        108.27        34.50 o                         
  -3  16   2        751.61        605.99        41.91 o                         
  -2  16   2       5904.72       5855.33       158.82 o                         
  -1  16   2       1391.02       1383.56        45.61 o                         
   0  16   2       9696.17       9711.19       207.66 o                         
   1  16   2       1421.61       1491.36        64.64 o                         
   2  16   2       5904.50       5704.89       140.52 o                         
   3  16   2        757.78        651.18        44.71 o                         
   4  16   2         85.77         61.49        25.98 o                         
   5  16   2        529.60        498.10        28.81 o                         
   6  16   2      11030.94      11343.30       371.72 o                         
   7  16   2        382.53        355.36        48.88 o                         
   8  16   2        132.30         97.25        61.09 o                         
   9  16   2       1096.76       1086.96        92.39 o                         
  10  16   2       1317.79       1495.80       156.12 o                         
  11  16   2        105.82         95.94        96.29 o                         
  12  16   2       7946.48       7869.32       384.30 o                         
  13  16   2        403.36        508.82       136.20 o                         
  14  16   2         18.26        -68.82       119.36 o                         
  15  16   2       3409.23       4164.31       248.94 o                         
  16  16   2        414.60        918.90       249.22 o                         
 -16  17   2       6066.40       6420.11       353.32 o                         
 -15  17   2       1100.20       1197.80       120.23 o                         
 -14  17   2         58.23         82.73       151.26 o                         
 -13  17   2       1820.21       1329.20       119.80 o                         
 -12  17   2        822.24        937.86       111.16 o                         
 -11  17   2        314.29        314.75        69.44 o                         
 -10  17   2       3198.80       3085.80       248.80 o                         
  -9  17   2       3662.73       3804.77       160.48 o                         
  -8  17   2       3709.80       3994.22       162.99 o                         
  -7  17   2       2809.10       2930.81       109.85 o                         
  -6  17   2       3386.88       3347.39       120.11 o                         
  -5  17   2        757.10        635.78        52.66 o                         
  -4  17   2       2365.82       2581.44       145.52 o                         
  -3  17   2       3444.07       3147.44       105.02 o                         
  -2  17   2       1101.68        959.98        70.29 o                         
  -1  17   2      10642.92       9717.84       281.53 o                         
   0  17   2       1719.56       1574.05        62.97 o                         
   1  17   2      10584.93      10280.38       237.85 o                         
   2  17   2        994.65        857.76        45.24 o                         
   3  17   2       3349.50       3001.16       108.65 o                         
   4  17   2       2289.77       2184.80       146.27 o                         
   5  17   2        761.29        711.15        49.97 o                         
   6  17   2       3387.15       3492.74       147.57 o                         
   7  17   2       2737.29       2727.67       147.20 o                         
   8  17   2       3789.74       4041.48       193.39 o                         
   9  17   2       3637.06       3654.90       178.85 o                         
  10  17   2       3337.59       3177.15       162.85 o                         
  11  17   2        357.36        481.00       111.45 o                         
  12  17   2        931.02        956.32        98.79 o                         
  13  17   2       1789.35       1747.79       174.81 o                         
  14  17   2        104.72        141.27        93.61 o                         
  15  17   2       1034.50        891.73       219.88 o                         
  16  17   2       6149.98       6438.33       469.15 o                         
  17  17   2        252.22         35.91       128.58 o                         
 -17  18   2         65.06         76.99       231.91 o                         
 -16  18   2       1945.16       2307.18       193.33 o                         
 -15  18   2        503.36        521.10       167.56 o                         
 -14  18   2        313.82        130.72       109.10 o                         
 -13  18   2        927.21       1286.39       182.26 o                         
 -12  18   2       2396.26       2571.47       202.91 o                         
 -11  18   2       5037.53       4885.04       201.97 o                         
 -10  18   2       1188.63       1166.36       112.99 o                         
  -9  18   2        281.90        315.27        94.83 o                         
  -8  18   2          0.27        -53.62        59.19 o                         
  -7  18   2        168.72        202.85        66.83 o                         
  -6  18   2       2089.74       2365.41       111.15 o                         
  -5  18   2        157.15        120.05        73.63 o                         
  -4  18   2       5444.22       5622.67       258.30 o                         
  -3  18   2       6376.49       6109.32       331.90 o                         
  -2  18   2        494.93        587.69        81.87 o                         
  -1  18   2        115.46        221.91       123.40 o                         
   0  18   2       5425.44       5155.01       327.24 o                         
   1  18   2         58.12        177.14       126.16 o                         
   2  18   2        481.03        534.25        67.51 o                         
   3  18   2       6300.97       6359.81       255.47 o                         
   4  18   2       5515.05       5005.68       250.50 o                         
   5  18   2        114.61         42.97       103.86 o                         
   6  18   2       2101.91       2261.20       121.23 o                         
   7  18   2        160.23        376.06        89.77 o                         
   8  18   2          1.83         11.17        79.52 o                         
   9  18   2        315.42        306.63        76.94 o                         
  10  18   2       1189.44        995.02       125.31 o                         
  11  18   2       5152.10       4968.33       235.74 o                         
  12  18   2       2394.74       2362.86       150.61 o                         
  13  18   2        932.12        723.48       189.41 o                         
  14  18   2        304.86        637.71       131.32 o                         
  15  18   2        575.27        522.71       245.40 o                         
  16  18   2       1940.99       2049.74       169.64 o                         
  17  18   2         73.11          2.42       268.12 o                         
  18  18   2          2.22        295.90       284.87 o                         
 -18  19   2        633.17        878.45       215.11 o                         
 -17  19   2        260.76        257.58       227.53 o                         
 -16  19   2       1603.49       1312.75       226.36 o                         
 -15  19   2        257.22        510.95       127.31 o                         
 -14  19   2        573.38        910.30       148.49 o                         
 -13  19   2        541.56        349.50       100.98 o                         
 -12  19   2       6566.68       6822.23       290.20 o                         
 -11  19   2        322.08        343.48        86.42 o                         
 -10  19   2        430.43        287.71        81.23 o                         
  -9  19   2         71.90        168.41        95.61 o                         
  -8  19   2      11596.36      11721.24       408.78 o                         
  -7  19   2       8605.67       9099.73       321.65 o                         
  -6  19   2        564.16        513.73        72.65 o                         
  -5  19   2        162.14        310.00        86.29 o                         
  -4  19   2        867.23        820.24       137.84 o                         
  -3  19   2       1160.77        792.38       216.08 o                         
  -2  19   2       3091.68       3140.18       235.73 o                         
  -1  19   2       7148.47       6497.63       425.47 o                         
   0  19   2        337.96        275.89       123.13 o                         
   1  19   2       7172.68       7592.22       426.67 o                         
   2  19   2       3132.64       2748.21       245.64 o                         
   3  19   2       1149.16       1363.40       138.04 o                         
   4  19   2        849.05        803.65        73.20 o                         
   5  19   2        167.65        241.26        86.39 o                         
   6  19   2        474.18        582.69       109.80 o                         
   7  19   2       8702.99       8887.81       413.53 o                         
   8  19   2      11547.55      12107.39       532.89 o                         
   9  19   2        102.91         60.00        96.52 o                         
  10  19   2        344.66        402.55        88.86 o                         
  11  19   2        311.73        430.75        93.35 o                         
  12  19   2       6449.81       6576.60       326.75 o                         
  13  19   2        631.33        371.28       181.78 o                         
  14  19   2        482.12        519.28       121.12 o                         
  15  19   2        251.78        266.12       118.66 o                         
  16  19   2       1545.89       1430.69       171.87 o                         
  17  19   2        276.14        225.07       112.50 o                         
  18  19   2        652.04        893.22       151.38 o                         
  19  19   2       1022.31        967.03       161.86 o                         
 -19  20   2        536.46        563.19       315.61 o                         
 -18  20   2        461.93        479.84       134.91 o                         
 -17  20   2        217.13         13.92       129.33 o                         
 -16  20   2         10.73         -6.85       106.69 o                         
 -15  20   2       1720.07       2344.54       227.17 o                         
 -14  20   2       8689.44       9234.69       385.91 o                         
 -13  20   2       1630.59       1657.90       139.86 o                         
 -12  20   2         79.29         16.08       107.85 o                         
 -11  20   2        254.41        149.41        82.07 o                         
 -10  20   2         40.27         57.85        77.78 o                         
  -9  20   2       2084.13       2267.35       124.12 o                         
  -8  20   2       8518.12       8961.15       358.10 o                         
  -7  20   2      10552.95      10974.56       379.79 o                         
  -6  20   2      17504.33      16294.84       559.25 o                         
  -5  20   2       2341.76       2662.84       369.67 o                         
  -4  20   2       6042.24       6367.60       550.74 o                         
  -3  20   2       6045.30       5719.87       524.79 o                         
  -2  20   2        173.12        373.48       207.81 o                         
  -1  20   2        395.54        318.91       322.77 o                         
   0  20   2        439.88        235.05       189.16 o                         
   1  20   2        501.41        278.64       130.38 o                         
   2  20   2        170.52        361.35       146.52 o                         
   3  20   2       6137.80       5923.60       579.61 o                         
   4  20   2       6079.95       5932.55       490.88 o                         
   5  20   2       2374.99       2577.55       124.55 o                         
   6  20   2      17437.90      17392.72       734.94 o                         
   7  20   2      10680.76      10892.78       492.20 o                         
   8  20   2       8473.13       9393.50       437.48 o                         
   9  20   2       2049.31       2258.88       168.95 o                         
  10  20   2         25.27         98.64        84.24 o                         
  11  20   2        273.98        114.82       131.70 o                         
  12  20   2         53.75          8.81       121.40 o                         
  13  20   2       1670.06       1860.21       260.43 o                         
  14  20   2       8604.26       9311.57       435.95 o                         
  15  20   2       1709.07       2016.82       154.22 o                         
  16  20   2         11.83        344.92       178.29 o                         
  17  20   2        300.27        194.71       136.96 o                         
  18  20   2        425.12        358.71       141.29 o                         
  19  20   2        529.36        924.79       262.42 o                         
  20  20   2        142.52        294.30       297.34 o                         
 -20  21   2         45.33        -91.76        91.76 o                         
 -19  21   2         11.14        237.80        99.10 o                         
 -18  21   2        195.89        413.22       217.93 o                         
 -17  21   2        290.04        469.73       107.57 o                         
 -16  21   2        490.40        504.30       111.61 o                         
 -15  21   2       1005.80       1355.70       241.03 o                         
 -14  21   2        471.19        495.22       175.86 o                         
 -13  21   2        462.65        921.54       140.73 o                         
 -12  21   2        717.47        822.65       164.75 o                         
 -11  21   2       1113.87       1301.96       127.77 o                         
 -10  21   2        293.20        264.26        90.13 o                         
  -9  21   2       1135.59       1219.09       120.85 o                         
  -8  21   2       3653.20       3536.48       164.79 o                         
  -7  21   2      13695.20      12771.74       444.83 o                         
  -6  21   2       3943.82       3840.76       197.01 o                         
  -5  21   2       1332.13       1415.97       156.66 o                         
  -4  21   2       2888.93       3513.54       252.73 o                         
  -3  21   2       1557.93       1386.88       347.92 o                         
  -2  21   2       1027.16       1279.12       265.40 o                         
  -1  21   2       1903.36       1860.76       282.80 o                         
   0  21   2        103.70        267.87       194.39 o                         
   1  21   2       1804.73       2266.90       252.59 o                         
   2  21   2       1114.08       1130.44       298.00 o                         
   3  21   2       1522.96       1811.41       365.64 o                         
   4  21   2       2978.15       3722.05      1217.81 o                         
   5  21   2       1249.94       1617.56       170.30 o                         
   6  21   2       3914.20       4163.16       228.18 o                         
   7  21   2      13532.79      13230.05       500.48 o                         
   8  21   2       3856.03       3363.16       205.00 o                         
   9  21   2       1072.99       1116.14       117.08 o                         
  10  21   2        354.25        212.78        92.24 o                         
  11  21   2       1148.91       1203.09       183.26 o                         
  12  21   2        640.88        327.58       236.17 o                         
  13  21   2        501.74        789.87       203.50 o                         
  14  21   2        422.47        493.39       136.21 o                         
  15  21   2        980.17        792.71       118.21 o                         
  16  21   2        507.94        586.87       108.56 o                         
  17  21   2        194.23        373.31       122.48 o                         
  18  21   2        143.60         58.96       117.20 o                         
  19  21   2          5.75        -39.80       172.74 o                         
  20  21   2         45.54        -59.91       203.45 o                         
  21  21   2        476.20        402.33       128.96 o                         
 -21  22   2        536.80        375.18       107.82 o                         
 -20  22   2        182.30         95.32        81.27 o                         
 -19  22   2        142.47        228.58        87.10 o                         
 -18  22   2         70.20         89.07        92.85 o                         
 -17  22   2       3449.98       3613.58       223.98 o                         
 -16  22   2        425.16        215.97        98.92 o                         
 -15  22   2       2061.60       2383.30       159.79 o                         
 -14  22   2        552.98        693.12       126.23 o                         
 -13  22   2        337.27        410.15       113.48 o                         
 -12  22   2         38.41        -12.19        93.87 o                         
 -11  22   2       4967.17       5605.46       291.60 o                         
 -10  22   2       1097.44       1188.61       173.00 o                         
  -9  22   2        273.44        234.49        78.59 o                         
  -8  22   2       5301.95       4888.10       326.94 o                         
  -7  22   2       6953.53       7614.41       307.76 o                         
  -6  22   2        100.60        149.42       134.61 o                         
  -5  22   2       9023.11       8588.82       662.38 o                         
  -4  22   2       6828.02       7146.84       647.09 o                         
  -3  22   2       3703.97       3319.57       408.83 o                         
  -2  22   2       7500.21       7274.87       597.34 o                         
  -1  22   2       1082.42       1316.52       267.33 o                         
   0  22   2       3628.58       3771.23       318.12 o                         
   1  22   2        876.85        762.53       229.45 o                         
   2  22   2       7589.57       6792.50       472.67 o                         
   3  22   2       3608.74       3922.93       759.07 o                         
   4  22   2       6980.87       7420.15       351.66 o                         
   5  22   2       8692.66       8249.45       391.21 o                         
   6  22   2        187.11        180.25        92.68 o                         
   7  22   2       6779.93       6815.73       361.12 o                         
   8  22   2       5248.47       5324.31       270.72 o                         
   9  22   2        326.22        372.07       161.04 o                         
  10  22   2       1173.82       1186.96       124.60 o                         
  11  22   2       5005.43       6216.80       311.34 o                         
  12  22   2         75.01       -116.40       116.40 o                         
  13  22   2        341.01        338.61       114.54 o                         
  14  22   2        472.29        402.56       111.82 o                         
  15  22   2       1973.73       2266.06       339.99 o                         
  16  22   2        480.76        367.04       155.12 o                         
  17  22   2       3351.27       3480.25       238.79 o                         
  18  22   2        109.23        145.62        86.61 o                         
  19  22   2        150.63        168.72        97.00 o                         
  20  22   2        173.44        278.21       153.70 o                         
  21  22   2        527.08        595.08       115.88 o                         
  22  22   2        233.20        362.25        88.66 o                         
 -22  23   2         67.09        -18.36       101.03 o                         
 -21  23   2        187.51         65.97        44.20 o                         
 -20  23   2        746.66        524.93        94.36 o                         
 -19  23   2        350.45        294.16        79.49 o                         
 -18  23   2         10.35         46.38        78.08 o                         
 -17  23   2         81.06         54.99        83.76 o                         
 -16  23   2         56.15        150.62       112.79 o                         
 -15  23   2         14.25         36.15        98.50 o                         
 -14  23   2        117.24        -33.25        93.97 o                         
 -13  23   2        333.31        702.70       121.87 o                         
 -12  23   2        458.29        541.50       100.02 o                         
 -11  23   2        498.17        300.68       103.30 o                         
 -10  23   2       1099.25        935.01        90.67 o                         
  -9  23   2       1006.27        991.02       103.25 o                         
  -8  23   2       5286.27       5523.39       240.58 o                         
  -7  23   2        157.29        213.06       151.77 o                         
  -6  23   2       9600.18       9549.27       374.00 o                         
  -5  23   2       8791.17       9190.36       360.83 o                         
  -4  23   2       2741.78       1993.05       350.08 o                         
  -3  23   2      10735.22      11529.11       932.89 o                         
  -1  23   2       5000.12       5241.04       549.36 o                         
   0  23   2      10729.30       9327.01       782.55 o                         
   1  23   2       4846.31       4252.23       340.32 o                         
   2  23   2       8047.46       7905.64       776.00 o                         
   3  23   2      10531.46       9222.99       841.23 o                         
   4  23   2       2692.13       2686.99       582.65 o                         
   5  23   2       8777.79       8799.69       423.69 o                         
   6  23   2       9405.25       9468.90       451.90 o                         
   7  23   2        218.86        250.02        92.36 o                         
   8  23   2       5263.03       4874.10       380.86 o                         
   9  23   2       1041.77       1143.96       129.83 o                         
  10  23   2        995.97        533.20       121.06 o                         
  11  23   2        428.89        373.73       132.52 o                         
  12  23   2        473.05        199.64       107.40 o                         
  13  23   2        279.58        712.07       102.57 o                         
  14  23   2        125.68         97.63       106.57 o                         
  15  23   2          0.75         44.41       123.97 o                         
  16  23   2         58.25          9.52        63.13 o                         
  17  23   2         70.53        -59.61        59.61 o                         
  18  23   2          8.81        -66.87        66.87 o                         
  19  23   2        354.89        255.05        62.47 o                         
  20  23   2        751.11        801.54       157.95 o                         
  21  23   2        204.44        102.72        64.84 o                         
  22  23   2         72.30        -18.16        34.30 o                         
 -21  24   2        190.66        275.60       128.33 o                         
 -20  24   2        115.93        165.35        67.18 o                         
 -19  24   2       1170.42       1385.13       102.37 o                         
 -18  24   2         78.08         11.42        65.52 o                         
 -17  24   2         80.62        -33.47        86.62 o                         
 -16  24   2        301.98        305.58        91.93 o                         
 -15  24   2        105.74        -46.47        85.21 o                         
 -14  24   2        967.16       1086.93       165.93 o                         
 -13  24   2        847.06       1117.20       167.81 o                         
 -12  24   2         60.51        -32.88       131.66 o                         
 -11  24   2        483.93        530.94       242.81 o                         
 -10  24   2        323.22        341.53       105.62 o                         
  -9  24   2       2312.68       2550.11       195.43 o                         
  -8  24   2       6833.62       7412.20       335.20 o                         
  -7  24   2        235.41        255.23        86.12 o                         
  -6  24   2       4092.47       4122.63       196.73 o                         
  -4  24   2        414.19        736.53       283.50 o                         
  -3  24   2        277.69        482.68       246.13 o                         
  -2  24   2        500.58        596.72       258.61 o                         
  -1  24   2         27.73        102.46       281.52 o                         
   0  24   2         19.29        211.62       252.79 o                         
   1  24   2         58.31       -164.07       164.07 o                         
   2  24   2        519.56        288.61       185.53 o                         
   3  24   2        331.25        354.36       308.39 o                         
   4  24   2        358.50        221.24       321.80 o                         
   5  24   2        981.19        728.66       142.80 o                         
   6  24   2       3951.59       4040.64       235.30 o                         
   7  24   2        269.57        329.37       109.23 o                         
   8  24   2       6819.01       6715.26       364.22 o                         
   9  24   2       2275.93       2573.48       473.20 o                         
  10  24   2        387.99        348.47       140.60 o                         
  11  24   2        494.56        495.30       145.85 o                         
  12  24   2         21.22         -1.02        72.53 o                         
  13  24   2        784.08        957.09       137.73 o                         
  14  24   2        920.24       1117.94       113.42 o                         
  15  24   2        121.40        231.40        90.73 o                         
  16  24   2        283.43        177.34        99.39 o                         
  17  24   2        127.60        133.53        74.92 o                         
  18  24   2         68.45         -1.44        54.97 o                         
  19  24   2       1146.49       1395.52       118.44 o                         
  20  24   2         94.46        164.72       135.73 o                         
  21  24   2        193.07        144.13        95.15 o                         
 -20  25   2        938.20       1028.58        69.55 o                         
 -19  25   2        492.19        460.12        77.15 o                         
 -18  25   2        622.78        610.63       139.24 o                         
 -17  25   2       2133.39       2099.54       155.22 o                         
 -16  25   2        187.21        121.15        85.11 o                         
 -15  25   2       1372.18       1683.38       235.31 o                         
 -14  25   2         58.10         31.55        80.53 o                         
 -13  25   2       1518.82       1610.55       149.86 o                         
 -12  25   2         68.36        298.47       135.49 o                         
 -11  25   2       2840.82       2777.23       189.06 o                         
 -10  25   2        257.93        236.43       112.04 o                         
  -9  25   2       1133.91       1074.00       180.07 o                         
  -8  25   2       1010.39        973.88       100.93 o                         
  -7  25   2       1911.62       2079.07       143.98 o                         
  -6  25   2       1325.70       1367.48       106.97 o                         
  -5  25   2        616.19        624.53       118.62 o                         
  -4  25   2          1.38         80.43       121.35 o                         
  -3  25   2        212.77        358.16       296.87 o                         
  -2  25   2         59.01        151.30       265.25 o                         
  -1  25   2        440.22        598.62       382.16 o                         
   0  25   2       1234.56        853.80       376.59 o                         
   1  25   2        394.58        637.87       361.08 o                         
   2  25   2         88.17       -194.88       228.86 o                         
   3  25   2        232.08        219.31       317.95 o                         
   4  25   2          2.26        175.15       139.48 o                         
   5  25   2        689.88        498.16       136.37 o                         
   6  25   2       1270.02       1538.84       267.84 o                         
   7  25   2       1978.72       2199.45       177.79 o                         
   8  25   2       1105.85       1328.32       121.60 o                         
   9  25   2       1117.28       1192.92       141.15 o                         
  10  25   2        289.66        238.28       364.89 o                         
  11  25   2       2844.36       3354.08       239.24 o                         
  12  25   2         84.52         90.68       106.38 o                         
  13  25   2       1585.55       1699.80       143.98 o                         
  14  25   2         51.06         44.45        74.33 o                         
  15  25   2       1408.08       1727.98       150.65 o                         
  16  25   2        172.74        190.52        66.49 o                         
  17  25   2       2148.42       2116.37       108.70 o                         
  18  25   2        630.55        753.63        61.71 o                         
  19  25   2        527.36        504.82        71.99 o                         
  20  25   2        973.97       1050.60       110.73 o                         
 -19  26   2         20.72        105.02        61.77 o                         
 -18  26   2        238.30        105.04        55.75 o                         
 -17  26   2        357.44        359.20       140.46 o                         
 -16  26   2        118.13         18.48        74.64 o                         
 -15  26   2        963.37       1145.23       149.02 o                         
 -14  26   2         96.36        166.72        90.72 o                         
 -13  26   2        115.72        149.73       157.85 o                         
 -12  26   2        100.37        168.53        94.01 o                         
 -11  26   2       3422.16       4447.16       283.22 o                         
 -10  26   2        366.08        527.48       183.02 o                         
  -9  26   2        151.03         88.85        74.77 o                         
  -8  26   2         59.82         97.02        98.48 o                         
  -7  26   2        243.87        139.73        79.96 o                         
  -6  26   2        380.89        357.38        74.06 o                         
  -5  26   2        843.55        781.10        97.20 o                         
  -4  26   2         67.80         36.39       133.10 o                         
  -2  26   2       1397.98       1458.62       380.47 o                         
  -1  26   2       1532.09        959.39       352.70 o                         
   0  26   2       5504.95       4615.53       507.29 o                         
   1  26   2       1561.47       2349.16       373.80 o                         
   3  26   2        362.14        486.53       264.34 o                         
   4  26   2         94.03        -38.30       243.23 o                         
   5  26   2        822.87        575.41       141.68 o                         
   6  26   2        430.85        352.60        94.81 o                         
   7  26   2        176.46        320.38       134.88 o                         
   8  26   2         65.50        125.76        95.51 o                         
   9  26   2        141.42         20.86        73.25 o                         
  10  26   2        392.65         41.74       150.44 o                         
  11  26   2       3434.75       4188.63       228.70 o                         
  12  26   2        113.27        104.28       105.20 o                         
  13  26   2        102.05          6.96       114.04 o                         
  14  26   2        100.88        213.60       145.82 o                         
  15  26   2        955.23        990.24       178.71 o                         
  16  26   2        155.29        -65.80        65.80 o                         
  17  26   2        338.10        283.57        93.03 o                         
  18  26   2        246.52        138.20        85.17 o                         
  19  26   2         27.29        426.11       126.40 o                         
 -17  27   2        622.32        768.06        77.76 o                         
 -16  27   2         32.60        103.81       128.78 o                         
 -15  27   2        309.41        242.99        52.65 o                         
 -14  27   2         17.90         -6.50        49.97 o                         
 -13  27   2         95.11         94.10        61.17 o                         
 -12  27   2        300.33        278.98        66.93 o                         
 -11  27   2        255.52        222.82        68.00 o                         
 -10  27   2         67.46         64.45        69.52 o                         
  -9  27   2        517.22        533.80        94.12 o                         
  -8  27   2       1301.30       1365.41       114.53 o                         
  -7  27   2        159.64        203.61       155.78 o                         
  -6  27   2         74.48        -41.52        73.70 o                         
  -5  27   2        401.21        538.90       231.30 o                         
  -4  27   2       1297.51       1236.00       297.56 o                         
  -3  27   2        272.64        256.66       268.15 o                         
  -2  27   2         39.64        -63.20       225.98 o                         
  -1  27   2        194.52       -125.45       216.43 o                         
   0  27   2        195.80        143.65       219.30 o                         
   3  27   2        290.41          6.70       191.54 o                         
   4  27   2       1270.75        874.50       132.75 o                         
   5  27   2        400.31        254.94        70.18 o                         
   6  27   2         67.05        119.44        80.24 o                         
   7  27   2        181.23         68.23        93.72 o                         
   8  27   2       1321.94       1322.83       114.21 o                         
   9  27   2        510.89        490.91       234.01 o                         
  10  27   2         69.42        117.21        93.57 o                         
  11  27   2        218.34        215.51       168.85 o                         
  12  27   2        301.12        315.23        90.65 o                         
  13  27   2         89.97         83.40        75.45 o                         
  14  27   2         17.47         42.73        72.69 o                         
  15  27   2        312.16        237.15        66.11 o                         
  16  27   2         29.55        -43.09        54.94 o                         
  17  27   2        648.75        719.89        65.71 o                         
 -15  28   2         20.07          3.47        60.29 o                         
 -14  28   2        339.76        247.21       139.99 o                         
 -13  28   2       1042.13       1147.68       149.27 o                         
 -12  28   2         21.98         -2.09        47.23 o                         
 -11  28   2         35.70        -27.71        53.23 o                         
 -10  28   2         20.38        -27.24        76.41 o                         
  -9  28   2        101.98         94.91        66.15 o                         
  -8  28   2        116.94        189.39        70.78 o                         
  -7  28   2         59.55         -9.12        95.82 o                         
  -6  28   2          3.83        -41.89        69.18 o                         
  -5  28   2          0.12        -17.23        67.38 o                         
  -4  28   2       1110.74       1084.60       115.23 o                         
  -3  28   2        348.77        108.23       151.32 o                         
  -2  28   2        917.05        350.67       166.71 o                         
   4  28   2       1071.93        805.03       170.03 o                         
   5  28   2          0.08        -42.37        66.34 o                         
   6  28   2          2.99         34.46        65.62 o                         
   7  28   2         60.39        145.06        65.76 o                         
   8  28   2        102.87        177.06        75.41 o                         
   9  28   2        111.21        128.33        70.71 o                         
  10  28   2         48.90         14.19        80.21 o                         
  11  28   2         39.62        -19.91        54.63 o                         
  12  28   2          8.98         76.82        49.54 o                         
  13  28   2       1016.49       1184.26        71.87 o                         
  14  28   2        359.84        390.04        54.55 o                         
  15  28   2         14.86         16.62        39.40 o                         
 -14  29   2        381.87        771.10       163.69 o                         
 -13  29   2        156.60        160.46        57.58 o                         
 -12  29   2         19.44        190.37        68.41 o                         
 -11  29   2        150.44         93.45        48.08 o                         
 -10  29   2        408.34        562.89        93.32 o                         
  -9  29   2        124.79         71.79        54.77 o                         
  -8  29   2         97.90        169.19        60.98 o                         
  -7  29   2        428.94        530.36        74.95 o                         
  -6  29   2         45.55         85.66        75.04 o                         
  -5  29   2         78.08        -39.09        70.21 o                         
  -4  29   2         26.91         65.33       172.36 o                         
  -3  29   2        316.10        116.36        81.47 o                         
  -2  29   2         45.31        215.45       141.72 o                         
   5  29   2         69.02         65.23        57.41 o                         
   6  29   2         54.75          6.60        58.37 o                         
   7  29   2        427.81        314.53       104.14 o                         
   8  29   2         95.55         63.33        57.08 o                         
   9  29   2        116.56        155.98        67.59 o                         
  10  29   2        390.65        472.11       131.86 o                         
  11  29   2        142.06        140.60        46.88 o                         
  12  29   2         17.70         60.52        49.31 o                         
  13  29   2        147.25        267.31        69.98 o                         
  14  29   2        362.75        601.55        80.46 o                         
 -11  30   2         29.45        114.23        74.69 o                         
 -10  30   2        227.40        279.03        90.67 o                         
  -9  30   2        210.66        172.10       109.64 o                         
  -8  30   2        737.69        585.94       217.49 o                         
  -7  30   2         68.49         68.06        54.86 o                         
  -6  30   2         23.36         50.66        55.73 o                         
  -5  30   2        118.61        -17.13        60.15 o                         
  -4  30   2        195.86         10.19        58.37 o                         
  -3  30   2        273.81         85.53        66.50 o                         
  -2  30   2       1305.26       1198.07       138.02 o                         
   4  30   2        200.81        162.69       144.13 o                         
   5  30   2        102.12         81.57        64.59 o                         
   6  30   2         29.76          9.91        56.57 o                         
   7  30   2         65.14         26.31        39.26 o                         
   8  30   2        730.89        693.09       116.72 o                         
   9  30   2        226.39        275.12        62.47 o                         
  10  30   2        225.91        178.26        46.39 o                         
  11  30   2         33.50         14.36        63.20 o                         
  -8  31   2         12.33        -20.15        63.34 o                         
  -7  31   2       1324.91       1340.29       139.97 o                         
  -6  31   2        260.83        218.92        71.26 o                         
  -5  31   2         24.97         27.47        40.66 o                         
  -4  31   2       1002.28       1135.53        73.44 o                         
  -3  31   2        238.92        235.60        74.70 o                         
  -2  31   2       2058.35       1873.25       168.81 o                         
   4  31   2        993.53       1190.26       159.08 o                         
   5  31   2         28.28        -25.29        42.00 o                         
   6  31   2        251.41        129.30        57.95 o                         
   7  31   2       1375.91       1427.60       137.10 o                         
   8  31   2          9.04         31.60        69.90 o                         
  -3  32   2         87.35        136.94        70.86 o                         
   0   0   3        265.16        315.64        15.34 o                         
   0   1   3        510.56        653.01        15.09 o                         
   1   1   3         17.09          2.25         6.43 o                         
  -1   2   3      10935.05       9885.12       176.89 o                         
   0   2   3          5.26         13.93         5.06 o                         
   1   2   3      10885.13       9951.10       158.86 o                         
   2   2   3       1300.95       1122.37        22.53 o                         
  -2   3   3     123842.09     128308.23      2199.83 o                         
  -1   3   3       3768.52       3389.52        63.52 o                         
   0   3   3        953.99        860.00        17.59 o                         
   1   3   3       3855.56       3500.39        63.78 o                         
   2   3   3     123890.83     129218.89      2201.21 o                         
   3   3   3        710.10        736.76        17.06 o                         
  -3   4   3       3226.69       3009.44        54.76 o                         
  -2   4   3     142940.08     152129.34      2665.67 o                         
  -1   4   3      47852.78      47273.25       786.80 o                         
   0   4   3        699.97        755.36        16.56 o                         
   1   4   3      47392.89      47180.73       833.78 o                         
   2   4   3     142687.08     150521.66      2750.25 o                         
   3   4   3       3188.40       3003.82        54.84 o                         
   4   4   3        439.75        427.54        12.40 o                         
  -4   5   3      22141.63      21225.42       378.30 o                         
  -3   5   3       2381.22       2176.82        37.16 o                         
  -2   5   3        719.65        758.43        17.48 o                         
  -1   5   3      48573.93      48776.84       811.59 o                         
   0   5   3        738.34        865.52        19.38 o                         
   1   5   3      48196.12      48708.71       834.07 o                         
   2   5   3        688.36        697.13        19.93 o                         
   3   5   3       1788.35       1645.54        39.09 o                         
   4   5   3      22146.43      21445.34       367.99 o                         
   5   5   3        226.57        260.17         8.65 o                         
  -5   6   3      16655.44      17241.55       312.31 o                         
  -4   6   3      11006.56      10210.20       182.10 o                         
  -3   6   3       1614.13       1314.32        30.73 o                         
  -2   6   3       2668.45       2751.11        49.28 o                         
  -1   6   3      26002.06      25741.56       426.94 o                         
   0   6   3       1800.21       1709.65        33.80 o                         
   1   6   3      25881.26      25283.47       452.30 o                         
   2   6   3       2568.94       2691.89        54.05 o                         
   3   6   3       1658.15       1352.27        29.96 o                         
   4   6   3      10761.03       9999.99       194.57 o                         
   5   6   3      16670.69      16647.24       301.33 o                         
   6   6   3          0.87         30.10        10.52 o                         
  -6   7   3       2971.42       3038.15        68.41 o                         
  -5   7   3      34823.44      32873.95       627.92 o                         
  -4   7   3       7194.66       6889.76       136.37 o                         
  -3   7   3       1188.09       1336.43        32.62 o                         
  -2   7   3      27563.35      26516.26       456.74 o                         
  -1   7   3       1129.65       1058.31        22.73 o                         
   0   7   3         51.99         83.53         8.37 o                         
   1   7   3        549.92        579.08        62.17 o                         
   2   7   3      27469.70      26413.26       484.94 o                         
   3   7   3       1209.28       1369.17        30.46 o                         
   4   7   3       7317.39       7040.08       135.92 o                         
   5   7   3      35062.12      33454.15       629.36 o                         
   6   7   3       3194.47       3324.81        68.82 o                         
   7   7   3         82.42         88.12        13.54 o                         
  -7   8   3       1562.05       1589.40        39.30 o                         
  -6   8   3      31246.19      31474.85       596.24 o                         
  -5   8   3       2453.74       2297.19        49.39 o                         
  -4   8   3      17041.92      16504.02       314.28 o                         
  -3   8   3       6339.98       5933.91       108.66 o                         
  -2   8   3      21560.71      21208.62       365.84 o                         
  -1   8   3       4065.78       3764.23        67.68 o                         
   0   8   3         37.28         41.84         8.82 o                         
   1   8   3       4162.96       3881.63        74.54 o                         
   2   8   3      21603.96      21162.35       389.36 o                         
   3   8   3       6274.03       5855.98       116.45 o                         
   4   8   3      17070.12      16394.70       315.05 o                         
   5   8   3       2270.91       2230.60        50.98 o                         
   6   8   3      30979.62      31288.46       619.60 o                         
   7   8   3       1616.27       1640.27        56.53 o                         
   8   8   3        959.09        944.45        32.57 o                         
  -8   9   3       2856.15       3125.10        70.37 o                         
  -7   9   3       7700.22       6640.26       138.52 o                         
  -6   9   3       3447.68       3731.34        76.85 o                         
  -5   9   3       3948.75       4008.67        78.15 o                         
  -4   9   3       3449.62       3243.24        64.77 o                         
  -3   9   3      16148.90      15618.28       275.90 o                         
  -2   9   3        946.47        862.43        24.22 o                         
  -1   9   3      21033.60      21257.00       353.23 o                         
   0   9   3         18.31         43.76        11.04 o                         
   1   9   3      20791.62      20663.47       386.78 o                         
   2   9   3       1019.07        953.22        33.05 o                         
   3   9   3      16061.98      15134.93       285.21 o                         
   4   9   3       3381.50       3236.28        67.43 o                         
   5   9   3       3960.82       3925.13        84.09 o                         
   6   9   3       3451.09       3848.65        95.99 o                         
   7   9   3       7752.26       6862.39       151.65 o                         
   8   9   3       2901.71       3273.13        77.73 o                         
   9   9   3        158.39        218.63        27.91 o                         
  -9  10   3       4862.25       4868.57       106.40 o                         
  -8  10   3        171.51        185.71        26.23 o                         
  -7  10   3      29425.15      30827.12       639.10 o                         
  -6  10   3      46870.02      47695.88       877.52 o                         
  -5  10   3        275.39        427.24        19.78 o                         
  -4  10   3       6531.30       7613.07       143.50 o                         
  -3  10   3       2330.04       2610.63        53.83 o                         
  -2  10   3      30333.73      30919.72       558.12 o                         
  -1  10   3        592.63        641.06        16.79 o                         
   0  10   3        904.51        941.16        22.96 o                         
   1  10   3        578.34        583.31        18.47 o                         
   2  10   3      30578.51      32179.69       597.85 o                         
   3  10   3       2387.15       2823.18        56.78 o                         
   4  10   3       6583.43       7521.21       149.17 o                         
   5  10   3        235.55        407.33        19.88 o                         
   6  10   3      47149.32      48344.69       981.73 o                         
   7  10   3      29552.03      31418.25       670.00 o                         
   8  10   3         52.61         19.44        18.16 o                         
   9  10   3       4750.18       4667.85       110.66 o                         
  10  10   3          7.82         28.81        15.62 o                         
 -10  11   3       5576.01       5523.03       129.84 o                         
  -9  11   3          0.70         12.26        15.30 o                         
  -8  11   3      11019.88      11783.88       249.45 o                         
  -7  11   3         85.33        104.43        21.37 o                         
  -6  11   3        128.28        228.98        25.58 o                         
  -5  11   3         79.74         60.26        13.77 o                         
  -4  11   3       4374.42       3995.04        76.27 o                         
  -3  11   3       6471.70       6807.65       128.01 o                         
  -2  11   3       1171.46       1278.61        31.15 o                         
  -1  11   3       1505.02       1623.15        33.45 o                         
   0  11   3        790.02        779.66        26.63 o                         
   1  11   3       1389.86       1520.29        36.15 o                         
   2  11   3       1209.48       1281.29        36.11 o                         
   3  11   3       6413.79       6525.06       132.61 o                         
   4  11   3       4346.24       3949.73        82.52 o                         
   5  11   3        117.17        124.90        15.63 o                         
   6  11   3        117.27        206.74        22.71 o                         
   7  11   3         65.29         98.09        23.88 o                         
   8  11   3      11171.13      11927.54       261.80 o                         
   9  11   3          1.50         20.28        19.13 o                         
  10  11   3       5492.44       5617.85       136.93 o                         
  11  11   3        118.53        112.81        22.21 o                         
 -11  12   3        505.85        485.48        50.88 o                         
 -10  12   3        582.64        718.68        40.39 o                         
  -9  12   3      10967.29      10231.46       210.62 o                         
  -8  12   3       7567.36       7942.60       162.26 o                         
  -7  12   3       3365.19       3398.11        73.93 o                         
  -6  12   3        792.92        827.34        39.08 o                         
  -5  12   3        337.65        302.61        25.36 o                         
  -4  12   3       1590.27       1440.25        39.12 o                         
  -3  12   3       1519.92       1524.17        35.63 o                         
  -2  12   3        426.24        493.61        18.97 o                         
  -1  12   3      22116.00      22034.46       378.18 o                         
   0  12   3        692.91        771.75        22.04 o                         
   1  12   3      22033.06      21660.04       377.97 o                         
   2  12   3        534.19        584.36        21.62 o                         
   3  12   3       1507.14       1502.00        41.22 o                         
   4  12   3       1662.38       1419.15        38.23 o                         
   5  12   3        264.06        221.53        15.44 o                         
   6  12   3        847.49        951.91        38.69 o                         
   7  12   3       3268.25       3366.39        83.62 o                         
   8  12   3       7318.58       7663.27       175.97 o                         
   9  12   3      10933.82      10313.08       229.44 o                         
  10  12   3        605.40        662.48        30.54 o                         
  11  12   3        465.10        496.07        36.57 o                         
  12  12   3         76.29         67.42        63.20 o                         
 -12  13   3         33.17        190.87       136.77 o                         
 -11  13   3        976.85       1062.43        71.37 o                         
 -10  13   3       8350.64       8391.59       227.02 o                         
  -9  13   3        358.74        380.37        27.02 o                         
  -8  13   3       3767.84       4287.40        94.16 o                         
  -7  13   3       1321.30       1477.82        49.72 o                         
  -6  13   3        976.34       1152.84        33.79 o                         
  -5  13   3        871.37        900.82        29.01 o                         
  -4  13   3       4892.06       4904.58        90.15 o                         
  -3  13   3       2215.75       2009.41        47.66 o                         
  -2  13   3       9372.81       9744.69       195.66 o                         
  -1  13   3       4689.68       4261.84        79.49 o                         
   0  13   3         61.33         67.90        12.59 o                         
   1  13   3       4743.50       4219.88        91.04 o                         
   2  13   3       9382.25       9483.42       202.95 o                         
   3  13   3       2139.62       1904.83        46.52 o                         
   4  13   3       4906.93       4790.44       104.09 o                         
   5  13   3        908.49        948.47        31.43 o                         
   6  13   3        947.56       1095.02        35.08 o                         
   7  13   3       1203.24       1289.17        42.42 o                         
   8  13   3       3801.31       4289.99       108.93 o                         
   9  13   3        447.92        442.66        46.80 o                         
  10  13   3       8240.12       8450.66       213.04 o                         
  11  13   3        977.93       1072.60        82.27 o                         
  12  13   3         43.93        -68.00       155.21 o                         
  13  13   3         18.32         78.89        72.19 o                         
 -13  14   3       3819.03       3637.28       253.40 o                         
 -12  14   3       3904.95       3850.70       178.50 o                         
 -11  14   3        418.87        410.88        83.74 o                         
 -10  14   3      12880.70      13696.18       390.78 o                         
  -9  14   3          3.39         16.38        31.51 o                         
  -8  14   3        197.22        198.09        26.63 o                         
  -7  14   3       1041.51       1195.84        60.19 o                         
  -6  14   3        477.25        499.40        24.09 o                         
  -5  14   3       4551.46       4989.02       103.23 o                         
  -4  14   3        315.30        399.27        20.23 o                         
  -3  14   3       6371.95       6839.40       134.41 o                         
  -2  14   3       9523.78       9679.35       197.37 o                         
  -1  14   3       6244.64       6610.30       159.75 o                         
   0  14   3         30.12         14.65        14.98 o                         
   1  14   3       6258.59       6569.85       141.85 o                         
   2  14   3       9704.13       9630.41       189.46 o                         
   3  14   3       6389.55       6534.75       145.85 o                         
   4  14   3        373.42        444.06        22.92 o                         
   5  14   3       4587.01       4990.96       113.39 o                         
   6  14   3        322.80        289.38        24.66 o                         
   7  14   3       1079.64       1169.86        40.99 o                         
   8  14   3        176.84        132.15        24.14 o                         
   9  14   3         12.40          1.76        32.26 o                         
  10  14   3      13031.13      13806.55       459.74 o                         
  11  14   3        417.29        480.15        73.77 o                         
  12  14   3       3771.88       3599.23       223.89 o                         
  13  14   3       3823.52       4407.06       227.86 o                         
  14  14   3        137.97        267.76       119.04 o                         
 -14  15   3        292.55        632.85       170.63 o                         
 -13  15   3        211.37        255.33        95.51 o                         
 -12  15   3       3746.02       3835.75       181.66 o                         
 -11  15   3        576.08        592.97        94.44 o                         
 -10  15   3       2915.08       2899.07       126.65 o                         
  -9  15   3         88.06        142.51        40.49 o                         
  -8  15   3       5022.58       4982.21       137.83 o                         
  -7  15   3       3047.98       3095.00       102.74 o                         
  -6  15   3        624.35        593.57        30.54 o                         
  -5  15   3        675.31        562.64        29.83 o                         
  -4  15   3       2959.77       3175.69        73.00 o                         
  -3  15   3       7489.45       7198.10       157.49 o                         
  -2  15   3        790.18        775.85        29.31 o                         
  -1  15   3      23627.09      23908.77       438.12 o                         
   0  15   3          2.16         21.94        22.09 o                         
   1  15   3      23409.28      22993.49       563.61 o                         
   2  15   3        785.12        709.14        31.18 o                         
   3  15   3       7554.81       7284.81       151.38 o                         
   4  15   3       3041.90       3150.18        72.70 o                         
   5  15   3        640.95        560.76        27.39 o                         
   6  15   3        740.65        744.37        72.50 o                         
   7  15   3       3034.82       3043.84        97.17 o                         
   8  15   3       4909.59       4976.88       157.07 o                         
   9  15   3        106.40         16.27        71.73 o                         
  10  15   3       2882.05       2915.51       150.41 o                         
  11  15   3        668.12        767.24       155.53 o                         
  12  15   3       3726.33       3530.94       242.93 o                         
  13  15   3        213.58        207.10       106.34 o                         
  14  15   3        261.25        236.41       172.62 o                         
  15  15   3         63.79        -95.11       107.93 o                         
 -15  16   3         61.51        104.80        96.20 o                         
 -14  16   3       5594.21       5420.90       257.35 o                         
 -13  16   3       3490.11       3895.28       228.06 o                         
 -12  16   3       4860.09       5133.28       233.92 o                         
 -11  16   3        384.46        349.38        83.35 o                         
 -10  16   3        187.07        151.57        62.13 o                         
  -9  16   3       4428.13       4714.29       198.80 o                         
  -8  16   3       3905.69       3752.65       123.90 o                         
  -7  16   3        543.25        589.53        53.33 o                         
  -6  16   3      14739.79      14727.15       378.90 o                         
  -5  16   3       1095.88       1117.39        57.24 o                         
  -4  16   3       1179.24       1266.88        52.35 o                         
  -3  16   3       7806.35       7861.62       166.79 o                         
  -2  16   3       6851.24       6238.50       139.38 o                         
  -1  16   3        689.00        738.50        35.01 o                         
   0  16   3         75.72        112.29        20.65 o                         
   1  16   3        676.28        757.36        30.29 o                         
   2  16   3       6776.84       6363.14       166.08 o                         
   3  16   3       7762.67       7528.79       234.84 o                         
   4  16   3       1305.33       1275.07        53.48 o                         
   5  16   3       1056.84       1212.34        55.25 o                         
   6  16   3      14597.02      14488.50       467.27 o                         
   7  16   3        557.88        539.67        47.49 o                         
   8  16   3       3935.35       3733.42       138.98 o                         
   9  16   3       4280.25       4095.39       210.40 o                         
  10  16   3        213.19        474.73       106.99 o                         
  11  16   3        408.09        361.92       142.65 o                         
  12  16   3       4904.45       4915.19       286.42 o                         
  13  16   3       3600.71       3770.06       238.79 o                         
  14  16   3       5627.20       5549.27       313.82 o                         
  15  16   3         91.26         23.48       106.84 o                         
  16  16   3          0.67         38.88       102.57 o                         
 -16  17   3         60.97        150.15       132.44 o                         
 -15  17   3        306.25        271.77       119.60 o                         
 -14  17   3        421.35        332.90       113.36 o                         
 -13  17   3       2613.90       2552.36       155.19 o                         
 -12  17   3        205.67        283.43        96.35 o                         
 -11  17   3       2041.55       2063.23       148.32 o                         
 -10  17   3        491.25        491.21        77.37 o                         
  -9  17   3          4.01         58.79        57.54 o                         
  -8  17   3        382.60        496.19        66.79 o                         
  -7  17   3        653.34        693.73        60.80 o                         
  -6  17   3        576.48        418.08        63.32 o                         
  -5  17   3         38.61         42.45        42.22 o                         
  -4  17   3       1812.09       1961.17       137.27 o                         
  -3  17   3        551.12        625.03        68.22 o                         
  -2  17   3         11.20        -21.65        28.88 o                         
  -1  17   3       4362.47       4327.83       163.35 o                         
   0  17   3        263.96        217.66        28.04 o                         
   1  17   3       4475.99       4407.48       193.85 o                         
   2  17   3          5.04         76.03        63.57 o                         
   3  17   3        912.38        846.79        57.58 o                         
   4  17   3       1750.31       1797.01        77.54 o                         
   5  17   3         78.54         86.12        45.39 o                         
   6  17   3        519.66        503.44        64.33 o                         
   7  17   3        682.72        802.95       108.02 o                         
   8  17   3        445.64        378.93        97.46 o                         
   9  17   3         11.50        -23.64        79.62 o                         
  10  17   3        428.57        295.61        75.03 o                         
  11  17   3       1996.29       2079.21       259.58 o                         
  12  17   3        169.41        120.73        79.28 o                         
  13  17   3       2533.51       2638.79       209.42 o                         
  14  17   3        458.98        304.58       114.76 o                         
  15  17   3        327.63        251.82       106.05 o                         
  16  17   3         59.25         75.94       139.39 o                         
  17  17   3          4.21       -174.41       174.41 o                         
 -17  18   3         46.33        225.50       204.64 o                         
 -16  18   3       3026.57       4162.56       247.87 o                         
 -15  18   3       1075.82       1008.60       149.93 o                         
 -14  18   3       3800.68       3617.76       303.25 o                         
 -13  18   3       2074.97       1936.87       147.59 o                         
 -12  18   3       1028.03       1177.21       121.95 o                         
 -11  18   3       1084.17       1345.61       130.26 o                         
 -10  18   3       3103.84       3462.98       153.62 o                         
  -9  18   3       1134.14       1190.75        90.73 o                         
  -8  18   3       1287.11       1248.95       113.15 o                         
  -7  18   3       7992.58       8076.08       278.24 o                         
  -6  18   3        157.57        254.65        91.06 o                         
  -5  18   3       1011.66       1195.61       107.81 o                         
  -4  18   3       3064.83       2815.23       333.88 o                         
  -3  18   3        784.93        831.23        88.32 o                         
  -2  18   3       1796.75       1696.19       293.35 o                         
  -1  18   3        159.02        192.21        50.57 o                         
   0  18   3          1.89          1.03        34.58 o                         
   1  18   3        105.22         65.50        37.04 o                         
   2  18   3       1691.47       1686.91        85.76 o                         
   3  18   3        811.61        962.95        89.08 o                         
   4  18   3       3053.30       2706.09       133.67 o                         
   5  18   3       1031.39        914.92        79.52 o                         
   6  18   3        142.55         64.80        65.80 o                         
   7  18   3       7771.48       6965.18       306.90 o                         
   8  18   3       1305.93       1590.11       152.53 o                         
   9  18   3       1021.57        970.30       162.31 o                         
  10  18   3       3117.75       3546.48       177.26 o                         
  11  18   3       1181.65       1169.97       137.20 o                         
  12  18   3        885.44        876.83       171.67 o                         
  13  18   3       2133.66       1976.09       192.22 o                         
  14  18   3       3839.89       3490.98       228.16 o                         
  15  18   3       1122.24       1121.52       121.36 o                         
  16  18   3       2953.00       3568.94       247.31 o                         
  17  18   3         53.77         73.27       187.97 o                         
  18  18   3         51.70         44.83       148.80 o                         
 -18  19   3       2377.29       2833.73       253.20 o                         
 -17  19   3        693.29       1077.89       157.16 o                         
 -16  19   3       7032.32       7881.95       362.98 o                         
 -15  19   3       4585.99       4720.02       232.85 o                         
 -14  19   3       2685.67       2461.38       161.73 o                         
 -13  19   3        380.55        280.80        99.19 o                         
 -12  19   3        460.12        534.94       103.71 o                         
 -11  19   3         42.19        177.33       155.07 o                         
 -10  19   3        140.40        182.13        70.81 o                         
  -9  19   3       8865.36       9476.39       343.60 o                         
  -8  19   3       2480.94       2378.82       136.63 o                         
  -7  19   3        924.19        985.02        85.59 o                         
  -6  19   3       1973.10       2070.74       110.18 o                         
  -5  19   3       9228.37       8892.04       312.75 o                         
  -4  19   3        269.87        500.17       120.60 o                         
  -3  19   3         73.19         78.69       163.75 o                         
  -2  19   3       2859.08       3072.45       179.56 o                         
  -1  19   3       7771.99       8000.94       480.33 o                         
   0  19   3       1217.47       1208.97       115.39 o                         
   1  19   3       7657.08       8615.02       489.20 o                         
   2  19   3       2742.34       3275.75       153.53 o                         
   3  19   3         93.60        184.12        69.64 o                         
   4  19   3        249.93        181.72        75.28 o                         
   5  19   3       9088.46       9070.41       392.41 o                         
   6  19   3       2105.70       2215.71       115.25 o                         
   7  19   3        926.65        933.23       101.16 o                         
   8  19   3       2581.28       2651.18       165.92 o                         
   9  19   3       8831.38      10223.20       682.33 o                         
  10  19   3        165.13        299.86       131.56 o                         
  11  19   3         39.34          7.01        83.26 o                         
  12  19   3        383.86        250.16       146.95 o                         
  13  19   3        348.21        326.37       141.77 o                         
  14  19   3       2666.09       2595.11       253.98 o                         
  15  19   3       4558.76       4744.85       246.08 o                         
  16  19   3       7216.74       6980.02       326.72 o                         
  17  19   3        603.31        637.49       127.44 o                         
  18  19   3       2408.22       2233.81       162.22 o                         
  19  19   3        135.47        -95.91       415.60 o                         
 -19  20   3       1629.00       1639.59       371.32 o                         
 -18  20   3       2167.68       2194.04       261.50 o                         
 -17  20   3        727.21       1177.55       390.85 o                         
 -16  20   3        145.87        267.11       120.51 o                         
 -15  20   3       3027.17       3022.36       191.94 o                         
 -14  20   3        280.99        733.69       264.33 o                         
 -13  20   3       1112.62        978.11       119.36 o                         
 -12  20   3       1524.21       1566.51       141.54 o                         
 -11  20   3       1306.20       1382.10       197.59 o                         
 -10  20   3       2984.81       2837.08       156.98 o                         
  -9  20   3       2996.86       3048.51       150.65 o                         
  -8  20   3       2170.09       2080.66       115.32 o                         
  -7  20   3        117.73        130.94        70.62 o                         
  -6  20   3       3793.37       4113.63       169.62 o                         
  -5  20   3        801.17        837.26       110.62 o                         
  -4  20   3        866.61        706.08       187.78 o                         
  -3  20   3        182.68         30.64       163.76 o                         
  -2  20   3        957.48        915.85       142.28 o                         
  -1  20   3        625.08        623.60       184.88 o                         
   0  20   3         61.73        150.34       169.95 o                         
   1  20   3        552.67        432.96       233.24 o                         
   2  20   3        922.79        918.76       396.65 o                         
   3  20   3        175.11        164.86        82.44 o                         
   4  20   3        849.51        782.98        92.11 o                         
   5  20   3        761.42        716.67        92.50 o                         
   6  20   3       3773.37       3822.77       183.71 o                         
   7  20   3         68.35         49.31        81.19 o                         
   8  20   3       2004.80       1974.08       143.64 o                         
   9  20   3       3174.58       3293.56       198.81 o                         
  10  20   3       2955.72       3083.74       189.64 o                         
  11  20   3       1256.82       1525.37       204.59 o                         
  12  20   3       1550.42       1608.81       230.62 o                         
  13  20   3       1045.67       1030.35       251.72 o                         
  14  20   3        178.91        273.77       113.49 o                         
  15  20   3       3135.81       3257.11       244.51 o                         
  16  20   3        162.37        367.04       171.81 o                         
  17  20   3        719.19        914.26       164.82 o                         
  18  20   3       2220.03       2512.89       177.89 o                         
  19  20   3       1612.14       2194.87       158.34 o                         
  20  20   3         19.53        -65.02       103.28 o                         
 -20  21   3        268.01        226.23       170.47 o                         
 -19  21   3        838.22        758.33       135.95 o                         
 -18  21   3        178.57        356.62       124.35 o                         
 -17  21   3        522.14        650.97       105.91 o                         
 -16  21   3       2920.78       2946.96       304.06 o                         
 -15  21   3        113.01        185.52       118.63 o                         
 -14  21   3        968.14        948.98       127.91 o                         
 -13  21   3         79.47         71.38       107.40 o                         
 -12  21   3        430.44        491.42       210.27 o                         
 -11  21   3       1158.80       1400.55       135.76 o                         
 -10  21   3         70.52         68.66        75.43 o                         
  -9  21   3        113.14         91.71        83.50 o                         
  -8  21   3        188.02        140.14        74.30 o                         
  -7  21   3       5758.89       6002.35       233.68 o                         
  -6  21   3        380.71        610.78       145.65 o                         
  -5  21   3       5802.12       5135.18       244.25 o                         
  -4  21   3        698.20        774.02       226.07 o                         
  -3  21   3       2615.42       2806.23       354.85 o                         
  -2  21   3        693.66        895.67       303.67 o                         
  -1  21   3       5517.22       5171.87       507.29 o                         
   0  21   3          2.55        258.53       180.02 o                         
   1  21   3       5493.16       5513.35       359.71 o                         
   2  21   3        622.49        632.19       160.28 o                         
   3  21   3       2738.98       2352.12       380.78 o                         
   4  21   3        596.12        527.27        86.80 o                         
   5  21   3       5751.39       5565.55       249.84 o                         
   6  21   3        377.47        391.77        81.47 o                         
   7  21   3       5914.50       6218.07       260.47 o                         
   8  21   3        182.76        121.49        76.32 o                         
   9  21   3        134.68        271.41        76.94 o                         
  10  21   3         65.44         13.03       100.06 o                         
  11  21   3       1197.79       1423.76       133.63 o                         
  12  21   3        394.19        495.25       123.69 o                         
  13  21   3         74.73         84.79       113.23 o                         
  14  21   3        909.29        784.64       163.45 o                         
  15  21   3        175.50        222.09       242.17 o                         
  16  21   3       2909.96       2775.09       171.93 o                         
  17  21   3        467.37        600.45       121.87 o                         
  18  21   3        125.84         65.64       105.76 o                         
  19  21   3        875.15       1087.33       120.56 o                         
  20  21   3        253.72        300.94       115.40 o                         
  21  21   3        212.04        222.87        66.70 o                         
 -21  22   3        309.95        298.83        71.46 o                         
 -20  22   3        138.93        190.25       118.20 o                         
 -19  22   3        175.65        304.16       137.48 o                         
 -18  22   3        608.96        611.12        98.43 o                         
 -17  22   3        520.71        764.65       108.63 o                         
 -16  22   3        121.66        211.94       126.26 o                         
 -15  22   3        687.22        658.76       224.68 o                         
 -14  22   3        299.07        365.97       154.37 o                         
 -13  22   3        176.56        256.81       120.93 o                         
 -12  22   3        147.53        142.29       116.60 o                         
 -11  22   3       1154.35       1197.71       121.78 o                         
 -10  22   3       1190.64       1206.11       168.56 o                         
  -9  22   3        270.96        259.65        80.64 o                         
  -8  22   3        214.34        293.83        78.72 o                         
  -7  22   3       3346.13       3294.66       180.86 o                         
  -6  22   3         81.87        194.31        81.84 o                         
  -5  22   3       1423.42       1150.88       147.84 o                         
  -3  22   3       2579.62       2196.18       309.77 o                         
  -2  22   3       1166.06        986.00       226.14 o                         
  -1  22   3       6312.38       6833.18       593.06 o                         
   0  22   3         24.63        296.84       230.77 o                         
   1  22   3       6383.62       6818.53       450.60 o                         
   2  22   3       1159.46        936.00       246.88 o                         
   3  22   3       2592.60       2634.94       305.38 o                         
   4  22   3        455.29        365.82       234.20 o                         
   5  22   3       1460.84       1329.92       127.46 o                         
   6  22   3        101.30        185.41       159.89 o                         
   7  22   3       3446.02       3300.67       270.76 o                         
   8  22   3        214.06        105.94        79.10 o                         
   9  22   3        259.42        254.58        86.05 o                         
  10  22   3       1190.28       1291.99       105.42 o                         
  11  22   3       1112.51        913.49       125.99 o                         
  12  22   3        148.65        111.22        88.09 o                         
  13  22   3        158.20        109.46        96.94 o                         
  14  22   3        248.30        265.44        90.69 o                         
  15  22   3        696.24        643.15       120.60 o                         
  16  22   3        121.73         98.33        82.96 o                         
  17  22   3        491.82        516.23        83.16 o                         
  18  22   3        607.30        721.54        91.75 o                         
  19  22   3        179.07        167.58        70.23 o                         
  20  22   3        136.31         87.25        56.30 o                         
  21  22   3        295.26        379.37       107.16 o                         
  22  22   3          0.21         13.63        62.78 o                         
 -22  23   3        173.76        135.04        51.72 o                         
 -21  23   3        292.60        340.95        73.36 o                         
 -20  23   3        198.20        210.98        70.35 o                         
 -19  23   3       1550.54       1707.18       130.76 o                         
 -18  23   3          5.91         15.16        78.88 o                         
 -17  23   3        932.08       1237.29       192.04 o                         
 -16  23   3       3240.58       3202.87       239.89 o                         
 -15  23   3        776.00        650.60       127.80 o                         
 -14  23   3         46.08        241.57       101.37 o                         
 -13  23   3        473.78        520.55       145.58 o                         
 -12  23   3       1908.88       2002.08       289.61 o                         
 -11  23   3        525.04        428.24       119.12 o                         
 -10  23   3       1791.05       1937.48       143.67 o                         
  -9  23   3        166.21        123.50        79.12 o                         
  -8  23   3       2116.98       2165.59       275.59 o                         
  -7  23   3        751.15        750.63        94.41 o                         
  -6  23   3        242.48        277.02        83.08 o                         
  -5  23   3        134.56        124.51       117.10 o                         
  -4  23   3       1503.79       1589.99       288.48 o                         
  -3  23   3        139.92        220.25       233.66 o                         
  -2  23   3       5937.91       6267.40       556.40 o                         
  -1  23   3         56.11        334.19       328.44 o                         
   0  23   3         31.07        138.84       276.73 o                         
   1  23   3         59.11        -47.88       304.51 o                         
   2  23   3       5976.08       5318.66       384.95 o                         
   3  23   3        187.71        -53.77       192.93 o                         
   4  23   3       1571.41       1277.80       156.28 o                         
   5  23   3        166.72        142.53       130.62 o                         
   6  23   3        285.99        240.15       124.88 o                         
   7  23   3       1030.10       1167.68       119.00 o                         
   8  23   3       2090.87       2065.14       229.37 o                         
   9  23   3        126.28        197.68       102.34 o                         
  10  23   3       1783.37       1947.41       167.83 o                         
  11  23   3        536.06        667.34       110.64 o                         
  12  23   3       1835.75       1709.18       129.31 o                         
  13  23   3        447.76        703.65       155.43 o                         
  14  23   3         51.40        -39.07        83.84 o                         
  15  23   3        818.92        745.03        92.92 o                         
  16  23   3       3278.89       3700.75       176.09 o                         
  17  23   3        826.69        905.08        90.32 o                         
  18  23   3          1.13        136.99        79.07 o                         
  19  23   3       1554.46       1607.32        93.94 o                         
  20  23   3        196.06        114.68        56.67 o                         
  21  23   3        276.42        307.36        54.49 o                         
  22  23   3        160.81        198.24        96.73 o                         
 -21  24   3        726.52        811.62       100.61 o                         
 -20  24   3       1267.81       1388.46       130.03 o                         
 -19  24   3        719.30        702.73        98.54 o                         
 -18  24   3        262.76        120.77        75.34 o                         
 -17  24   3        568.66        636.29        83.03 o                         
 -16  24   3        103.37         43.43        81.00 o                         
 -15  24   3        180.62        313.88       149.01 o                         
 -14  24   3         73.70        213.06       102.69 o                         
 -13  24   3         65.42         61.26        90.81 o                         
 -12  24   3         86.31        -17.82        76.43 o                         
 -11  24   3        257.17        333.84       102.21 o                         
 -10  24   3        254.22        150.86        99.94 o                         
  -9  24   3        100.96         40.44        86.39 o                         
  -8  24   3       1854.38       1973.66       131.52 o                         
  -7  24   3       1178.07       1190.12       153.13 o                         
  -6  24   3        877.04        778.24        86.89 o                         
  -5  24   3       1478.64       1532.65       128.43 o                         
  -4  24   3       2505.53       2525.33       160.49 o                         
  -3  24   3       1912.96       1560.63       224.32 o                         
  -2  24   3        128.77        244.19       233.66 o                         
  -1  24   3         52.63          1.92       229.81 o                         
   0  24   3         26.81       -168.53       218.32 o                         
   1  24   3         51.96        211.62       217.37 o                         
   2  24   3        123.95          6.56       190.43 o                         
   3  24   3       1899.12       1773.19       236.26 o                         
   4  24   3       2498.67       2627.58       235.26 o                         
   5  24   3       1464.23       1572.92       145.35 o                         
   6  24   3        844.04        686.84       201.41 o                         
   7  24   3       1157.57       1711.92       150.53 o                         
   8  24   3       1804.74       2467.60       219.66 o                         
   9  24   3        106.11        -56.17        93.39 o                         
  10  24   3        270.48        218.83        68.57 o                         
  11  24   3        265.60        321.29       105.83 o                         
  12  24   3        115.65         59.34        93.90 o                         
  13  24   3         68.77          5.85        70.07 o                         
  14  24   3         92.79        -14.33        66.49 o                         
  15  24   3        200.37        240.73       168.60 o                         
  16  24   3        113.27        129.57        64.27 o                         
  17  24   3        521.87        489.00        70.62 o                         
  18  24   3        280.44        328.81        61.50 o                         
  19  24   3        717.83        583.00        67.69 o                         
  20  24   3       1205.90       1462.09        76.71 o                         
  21  24   3        762.31       1548.56       155.24 o                         
 -19  25   3        369.96        284.01        49.96 o                         
 -18  25   3        158.18        142.46        56.29 o                         
 -17  25   3       3143.86       3643.27       207.36 o                         
 -16  25   3       1605.65       1406.10       132.62 o                         
 -15  25   3        270.02        215.31        73.40 o                         
 -14  25   3        544.15        467.62        79.04 o                         
 -13  25   3        642.36        665.97       144.49 o                         
 -12  25   3        917.05        828.51       113.89 o                         
 -11  25   3       2630.16       2813.51       211.63 o                         
 -10  25   3        244.12        486.88       121.69 o                         
  -9  25   3        944.31        948.40       152.58 o                         
  -8  25   3        946.93       1041.48        92.16 o                         
  -7  25   3         28.37        -69.99        69.99 o                         
  -6  25   3        473.41        431.02        72.13 o                         
  -5  25   3         77.46        131.00        87.53 o                         
  -4  25   3       1604.54       1524.89       128.61 o                         
  -3  25   3        103.89         -7.63       114.39 o                         
  -2  25   3        460.99        180.07       238.49 o                         
  -1  25   3         39.50       -158.00       213.53 o                         
   0  25   3        142.04        125.45       235.57 o                         
   1  25   3         98.45         -5.75       253.76 o                         
   2  25   3        464.07        325.65       236.58 o                         
   3  25   3        105.91       -182.90       222.16 o                         
   4  25   3       1636.94       1300.67       326.84 o                         
   5  25   3         56.82        179.37        92.85 o                         
   6  25   3        516.17        462.02       109.30 o                         
   7  25   3         46.80         11.67       100.17 o                         
   8  25   3        999.72       1121.18       139.51 o                         
   9  25   3       1006.44       1235.25       178.69 o                         
  10  25   3        277.97        108.14       144.35 o                         
  11  25   3       2573.46       2871.61       174.11 o                         
  12  25   3        935.12        897.14       101.82 o                         
  13  25   3        617.77        675.42       145.04 o                         
  14  25   3        559.06        375.51        69.06 o                         
  15  25   3        288.59        172.85        64.83 o                         
  16  25   3       1572.09       1463.81       109.03 o                         
  17  25   3       3186.22       3078.06       210.04 o                         
  18  25   3        172.23        163.40        49.07 o                         
  19  25   3        368.35        255.83        57.61 o                         
 -18  26   3        333.73        477.36       129.37 o                         
 -17  26   3        170.45        160.59        92.62 o                         
 -16  26   3         61.37         50.37        71.48 o                         
 -15  26   3        162.67        193.23        71.65 o                         
 -14  26   3       1117.27       1207.56        90.12 o                         
 -13  26   3        555.59        474.82        73.83 o                         
 -12  26   3         92.21        258.97       101.44 o                         
 -11  26   3        137.40        173.53        72.73 o                         
 -10  26   3        763.81        635.25        89.06 o                         
  -9  26   3          2.43         61.72        79.73 o                         
  -8  26   3       1558.72       1648.50       119.97 o                         
  -7  26   3        520.32        450.62       104.95 o                         
  -6  26   3       1111.70       1075.48       102.37 o                         
  -5  26   3       1035.20       1041.10       304.21 o                         
  -4  26   3       5718.18       5916.65       296.40 o                         
  -3  26   3        304.61        661.04       426.66 o                         
  -2  26   3       3055.86       2842.53       355.92 o                         
  -1  26   3        368.63        332.34       355.32 o                         
   0  26   3        440.22        380.24       345.76 o                         
   1  26   3        384.77        626.37       323.72 o                         
   2  26   3       3083.68       2221.87       358.80 o                         
   4  26   3       5862.84       5125.90       346.75 o                         
   5  26   3        970.21        689.74       139.69 o                         
   6  26   3       1162.48       1162.67       170.15 o                         
   7  26   3        524.73        520.88       101.74 o                         
   8  26   3       1487.33       1493.72       127.88 o                         
   9  26   3          4.63          4.23       176.59 o                         
  10  26   3        797.85        788.28       107.80 o                         
  11  26   3        117.84         35.52       107.77 o                         
  12  26   3        101.46        133.91       103.25 o                         
  13  26   3        525.82        640.26       145.04 o                         
  14  26   3       1131.31       1325.33       268.06 o                         
  15  26   3        142.31        100.06        68.70 o                         
  16  26   3         56.48         72.37        71.68 o                         
  17  26   3        170.89        112.51        61.42 o                         
  18  26   3        328.20        249.04       111.11 o                         
 -17  27   3        372.12         -1.78       176.25 o                         
 -16  27   3         12.02        -29.74        45.67 o                         
 -15  27   3        247.91        134.24        83.32 o                         
 -14  27   3        102.53         60.26        43.97 o                         
 -13  27   3        186.72        149.39        55.37 o                         
 -12  27   3          0.27         43.57        71.73 o                         
 -11  27   3        312.82        465.04        76.32 o                         
 -10  27   3        401.85        267.35        65.23 o                         
  -9  27   3        245.07        135.16        69.27 o                         
  -8  27   3        714.35        550.90        83.76 o                         
  -7  27   3       1532.12       1681.19       112.81 o                         
  -6  27   3       1566.83       1554.20       157.00 o                         
  -5  27   3         70.22        -56.93       107.39 o                         
  -4  27   3        443.87       1680.94       309.37 o                         
  -3  27   3        844.12        835.83       173.40 o                         
  -2  27   3        991.65        339.18       283.61 o                         
  -1  27   3        308.56        321.79       291.15 o                         
   0  27   3         59.31         45.96       299.72 o                         
   1  27   3        438.20        408.98       261.48 o                         
   4  27   3        499.77        275.86       136.97 o                         
   5  27   3         74.19         25.71        62.57 o                         
   6  27   3       1627.06       1797.50       271.86 o                         
   7  27   3       1492.13       1724.11       140.97 o                         
   8  27   3        664.78        632.32        79.87 o                         
   9  27   3        258.55        292.25       135.04 o                         
  10  27   3        400.28        116.29       150.43 o                         
  11  27   3        290.84        476.44        92.66 o                         
  12  27   3          0.59        -69.27        69.27 o                         
  13  27   3        187.20        273.75        78.54 o                         
  14  27   3         96.86         55.87        77.04 o                         
  15  27   3        295.14        328.61       100.03 o                         
  16  27   3          9.65         40.89        66.98 o                         
  17  27   3        383.63        315.15       110.16 o                         
 -15  28   3        141.42         27.68        40.15 o                         
 -14  28   3        198.35        138.11        82.21 o                         
 -13  28   3        133.58        138.09        65.05 o                         
 -12  28   3       1830.82       1802.04       131.70 o                         
 -11  28   3        851.89        920.31       176.27 o                         
 -10  28   3        648.75        617.12        83.43 o                         
  -9  28   3       1167.15       1200.80       141.86 o                         
  -8  28   3        982.34       1026.12       177.77 o                         
  -7  28   3       1423.06       1737.80       104.49 o                         
  -6  28   3        394.70        489.31        79.26 o                         
  -5  28   3        297.04        250.07       102.74 o                         
  -4  28   3         95.50         69.08       105.11 o                         
  -3  28   3        250.99        186.83        97.56 o                         
  -2  28   3        133.05        109.27        95.26 o                         
   4  28   3         60.41        -33.51       112.04 o                         
   5  28   3        315.80        210.59        69.95 o                         
   6  28   3        325.47        275.34        70.78 o                         
   7  28   3       1484.69       1650.66       157.30 o                         
   8  28   3        952.59       1217.70       171.22 o                         
   9  28   3       1233.27       1101.31        89.94 o                         
  10  28   3        601.36        650.28        69.92 o                         
  11  28   3        884.46        986.39        72.69 o                         
  12  28   3       1811.73       1864.42       158.42 o                         
  13  28   3        167.75        158.31        44.53 o                         
  14  28   3        199.80        319.14        46.26 o                         
  15  28   3        127.64        112.76        86.19 o                         
 -13  29   3         50.62          7.10        48.80 o                         
 -12  29   3         12.16         -7.02        47.70 o                         
 -11  29   3         72.87        157.30        62.68 o                         
 -10  29   3         26.82         41.34        80.71 o                         
  -9  29   3       1515.12       1647.38       205.76 o                         
  -8  29   3         13.76         -0.33        67.49 o                         
  -7  29   3        537.58        471.39        65.90 o                         
  -6  29   3        878.97        858.54        91.25 o                         
  -5  29   3       1972.85       2245.21       120.42 o                         
  -4  29   3       1378.48       1245.75       112.67 o                         
  -3  29   3        179.56        128.20        88.91 o                         
  -2  29   3          0.25        111.07       112.99 o                         
   4  29   3       1299.62        785.90       141.85 o                         
   5  29   3       1957.44       1803.75       200.22 o                         
   6  29   3        860.39        576.32        77.94 o                         
   7  29   3        519.16        457.85        87.24 o                         
   8  29   3         11.49        -37.87        50.00 o                         
   9  29   3       1507.20       1463.36       122.86 o                         
  10  29   3         49.98        113.18        55.15 o                         
  11  29   3         81.93         67.37        43.70 o                         
  12  29   3          7.05         18.17        43.54 o                         
  13  29   3         51.72         -1.92        67.03 o                         
 -11  30   3        188.54        251.03       120.19 o                         
 -10  30   3       1902.06       2172.85       144.40 o                         
  -9  30   3        818.70        865.21       133.19 o                         
  -8  30   3         55.75        -42.87        57.24 o                         
  -7  30   3        272.32        485.74        89.29 o                         
  -6  30   3        380.59        364.35        68.99 o                         
  -5  30   3       2471.97       2555.33       221.84 o                         
  -4  30   3        493.87        381.01        99.17 o                         
  -3  30   3         47.99        104.58        64.50 o                         
  -2  30   3        913.62        489.64        92.94 o                         
  -1  30   3         22.71         35.43        94.80 o                         
   5  30   3       2495.78       2201.72       600.59 o                         
   6  30   3        340.09        191.39        72.65 o                         
   7  30   3        303.99        251.29        77.80 o                         
   8  30   3         37.22         11.21        45.42 o                         
   9  30   3        838.69        915.13       114.03 o                         
  10  30   3       1889.29       2322.35       195.69 o                         
  11  30   3        207.19         90.98        70.87 o                         
  -7  31   3       1093.32       1266.09       127.97 o                         
  -6  31   3         32.70         40.55        69.45 o                         
  -5  31   3        245.71        238.64        59.34 o                         
  -4  31   3        568.61        557.98       100.11 o                         
  -3  31   3        147.02        233.67        95.77 o                         
   4  31   3        527.98        489.53       108.25 o                         
   5  31   3        238.83        307.43       107.27 o                         
   6  31   3         28.66        296.84        87.14 o                         
   7  31   3       1021.85        993.00       116.94 o                         
   0   0   4      97571.78      97312.61      3970.81 o                         
   0   1   4       9175.87       7689.96       138.77 o                         
   1   1   4     121058.14     122515.92      2089.72 o                         
  -1   2   4      16179.28      15953.35       274.28 o                         
   0   2   4      86172.30      87095.05      1487.84 o                         
   1   2   4      15926.51      15740.49       273.85 o                         
   2   2   4     105305.18     109502.04      1994.62 o                         
  -2   3   4     240972.55     276732.12      4979.76 o                         
  -1   3   4      31555.56      29364.85       482.00 o                         
   0   3   4     110951.27     116193.99      1930.48 o                         
   1   3   4      31680.89      29907.84       493.72 o                         
   2   3   4     241252.50     272656.28      4437.27 o                         
   3   3   4      18159.65      17922.33       319.24 o                         
  -3   4   4       3191.31       3057.51        54.64 o                         
  -2   4   4      11944.08      12616.33       218.16 o                         
  -1   4   4      19590.21      18172.45       309.04 o                         
   0   4   4     128395.20     135331.31      2189.17 o                         
   1   4   4      20186.48      18701.15       302.71 o                         
   2   4   4      11885.48      12541.91       224.61 o                         
   3   4   4       3204.28       3055.28        56.14 o                         
   4   4   4      14110.37      12608.06       225.88 o                         
  -4   5   4        195.73        211.66        10.06 o                         
  -3   5   4      14723.43      13702.12       239.46 o                         
  -2   5   4      29073.98      28466.73       492.43 o                         
  -1   5   4       3693.24       3277.01        58.62 o                         
   0   5   4      55039.30      53405.25       867.35 o                         
   1   5   4       3712.17       3288.35        60.66 o                         
   2   5   4      29316.31      28806.39       492.90 o                         
   3   5   4      14694.35      13950.38       232.40 o                         
   4   5   4        102.33        113.50         9.48 o                         
   5   5   4      14339.95      13370.13       233.06 o                         
  -5   6   4        274.49        297.82        11.48 o                         
  -4   6   4       1176.44       1292.85        28.20 o                         
  -3   6   4      11935.01      10541.34       179.89 o                         
  -2   6   4       1955.27       2077.84        39.79 o                         
  -1   6   4        401.34        433.60        11.95 o                         
   0   6   4      23648.32      22790.20       371.89 o                         
   1   6   4        196.25        242.85        11.93 o                         
   2   6   4       1954.88       2060.15        39.92 o                         
   3   6   4      11526.94      10062.84       174.51 o                         
   4   6   4       1189.62       1279.47        28.31 o                         
   5   6   4        246.95        234.05        12.30 o                         
   6   6   4       3990.35       3833.98        75.17 o                         
  -6   7   4       4380.65       4825.66       100.94 o                         
  -5   7   4      10270.24      10120.83       193.68 o                         
  -4   7   4        240.24        260.86        13.61 o                         
  -3   7   4      22530.86      22443.45       385.76 o                         
  -2   7   4       4261.15       4488.17        79.87 o                         
  -1   7   4        212.64        208.58        14.28 o                         
   0   7   4       4270.74       4172.69        73.74 o                         
   1   7   4        207.41        205.84         9.96 o                         
   2   7   4       4061.53       4342.33        80.50 o                         
   3   7   4      22435.77      22141.70       410.55 o                         
   4   7   4        176.98        178.70        12.23 o                         
   5   7   4      10198.90       9823.57       193.06 o                         
   6   7   4       4758.92       5364.75       106.13 o                         
   7   7   4      11140.62      11759.76       245.29 o                         
  -7   8   4       3567.23       3550.88        78.78 o                         
  -6   8   4        229.06        236.14        15.37 o                         
  -5   8   4       9005.44       9513.67       189.31 o                         
  -4   8   4         81.07         85.24        13.60 o                         
  -3   8   4       3608.76       4015.83        83.05 o                         
  -2   8   4        114.53        168.46        12.36 o                         
  -1   8   4      34150.68      33065.30       555.88 o                         
   0   8   4        212.27        420.40        21.90 o                         
   1   8   4      33871.03      33333.70       554.55 o                         
   2   8   4        101.55        146.03        13.32 o                         
   3   8   4       3711.87       4187.33        80.75 o                         
   4   8   4         70.56         61.86        10.70 o                         
   5   8   4       8516.59       9248.83       175.69 o                         
   6   8   4        231.68        247.47        12.75 o                         
   7   8   4       3631.58       3876.67       115.93 o                         
   8   8   4       2414.86       2450.42        62.54 o                         
  -8   9   4       1080.13       1165.05        32.58 o                         
  -7   9   4       5521.69       5483.72       119.66 o                         
  -6   9   4      11658.48      12281.39       236.03 o                         
  -5   9   4       2201.45       2221.96        46.42 o                         
  -4   9   4        456.17        403.75        16.76 o                         
  -3   9   4      20329.50      20009.93       378.26 o                         
  -2   9   4      14492.15      14214.89       246.25 o                         
  -1   9   4      10314.47      10416.27       179.23 o                         
   0   9   4      28841.45      29405.63       493.52 o                         
   1   9   4      10432.71      10648.53       179.66 o                         
   2   9   4      14373.75      14014.49       263.12 o                         
   3   9   4      20126.31      19584.92       365.44 o                         
   4   9   4        535.68        450.94        19.53 o                         
   5   9   4       2170.43       2131.15        46.16 o                         
   6   9   4      11652.84      12142.36       245.01 o                         
   7   9   4       5413.78       5501.82       125.56 o                         
   8   9   4       1022.07       1071.49        45.62 o                         
   9   9   4         26.65         45.54        19.49 o                         
  -9  10   4      10772.53      10787.09       276.79 o                         
  -8  10   4       5313.37       5763.40       125.93 o                         
  -7  10   4       9804.26      10392.86       221.97 o                         
  -6  10   4       2039.84       1982.15        47.32 o                         
  -5  10   4        619.41        661.59        21.65 o                         
  -4  10   4       8181.07       8163.66       154.45 o                         
  -3  10   4       1306.38       1297.08        30.45 o                         
  -2  10   4        952.35        991.60        29.60 o                         
  -1  10   4       3473.43       3307.57        60.34 o                         
   0  10   4       2722.63       2572.00        48.71 o                         
   1  10   4       3473.61       3266.17        60.55 o                         
   2  10   4        976.48        959.84        29.04 o                         
   3  10   4       1181.07       1147.54        30.54 o                         
   4  10   4       8200.16       8094.04       154.61 o                         
   5  10   4        685.14        775.60        27.94 o                         
   6  10   4       1999.91       1987.10        52.78 o                         
   7  10   4      10097.46      10744.44       234.57 o                         
   8  10   4       5174.79       5622.89       130.23 o                         
   9  10   4      10689.88      11117.91       241.74 o                         
  10  10   4       1471.78       1461.31        51.82 o                         
 -10  11   4      17612.15      17090.71       386.20 o                         
  -9  11   4        951.28        891.70        33.89 o                         
  -8  11   4         52.93         70.27        18.59 o                         
  -7  11   4       2162.97       1952.20        51.94 o                         
  -6  11   4        604.68        536.63        22.52 o                         
  -5  11   4        293.08        314.53        20.42 o                         
  -4  11   4        143.41        110.69        15.46 o                         
  -3  11   4        246.28        218.45        16.66 o                         
  -2  11   4       1719.58       1744.42        39.46 o                         
  -1  11   4       3263.12       3018.43        57.00 o                         
   0  11   4       4530.79       3742.07        70.41 o                         
   1  11   4       3163.80       3080.27        57.23 o                         
   2  11   4       1742.98       1720.67        40.38 o                         
   3  11   4        240.21        169.65        16.48 o                         
   4  11   4        318.50        280.80        18.54 o                         
   5  11   4        326.65        333.56        22.10 o                         
   6  11   4        508.98        451.73        25.52 o                         
   7  11   4       2187.62       2051.35        64.20 o                         
   8  11   4         51.38         67.20        20.81 o                         
   9  11   4        987.55        954.65        41.14 o                         
  10  11   4      17496.09      16542.72       368.56 o                         
  11  11   4        282.87        325.55        30.48 o                         
 -11  12   4       5663.39       5432.54       149.72 o                         
 -10  12   4       1025.33        923.62        44.29 o                         
  -9  12   4       4666.25       3930.89        93.87 o                         
  -8  12   4        405.67        549.69        25.94 o                         
  -7  12   4         84.51        112.40        17.76 o                         
  -6  12   4       1231.32       1395.23        37.64 o                         
  -5  12   4       1581.43       1429.89        44.69 o                         
  -4  12   4       4805.12       4944.79        93.17 o                         
  -3  12   4        183.41        187.31        15.89 o                         
  -2  12   4        581.12        528.12        19.08 o                         
  -1  12   4         33.11         68.08        20.99 o                         
   0  12   4        356.99        352.86        22.33 o                         
   1  12   4         26.23         14.93        11.47 o                         
   2  12   4        575.11        584.18        23.29 o                         
   3  12   4        261.89        262.00        16.50 o                         
   4  12   4       4717.68       4760.84       103.79 o                         
   5  12   4       1684.94       1526.67        61.74 o                         
   6  12   4       1287.59       1502.67        45.27 o                         
   7  12   4         14.55         42.40        19.98 o                         
   8  12   4        427.58        600.80        39.98 o                         
   9  12   4       4874.03       4045.06        98.77 o                         
  10  12   4        942.95        871.97        46.78 o                         
  11  12   4       5587.86       5051.79       160.03 o                         
  12  12   4       1742.86       1822.08       141.00 o                         
 -12  13   4       5487.98       5527.99       238.11 o                         
 -11  13   4       5429.88       5275.46       196.78 o                         
 -10  13   4       1785.58       1931.95        99.48 o                         
  -9  13   4        424.33        517.61        32.32 o                         
  -8  13   4      15926.75      15851.48       324.78 o                         
  -7  13   4       1383.61       1472.24        42.14 o                         
  -6  13   4        140.41        110.40        23.36 o                         
  -5  13   4        581.87        595.94        25.04 o                         
  -4  13   4        620.99        667.10        24.88 o                         
  -3  13   4       5152.27       5305.81       104.21 o                         
  -2  13   4        127.43        179.81        16.32 o                         
  -1  13   4        948.08        849.07        27.20 o                         
   0  13   4         40.03         22.55        16.36 o                         
   1  13   4        888.22        860.34        29.40 o                         
   2  13   4          7.28         32.76        14.69 o                         
   3  13   4       5316.88       5291.36       122.41 o                         
   4  13   4        579.42        634.98        26.70 o                         
   5  13   4        597.47        674.45        34.71 o                         
   6  13   4         80.62         52.98        23.89 o                         
   7  13   4       1361.00       1330.26        45.21 o                         
   8  13   4      16265.38      16242.58       354.89 o                         
   9  13   4        404.31        505.49        33.31 o                         
  10  13   4       1912.64       1956.26        84.10 o                         
  11  13   4       5439.23       5453.78       184.52 o                         
  12  13   4       5569.40       5787.34       296.75 o                         
  13  13   4       1243.51        997.47        96.49 o                         
 -13  14   4       1625.51       1840.04       132.31 o                         
 -12  14   4       6080.61       6420.17       276.45 o                         
 -11  14   4      12261.11      12928.17       482.43 o                         
 -10  14   4        214.68        235.92        54.51 o                         
  -9  14   4      18777.93      19513.17       471.02 o                         
  -8  14   4       2181.25       2179.18        62.79 o                         
  -7  14   4      19268.43      19161.59       389.17 o                         
  -6  14   4       6350.11       6251.09       126.65 o                         
  -5  14   4        514.67        513.26        25.70 o                         
  -4  14   4       1185.00       1244.05        33.91 o                         
  -3  14   4       2133.73       2135.95        54.48 o                         
  -2  14   4         90.98        107.56        16.33 o                         
  -1  14   4        732.98        716.00        25.36 o                         
   0  14   4        914.61        994.07        29.11 o                         
   1  14   4        675.59        659.69        30.64 o                         
   2  14   4         81.63         94.14        18.24 o                         
   3  14   4       2229.13       2228.41        51.23 o                         
   4  14   4       1153.44       1124.13        36.42 o                         
   5  14   4        599.71        630.29        27.20 o                         
   6  14   4       6273.63       6027.42       138.14 o                         
   7  14   4      19417.69      19556.75       424.68 o                         
   8  14   4       2077.75       2156.48        98.35 o                         
   9  14   4      18797.82      19055.02       531.36 o                         
  10  14   4        217.28        329.46        78.88 o                         
  11  14   4      12184.14      12294.81       482.94 o                         
  12  14   4       6308.30       6664.10       328.79 o                         
  13  14   4       1502.89       1608.41       129.07 o                         
  14  14   4       5005.80       5263.23       243.40 o                         
 -14  15   4       7549.70       7322.22       312.18 o                         
 -13  15   4       5455.33       5599.39       314.93 o                         
 -12  15   4       8046.81       8276.88       337.43 o                         
 -11  15   4       1073.62       1264.88       144.82 o                         
 -10  15   4       1570.09       1503.01        88.71 o                         
  -9  15   4        242.32        281.10        88.22 o                         
  -8  15   4       1526.87       1498.27        75.31 o                         
  -7  15   4       5685.50       5585.42       143.49 o                         
  -6  15   4        273.54        198.24        27.43 o                         
  -5  15   4        206.09        225.33        23.33 o                         
  -4  15   4       5264.58       5209.11       114.73 o                         
  -3  15   4        804.40        783.95        35.63 o                         
  -2  15   4        929.83        878.71        32.77 o                         
  -1  15   4        369.76        369.33        25.80 o                         
   0  15   4       5209.85       4875.11       110.11 o                         
   1  15   4        400.81        415.61        24.15 o                         
   2  15   4        844.47        794.26        37.00 o                         
   3  15   4        777.24        817.96        54.14 o                         
   4  15   4       5159.60       4946.52       111.04 o                         
   5  15   4        232.40        148.02        35.72 o                         
   6  15   4        253.60        192.18        32.19 o                         
   7  15   4       5693.26       5189.57       168.50 o                         
   8  15   4       1508.09       1349.96        72.97 o                         
   9  15   4        207.10        202.63        54.75 o                         
  10  15   4       1491.57       1305.52       105.92 o                         
  11  15   4       1082.41       1260.75       117.14 o                         
  12  15   4       7963.00       8100.12       393.65 o                         
  13  15   4       5364.14       5576.38       295.94 o                         
  14  15   4       7447.99       7500.67       441.36 o                         
  15  15   4       5017.15       5014.19       239.16 o                         
 -15  16   4       1919.86       2233.90       163.45 o                         
 -14  16   4       2954.64       2950.12       164.19 o                         
 -13  16   4       5393.24       5033.25       234.48 o                         
 -12  16   4       4707.38       4432.09       207.42 o                         
 -11  16   4       5443.71       5618.36       239.55 o                         
 -10  16   4       4539.16       4938.56       217.52 o                         
  -9  16   4       1191.73       1060.13        68.49 o                         
  -8  16   4       3496.21       4229.71       141.15 o                         
  -7  16   4       1991.11       2230.44        92.07 o                         
  -6  16   4        101.94         59.66        37.55 o                         
  -5  16   4        320.37        277.90        38.36 o                         
  -4  16   4       1853.84       1889.26       100.06 o                         
  -3  16   4       1395.37       1481.29        61.28 o                         
  -2  16   4         55.69        108.32        36.45 o                         
  -1  16   4        416.37        483.60        33.07 o                         
   0  16   4         88.02         58.13        28.70 o                         
   1  16   4        341.03        384.80        27.81 o                         
   2  16   4         52.99         66.21        26.00 o                         
   3  16   4       1259.74       1245.08        65.76 o                         
   4  16   4       1861.77       1997.88        79.75 o                         
   5  16   4        262.01        236.12        36.55 o                         
   6  16   4        108.93         99.36        44.46 o                         
   7  16   4       2174.61       1915.82       103.84 o                         
   8  16   4       3479.89       3487.87       167.69 o                         
   9  16   4       1173.39       1119.92       112.62 o                         
  10  16   4       4688.03       4772.27       222.87 o                         
  11  16   4       5483.15       5333.37       240.71 o                         
  12  16   4       4773.77       4424.32       325.30 o                         
  13  16   4       5377.86       5392.61       294.31 o                         
  14  16   4       2899.83       2692.07       166.52 o                         
  15  16   4       1954.10       1900.46       139.05 o                         
  16  16   4         58.43         94.83       111.10 o                         
 -16  17   4        177.24         51.78       124.90 o                         
 -15  17   4       2896.88       3220.52       207.30 o                         
 -14  17   4       1313.54       1480.90       203.14 o                         
 -13  17   4       3331.05       3776.00       191.23 o                         
 -12  17   4       1784.51       1798.09       131.25 o                         
 -11  17   4         77.26        203.22        92.35 o                         
 -10  17   4       2484.11       2180.65       114.01 o                         
  -9  17   4        220.74        137.78        68.73 o                         
  -8  17   4        518.38        382.56        67.61 o                         
  -7  17   4        357.18        310.85        63.09 o                         
  -6  17   4        214.50        275.29        63.44 o                         
  -5  17   4       1184.30       1241.84        76.59 o                         
  -4  17   4       2138.25       2099.28       148.78 o                         
  -3  17   4        376.96        365.77        42.36 o                         
  -2  17   4      22773.12      24104.61       776.38 o                         
  -1  17   4        678.61        649.65        50.51 o                         
   0  17   4       2739.27       2650.14       100.70 o                         
   1  17   4        680.87        648.62        41.48 o                         
   2  17   4      22814.81      23920.00       722.53 o                         
   3  17   4        399.80        438.46        74.11 o                         
   4  17   4       2091.61       1838.54       226.56 o                         
   5  17   4       1205.34       1283.70        72.21 o                         
   6  17   4        208.15        146.91        49.10 o                         
   7  17   4        339.46        384.73       104.92 o                         
   8  17   4        366.00        317.92        52.46 o                         
   9  17   4        225.23        344.50        77.85 o                         
  10  17   4       2299.48       2161.25       182.97 o                         
  11  17   4         59.04         20.17        81.85 o                         
  12  17   4       1705.36       1609.65       177.71 o                         
  13  17   4       3348.82       3073.05       184.64 o                         
  14  17   4       1397.27       1458.05       199.33 o                         
  15  17   4       2823.15       2865.89       172.20 o                         
  16  17   4        166.26        271.07       120.43 o                         
  17  17   4       2048.20       1612.56       292.41 o                         
 -17  18   4        129.27        140.73       112.49 o                         
 -16  18   4         70.28        -90.26        99.96 o                         
 -15  18   4       8542.49       8488.26       366.00 o                         
 -14  18   4         95.62        167.61       108.45 o                         
 -13  18   4        591.22        469.84       105.06 o                         
 -12  18   4       4192.39       4212.49       316.61 o                         
 -11  18   4         74.55        225.70        96.49 o                         
 -10  18   4        318.55        339.37        74.41 o                         
  -9  18   4       2489.54       2427.48       121.26 o                         
  -8  18   4        143.05        200.19        75.88 o                         
  -7  18   4       7536.63       7506.97       271.86 o                         
  -6  18   4         81.19        243.32        89.14 o                         
  -5  18   4      13700.55      13208.13       526.36 o                         
  -4  18   4       1540.16       1658.24       116.96 o                         
  -3  18   4        123.95         15.60        83.60 o                         
  -2  18   4        537.52        575.02       219.83 o                         
  -1  18   4        258.45        339.13        69.17 o                         
   0  18   4         76.26        134.95        57.13 o                         
   1  18   4        306.00        478.28        70.91 o                         
   2  18   4        527.40        505.87        66.52 o                         
   3  18   4        165.66        110.49        49.26 o                         
   4  18   4       1545.17       1701.11        86.68 o                         
   5  18   4      13961.27      14837.04       481.95 o                         
   6  18   4        101.87         88.82        48.17 o                         
   7  18   4       7510.93       7693.07       370.47 o                         
   8  18   4        137.64        116.17        57.55 o                         
   9  18   4       2432.08       2521.53       163.06 o                         
  10  18   4        309.19        324.63       152.38 o                         
  11  18   4         79.06         18.48       127.92 o                         
  12  18   4       4207.57       4034.98       395.70 o                         
  13  18   4        517.54        601.63       127.40 o                         
  14  18   4        109.29        165.42       112.20 o                         
  15  18   4       8592.22       8925.28       365.12 o                         
  16  18   4         76.04        189.00       117.45 o                         
  17  18   4        155.96        153.49       111.95 o                         
  18  18   4       5134.20       5190.67       243.72 o                         
 -18  19   4       2113.98       2021.81       166.71 o                         
 -17  19   4       1845.53       1850.05       145.72 o                         
 -16  19   4       1086.21       1230.08       138.85 o                         
 -15  19   4       1333.56       1468.50       216.98 o                         
 -14  19   4         64.69        237.19       138.17 o                         
 -13  19   4        894.05        761.11       141.28 o                         
 -12  19   4       3464.78       4170.54       210.60 o                         
 -11  19   4       1415.02       1564.56       127.50 o                         
 -10  19   4       1341.50       1340.52       120.05 o                         
  -9  19   4        347.99        335.91        81.03 o                         
  -8  19   4        463.60        479.58        75.29 o                         
  -7  19   4        728.57        602.86        81.21 o                         
  -6  19   4        382.39        530.38        78.89 o                         
  -5  19   4       2510.82       2734.59       155.31 o                         
  -4  19   4       1282.89       1283.58        99.48 o                         
  -3  19   4       2203.84       2053.47       189.15 o                         
  -2  19   4       2682.11       2624.01       369.27 o                         
  -1  19   4        189.49        249.67        66.23 o                         
   0  19   4       4956.37       4952.47       472.58 o                         
   1  19   4        177.59        360.24        80.45 o                         
   2  19   4       2536.78       2891.69       172.24 o                         
   3  19   4       2262.87       2736.65       184.35 o                         
   4  19   4       1233.18       1445.93       110.24 o                         
   5  19   4       2561.63       2664.92       157.86 o                         
   6  19   4        459.24        369.54        64.29 o                         
   7  19   4        752.42        827.46        71.82 o                         
   8  19   4        403.33        513.50        78.96 o                         
   9  19   4        296.17        331.40        89.49 o                         
  10  19   4       1209.20       1477.02       429.67 o                         
  11  19   4       1409.02       1542.29       200.43 o                         
  12  19   4       3457.82       3516.25       286.51 o                         
  13  19   4        842.28        745.90       206.52 o                         
  14  19   4         79.99        160.50       118.76 o                         
  15  19   4       1330.77       1210.39       132.40 o                         
  16  19   4       1163.93       1334.16       181.06 o                         
  17  19   4       1836.59       1888.55       197.88 o                         
  18  19   4       2100.58       2100.59       146.63 o                         
  19  19   4       1027.46       1147.75       207.17 o                         
 -19  20   4       1571.81       1599.74       138.05 o                         
 -18  20   4        187.91        299.91        99.93 o                         
 -17  20   4       2061.04       2404.78       168.83 o                         
 -16  20   4        971.67       1065.50       134.12 o                         
 -15  20   4       1272.53       1433.39       131.26 o                         
 -14  20   4       3770.93       4377.80       216.84 o                         
 -13  20   4       3341.55       3404.56       194.47 o                         
 -12  20   4        631.44        714.62       110.63 o                         
 -11  20   4       4711.00       4881.02       247.96 o                         
 -10  20   4        344.93        406.76       102.93 o                         
  -9  20   4       1435.14       1473.77       107.99 o                         
  -8  20   4        181.16        261.69        89.85 o                         
  -7  20   4       1068.26       1121.98        96.33 o                         
  -6  20   4         48.55        148.14        77.12 o                         
  -5  20   4       3983.38       3901.96       163.88 o                         
  -4  20   4        191.85        391.11        95.11 o                         
  -3  20   4       2896.77       3028.44       216.80 o                         
  -2  20   4         16.69        -78.90        78.90 o                         
  -1  20   4       2829.07       2454.62       271.46 o                         
   0  20   4       1168.33       1261.98       196.44 o                         
   1  20   4       2733.08       2828.97       307.89 o                         
   2  20   4         24.43        -35.96        73.22 o                         
   3  20   4       2999.32       2977.28       156.74 o                         
   4  20   4        182.26        154.55        71.53 o                         
   5  20   4       3959.46       3976.06       169.19 o                         
   6  20   4         40.49         15.10        65.51 o                         
   7  20   4       1161.53       1197.26       104.50 o                         
   8  20   4        154.31        237.88       116.11 o                         
   9  20   4       1333.83       1526.21       116.55 o                         
  10  20   4        332.38        379.49        80.23 o                         
  11  20   4       4726.34       4973.22       274.03 o                         
  12  20   4        691.72        458.61       153.45 o                         
  13  20   4       3380.53       4087.62       234.04 o                         
  14  20   4       3871.05       4595.35       281.11 o                         
  15  20   4       1220.34       1268.24       134.04 o                         
  16  20   4        991.53        925.43       131.10 o                         
  17  20   4       1988.77       2549.20       294.33 o                         
  18  20   4        224.30        188.01        96.43 o                         
  19  20   4       1559.26       1746.14       308.72 o                         
  20  20   4        145.80        134.47        66.99 o                         
 -20  21   4         15.29         -7.30        61.24 o                         
 -19  21   4         74.97         16.53        76.88 o                         
 -18  21   4         40.64         90.93        86.34 o                         
 -17  21   4       1434.21       1217.09       125.26 o                         
 -16  21   4       1658.34       1669.89       167.74 o                         
 -15  21   4        357.48        444.71       121.10 o                         
 -14  21   4        342.37        217.61       125.46 o                         
 -13  21   4       1645.68       1655.30       143.14 o                         
 -12  21   4       3133.94       3027.53       198.74 o                         
 -11  21   4        452.28        440.07       104.39 o                         
 -10  21   4        235.93          9.66       143.32 o                         
  -9  21   4       1387.91       1465.25       111.27 o                         
  -8  21   4       2763.21       2974.02       140.98 o                         
  -7  21   4       2124.13       1971.43       240.19 o                         
  -6  21   4       1854.80       2100.29       122.66 o                         
  -5  21   4        236.46        313.18       102.96 o                         
  -4  21   4        588.54        796.75       147.70 o                         
  -3  21   4        218.47         34.58       107.68 o                         
  -2  21   4        826.91       1214.76       214.60 o                         
  -1  21   4       1268.75       1486.28       241.48 o                         
   0  21   4      22615.22      20254.41      1584.17 o                         
   1  21   4       1339.99       1448.17       367.03 o                         
   2  21   4        786.67        847.27       170.34 o                         
   3  21   4        247.45        301.01        98.03 o                         
   4  21   4        647.40        898.71       106.63 o                         
   5  21   4        204.12        324.42        77.07 o                         
   6  21   4       1902.61       1913.16       116.12 o                         
   7  21   4       2194.75       2081.44       218.80 o                         
   8  21   4       2632.55       2842.95       160.70 o                         
   9  21   4       1372.35       1291.53       133.62 o                         
  10  21   4        329.78        360.52        90.96 o                         
  11  21   4        480.64        300.69       183.32 o                         
  12  21   4       3172.26       3373.21       232.08 o                         
  13  21   4       1608.64       1791.35       265.89 o                         
  14  21   4        328.39        383.70       217.24 o                         
  15  21   4        361.24        500.15       120.66 o                         
  16  21   4       1709.76       1763.35       190.77 o                         
  17  21   4       1395.38       1357.92       157.16 o                         
  18  21   4         13.97        -17.35        64.61 o                         
  19  21   4         61.25        141.36        63.67 o                         
  20  21   4         18.56         27.63        77.19 o                         
  21  21   4          0.10        -61.34        61.34 o                         
 -21  22   4         17.85         25.10        40.20 o                         
 -20  22   4        318.03        286.16        60.22 o                         
 -19  22   4         40.16         40.16        59.39 o                         
 -18  22   4         24.54         10.80        98.15 o                         
 -17  22   4       1787.90       1995.83       287.50 o                         
 -16  22   4       1239.38       1409.34       162.80 o                         
 -15  22   4        675.78        828.87       193.33 o                         
 -14  22   4        407.65        445.59       120.69 o                         
 -13  22   4         34.51         97.39       114.38 o                         
 -12  22   4       3386.48       3992.60       266.59 o                         
 -11  22   4        880.18       1231.39       146.03 o                         
 -10  22   4        784.48        934.62       110.56 o                         
  -9  22   4        857.71        791.66        96.33 o                         
  -8  22   4        174.93        208.90        91.89 o                         
  -7  22   4      13493.56      13607.30       461.93 o                         
  -6  22   4        605.30        806.27        89.54 o                         
  -5  22   4       3351.85       3008.94       171.46 o                         
  -4  22   4        222.06        219.34        87.83 o                         
  -3  22   4       2337.34       2150.40       337.05 o                         
  -2  22   4        495.46        324.70       270.10 o                         
  -1  22   4       3844.02       3994.52       389.66 o                         
   0  22   4       2051.44       1618.32       242.56 o                         
   1  22   4       3958.41       3489.93       374.33 o                         
   2  22   4        475.48        384.20       152.15 o                         
   3  22   4       2359.73       1761.64       227.68 o                         
   4  22   4        221.75        207.02       109.40 o                         
   5  22   4       3378.99       3183.16       252.26 o                         
   6  22   4        661.49        599.36        83.69 o                         
   7  22   4      13483.85      13377.66       521.84 o                         
   8  22   4        160.87         62.45        84.48 o                         
   9  22   4        847.07        818.27       162.20 o                         
  10  22   4        718.36        995.69       115.87 o                         
  11  22   4        723.31       1221.10       259.05 o                         
  12  22   4       3504.38       3654.41       193.99 o                         
  13  22   4         21.98          1.83        83.96 o                         
  14  22   4        369.18        344.06        88.00 o                         
  15  22   4        911.33       1218.04       133.03 o                         
  16  22   4       1145.87       1664.32       283.91 o                         
  17  22   4       1817.53       2087.46       197.60 o                         
  18  22   4         22.49        -52.49        77.68 o                         
  19  22   4         44.46         -1.05        63.10 o                         
  20  22   4        282.15        293.11        57.28 o                         
  21  22   4         42.73         49.21        50.86 o                         
  22  22   4        577.00         46.06       116.54 o                         
 -21  23   4         67.98         66.60        30.90 o                         
 -20  23   4        308.48        215.53        46.37 o                         
 -19  23   4        151.48         86.27        55.53 o                         
 -18  23   4        193.45        174.59        73.00 o                         
 -17  23   4         45.66        -73.46        73.46 o                         
 -16  23   4       1640.20       1743.16       144.71 o                         
 -15  23   4        164.60        169.52        83.63 o                         
 -14  23   4       4491.90       5070.62       260.42 o                         
 -13  23   4        138.73         71.37        90.22 o                         
 -12  23   4       1359.66       1083.55       122.52 o                         
 -11  23   4        637.22        871.15       110.63 o                         
 -10  23   4       2425.32       2625.30       199.20 o                         
  -9  23   4         63.04        -45.53        85.95 o                         
  -8  23   4       1819.19       1736.70       119.27 o                         
  -7  23   4       5238.78       4738.47       205.74 o                         
  -6  23   4       1142.68       1262.74       127.81 o                         
  -5  23   4        155.14        316.91       143.04 o                         
  -4  23   4       3401.63       3685.46       219.66 o                         
  -3  23   4        882.22        640.81       104.29 o                         
  -2  23   4       2737.60       2252.14       194.23 o                         
  -1  23   4       1121.39        984.05       254.88 o                         
   0  23   4       4438.92       4833.12       459.89 o                         
   1  23   4       1036.91       1143.05       243.37 o                         
   2  23   4       2731.28       2870.62       376.93 o                         
   3  23   4        817.39       1036.99       229.99 o                         
   4  23   4       3603.26       3442.68       246.67 o                         
   5  23   4        125.79         53.35        82.48 o                         
   6  23   4       1243.58       1221.18       275.19 o                         
   7  23   4       5142.71       5259.74       280.60 o                         
   8  23   4       1868.23       1553.73       116.90 o                         
   9  23   4         69.61        121.50        73.87 o                         
  10  23   4       2457.66       2671.09       172.57 o                         
  11  23   4        656.98        673.95       105.71 o                         
  12  23   4       1399.08       1550.50       126.48 o                         
  13  23   4        147.68        208.56       101.37 o                         
  14  23   4       4416.48       5119.89       228.60 o                         
  15  23   4        152.71        121.75        73.04 o                         
  16  23   4       1694.38       1973.23       118.27 o                         
  17  23   4         41.61        169.98        90.81 o                         
  18  23   4        191.16        235.92        62.12 o                         
  19  23   4        156.44        135.61        63.28 o                         
  20  23   4        335.80        215.29        76.53 o                         
  21  23   4         45.65         61.00        67.99 o                         
 -20  24   4        323.28        177.54       265.32 o                         
 -19  24   4        364.10        321.10        94.13 o                         
 -18  24   4         29.15         72.12        46.60 o                         
 -17  24   4       1081.39       1227.38       185.62 o                         
 -16  24   4       1253.63       1141.01       119.81 o                         
 -15  24   4        850.99        877.20       100.73 o                         
 -14  24   4       1843.86       2098.54       140.09 o                         
 -13  24   4       1079.53       1236.25       184.11 o                         
 -12  24   4        278.30        266.75        95.06 o                         
 -11  24   4        561.37        474.76       100.78 o                         
 -10  24   4        379.12        373.13        98.59 o                         
  -9  24   4        967.03       1203.23       241.46 o                         
  -8  24   4         53.12        -14.51        66.65 o                         
  -7  24   4        615.70        615.01        81.52 o                         
  -6  24   4       1180.28       1132.99        92.64 o                         
  -5  24   4         34.69         12.46        93.68 o                         
  -4  24   4        623.70        713.74       101.81 o                         
  -3  24   4       1421.56       1317.53       184.37 o                         
  -2  24   4         31.15        -79.13       117.02 o                         
  -1  24   4       3172.90       3849.00       480.64 o                         
   0  24   4        142.35       -232.70       282.50 o                         
   1  24   4       3185.69       2652.68       378.00 o                         
   2  24   4         33.57        401.21       304.50 o                         
   3  24   4       1358.73       1077.79       255.73 o                         
   4  24   4        579.06        461.77       208.63 o                         
   5  24   4         66.94        187.49        97.68 o                         
   6  24   4       1150.11       1011.91       130.03 o                         
   7  24   4        630.76        424.98       104.90 o                         
   8  24   4         76.63        190.83       135.13 o                         
   9  24   4        968.55       1153.49       117.80 o                         
  10  24   4        420.16        443.90       155.65 o                         
  11  24   4        557.50        830.06       105.95 o                         
  12  24   4        245.77        386.54       113.62 o                         
  13  24   4       1113.99       1165.35        95.85 o                         
  14  24   4       1949.30       2308.60       135.20 o                         
  15  24   4        826.20        757.01        94.21 o                         
  16  24   4       1288.35       1365.84        88.10 o                         
  17  24   4       1005.40       1055.73        80.37 o                         
  18  24   4         40.40         47.68        52.84 o                         
  19  24   4        365.65        357.95        47.83 o                         
  20  24   4        324.83        408.99       138.88 o                         
 -19  25   4        171.84        100.56        72.78 o                         
 -18  25   4         61.95         23.54        33.47 o                         
 -17  25   4        110.74         42.61        47.94 o                         
 -16  25   4         49.99        121.89        67.45 o                         
 -15  25   4        154.07         54.94        76.86 o                         
 -14  25   4        936.69        815.49       163.05 o                         
 -13  25   4         70.03         36.70        55.76 o                         
 -12  25   4       1256.34       1206.53       142.89 o                         
 -11  25   4        486.23        370.75        69.72 o                         
 -10  25   4          9.87        -46.52        59.87 o                         
  -9  25   4         11.95        -43.51        64.62 o                         
  -8  25   4        241.58        270.36        92.59 o                         
  -7  25   4        282.65        171.25        99.59 o                         
  -6  25   4       2726.19       3008.45       212.53 o                         
  -5  25   4       1635.96       1506.19       161.59 o                         
  -4  25   4       1461.90       1303.26       131.44 o                         
  -3  25   4        490.65        609.86       145.55 o                         
  -2  25   4       2015.77       1864.12       205.25 o                         
  -1  25   4        930.83        710.89       255.81 o                         
   0  25   4       1050.01       1554.11       310.44 o                         
   1  25   4        981.16        935.11       251.02 o                         
   2  25   4       1940.81       1604.81       303.90 o                         
   3  25   4        542.59        466.67       149.64 o                         
   4  25   4       1458.93       1021.40       156.22 o                         
   5  25   4       1686.93       1646.75       313.92 o                         
   6  25   4       2666.72       2870.29       176.70 o                         
   7  25   4        319.64        542.58       139.17 o                         
   8  25   4        213.28        293.80        90.83 o                         
   9  25   4         10.41         -9.11        66.77 o                         
  10  25   4         20.08       -100.54       102.90 o                         
  11  25   4        463.31        213.42        66.32 o                         
  12  25   4       1215.10       1333.52       204.02 o                         
  13  25   4         57.09         -7.94        57.72 o                         
  14  25   4        938.79        955.88       145.38 o                         
  15  25   4        154.49        122.35        52.04 o                         
  16  25   4         71.11          9.46        43.98 o                         
  17  25   4        120.41         75.78        40.10 o                         
  18  25   4         58.67        -19.26        47.13 o                         
  19  25   4        146.73        220.26       116.84 o                         
 -18  26   4        353.81        464.57        86.21 o                         
 -17  26   4        512.68        294.99        54.08 o                         
 -16  26   4       1527.98       1697.65        87.61 o                         
 -15  26   4        290.18        285.76       114.37 o                         
 -14  26   4        106.63         59.10        61.46 o                         
 -13  26   4       1244.82       1063.11       149.03 o                         
 -12  26   4         16.23        -45.99        45.99 o                         
 -11  26   4          4.12         20.43        55.74 o                         
 -10  26   4        393.77        459.43        90.05 o                         
  -9  26   4       1290.17       1066.70       178.01 o                         
  -8  26   4         28.43         33.69        66.41 o                         
  -7  26   4          4.58        -19.07        75.57 o                         
  -6  26   4       1004.20        942.60        95.02 o                         
  -5  26   4        963.38        854.35        99.72 o                         
  -4  26   4         21.17        -25.94       146.95 o                         
  -3  26   4         14.92       -104.41       139.28 o                         
  -2  26   4        383.51        235.61       233.69 o                         
  -1  26   4       3500.53       3102.46       380.97 o                         
   0  26   4       1221.18       1135.54       277.90 o                         
   1  26   4       3485.33       3557.28       395.36 o                         
   2  26   4        351.93        164.73       200.17 o                         
   3  26   4          5.30        240.34       151.29 o                         
   4  26   4         16.99         37.40       135.01 o                         
   5  26   4        911.86        638.29       105.73 o                         
   6  26   4       1067.40       1295.65        97.09 o                         
   7  26   4          3.17         36.29        83.60 o                         
   8  26   4         35.44        -75.85        83.33 o                         
   9  26   4       1321.39       1066.83       110.70 o                         
  10  26   4        365.48        357.43        99.82 o                         
  11  26   4         24.19         16.62        88.85 o                         
  12  26   4         15.04        -41.17        41.17 o                         
  13  26   4       1234.06       1078.58       126.96 o                         
  14  26   4        115.82        101.48        42.34 o                         
  15  26   4        322.61        323.56        72.72 o                         
  16  26   4       1470.99       1191.00        81.66 o                         
  17  26   4        555.33        682.11       131.25 o                         
  18  26   4        348.01        441.58       104.41 o                         
 -16  27   4         85.55        -32.02        52.94 o                         
 -15  27   4        882.89        911.90        86.42 o                         
 -14  27   4        122.42         70.07        53.77 o                         
 -13  27   4          2.75          7.26       108.01 o                         
 -12  27   4        185.49        178.67        53.62 o                         
 -11  27   4         15.34         30.37        44.15 o                         
 -10  27   4        826.63        818.71       142.15 o                         
  -9  27   4        491.40        431.95        88.77 o                         
  -8  27   4       1405.67       1472.85       219.82 o                         
  -7  27   4        112.31         29.19        63.72 o                         
  -6  27   4       1252.89       1401.57       100.55 o                         
  -5  27   4        214.51        158.19        88.05 o                         
  -4  27   4        815.34        599.94       189.69 o                         
  -3  27   4        198.08        121.97        95.83 o                         
  -2  27   4         42.53        137.33       135.73 o                         
  -1  27   4        430.29        160.91       189.64 o                         
   0  27   4         80.67          5.75       138.85 o                         
   1  27   4        465.54        225.09       153.25 o                         
   2  27   4         40.29         19.15       126.40 o                         
   3  27   4        206.69        162.80       122.58 o                         
   4  27   4        861.81        759.75       150.42 o                         
   5  27   4        213.70        210.21       112.04 o                         
   6  27   4       1253.90       1267.09       151.60 o                         
   7  27   4        119.41        108.67        66.92 o                         
   8  27   4       1449.85       1641.14       109.58 o                         
   9  27   4        492.43        337.48        79.78 o                         
  10  27   4        837.78        713.11        96.52 o                         
  11  27   4         22.12         61.22        62.12 o                         
  12  27   4        199.96        231.41        68.78 o                         
  13  27   4          3.36        -42.76        51.01 o                         
  14  27   4        107.47        146.76        51.81 o                         
  15  27   4        903.10        911.34       148.54 o                         
  16  27   4         77.21         86.18       123.53 o                         
 -14  28   4        525.65        649.34       162.40 o                         
 -13  28   4        118.42         70.96        41.06 o                         
 -12  28   4        135.44        142.11        54.41 o                         
 -11  28   4         33.74         43.69        66.43 o                         
 -10  28   4         68.06        105.24        73.04 o                         
  -9  28   4       2104.78       1817.54       152.26 o                         
  -8  28   4        685.52        786.88        93.79 o                         
  -7  28   4         89.82         44.62        65.09 o                         
  -6  28   4         21.99        122.24        70.44 o                         
  -5  28   4         41.80        -25.06        71.04 o                         
  -4  28   4         58.17          4.11        80.87 o                         
  -3  28   4       1127.84        833.19       153.32 o                         
  -2  28   4        893.43        756.14       160.00 o                         
   4  28   4         47.69         25.85        88.10 o                         
   5  28   4         41.19          1.53        48.69 o                         
   6  28   4         16.38        -11.70        40.80 o                         
   7  28   4         71.63         28.56        54.32 o                         
   8  28   4        705.80        706.14        73.51 o                         
   9  28   4       2078.40       1746.26       129.95 o                         
  10  28   4         68.42        102.64        45.50 o                         
  11  28   4          9.57         54.54        56.54 o                         
  12  28   4        140.08        202.42        46.30 o                         
  13  28   4        145.72         32.40        55.86 o                         
  14  28   4        509.68        732.87       137.95 o                         
 -12  29   4        231.29        432.17        76.62 o                         
 -11  29   4          3.66        -65.69        65.69 o                         
 -10  29   4        157.19         59.96        63.42 o                         
  -9  29   4        229.75        146.11        41.47 o                         
  -8  29   4         59.20         45.11        96.72 o                         
  -7  29   4        163.37        272.40        75.04 o                         
  -6  29   4        135.62        139.66        57.78 o                         
  -5  29   4        568.18        448.16        69.06 o                         
  -4  29   4        237.05         17.25        90.02 o                         
  -3  29   4       1079.94        606.25       145.18 o                         
  -2  29   4        929.09        358.15        88.01 o                         
  -1  29   4        318.42        340.00       135.04 o                         
   4  29   4        277.72        130.43        56.16 o                         
   5  29   4        533.60        467.57        98.02 o                         
   6  29   4        134.79        113.65        66.49 o                         
   7  29   4        151.40         32.73        63.19 o                         
   8  29   4         60.14          5.89        63.64 o                         
   9  29   4        235.39        195.33        53.21 o                         
  10  29   4        155.68         -4.04       123.06 o                         
  11  29   4          1.21         45.00        72.77 o                         
  12  29   4        250.90        309.36        71.83 o                         
  -9  30   4       2108.59       1863.41       254.84 o                         
  -8  30   4        147.25         38.71        74.70 o                         
  -7  30   4         95.44         27.97        59.09 o                         
  -6  30   4         91.55         11.18        55.33 o                         
  -5  30   4        128.20        -21.93        56.52 o                         
  -4  30   4         13.11         38.34        66.55 o                         
  -3  30   4        253.74         99.43       149.41 o                         
  -2  30   4        807.43        197.38       112.10 o                         
   5  30   4        141.49         52.67        78.53 o                         
   6  30   4         99.87         -5.75       118.74 o                         
   7  30   4         92.80        121.62       113.00 o                         
   8  30   4        163.96        171.42        75.66 o                         
   9  30   4       2103.59       1868.06       173.66 o                         
  10  30   4        480.49        740.54        93.88 o                         
  -6  31   4        200.57        -17.36        42.34 o                         
  -5  31   4       2483.23       2332.26       273.56 o                         
  -4  31   4        375.71        533.43       102.49 o                         
   4  31   4        312.92        304.58        90.99 o                         
   5  31   4       2512.34       2150.11       191.97 o                         
   6  31   4        157.27        194.41       108.22 o                         
   0   0   5       5822.99       5897.08       260.03 o                         
   0   1   5       3587.53       3566.84        72.60 o                         
   1   1   5       2256.66       2165.17        46.45 o                         
  -1   2   5        528.92        515.28        15.56 o                         
   0   2   5       2608.23       2579.03        48.67 o                         
   1   2   5        453.69        461.03        16.77 o                         
   2   2   5       1817.28       2038.52        39.67 o                         
  -2   3   5       1222.23       1156.24        25.85 o                         
  -1   3   5      72205.85      72397.85      1291.35 o                         
   0   3   5       1045.60       1122.58        25.73 o                         
   1   3   5      72580.41      73782.38      1252.58 o                         
   2   3   5       1051.57       1035.96        25.14 o                         
   3   3   5       3797.46       3938.97        74.32 o                         
  -3   4   5      53636.59      51937.46       958.95 o                         
  -2   4   5         88.28        135.79         8.84 o                         
  -1   4   5      26449.95      25454.95       423.48 o                         
   0   4   5        612.03        601.85        15.77 o                         
   1   4   5      26293.72      24998.73       422.07 o                         
   2   4   5         33.39         98.22         8.72 o                         
   3   4   5      53946.70      52962.13       900.97 o                         
   4   4   5        773.93        920.79        22.03 o                         
  -4   5   5       6370.61       6002.96       124.31 o                         
  -3   5   5        993.35       1139.24        27.42 o                         
  -2   5   5        948.96        963.07        21.43 o                         
  -1   5   5       1612.80       1230.50        25.40 o                         
   0   5   5          9.53         51.39         9.33 o                         
   1   5   5       1688.39       1306.99        25.78 o                         
   2   5   5       1004.06        961.18        23.16 o                         
   3   5   5       1171.67       1338.24        27.31 o                         
   4   5   5       6917.47       6651.49       124.92 o                         
   5   5   5          0.52          2.90         9.41 o                         
  -5   6   5       2188.78       2137.10        44.43 o                         
  -4   6   5       3109.79       3089.68        63.07 o                         
  -3   6   5       1790.56       1686.77        37.13 o                         
  -2   6   5       2226.37       2206.81        42.58 o                         
  -1   6   5       2055.56       2220.22        40.41 o                         
   0   6   5        154.12        128.91         9.65 o                         
   1   6   5       2077.80       2238.80        40.90 o                         
   2   6   5       2290.67       2310.23        44.38 o                         
   3   6   5       2184.42       2065.48        37.87 o                         
   4   6   5       3174.03       3216.24        60.95 o                         
   5   6   5       2177.22       2059.33        46.22 o                         
   6   6   5         59.49        120.08        16.39 o                         
  -6   7   5       5133.16       4657.54       105.64 o                         
  -5   7   5      11004.72      10440.97       195.77 o                         
  -4   7   5        419.12        522.64        18.89 o                         
  -3   7   5         47.39         48.52         8.80 o                         
  -2   7   5        288.48        326.31        16.83 o                         
  -1   7   5      14048.32      12849.31       220.44 o                         
   0   7   5          9.61         25.71         7.61 o                         
   1   7   5      14661.81      13160.87       215.02 o                         
   2   7   5        212.68        240.86        11.51 o                         
   3   7   5         30.61         35.45        10.27 o                         
   4   7   5        386.20        452.49        16.49 o                         
   5   7   5      11066.14      10494.07       203.17 o                         
   6   7   5       5229.23       4896.35        96.65 o                         
   7   7   5         87.35        107.86        15.81 o                         
  -7   8   5        795.71        839.28        34.26 o                         
  -6   8   5      20913.40      21180.41       436.78 o                         
  -5   8   5         32.18         41.88        11.54 o                         
  -4   8   5        343.81        429.68        18.39 o                         
  -3   8   5      33798.77      34347.87       578.20 o                         
  -2   8   5        342.41        503.05        16.60 o                         
  -1   8   5         15.07         24.21         9.30 o                         
   0   8   5          9.75         28.15         8.62 o                         
   1   8   5         40.32         73.99        10.62 o                         
   2   8   5        435.68        663.98        17.86 o                         
   3   8   5      33670.41      34522.29       612.76 o                         
   4   8   5        411.17        507.75        22.43 o                         
   5   8   5         19.86         13.95        11.22 o                         
   6   8   5      21103.44      21194.11       421.97 o                         
   7   8   5        833.45        933.12        30.62 o                         
   8   8   5         35.28         49.04        16.42 o                         
  -8   9   5       5461.92       6058.79       144.68 o                         
  -7   9   5      19870.89      20123.20       430.83 o                         
  -6   9   5        439.74        537.89        24.79 o                         
  -5   9   5       9147.74       9426.34       177.39 o                         
  -4   9   5      15205.93      15067.89       290.25 o                         
  -3   9   5        392.37        382.00        17.97 o                         
  -2   9   5        526.32        643.86        19.18 o                         
  -1   9   5        878.81        896.25        27.09 o                         
   0   9   5         19.49         39.33         9.43 o                         
   1   9   5       1082.43       1118.09        23.81 o                         
   2   9   5        489.75        638.30        19.24 o                         
   3   9   5        186.84        192.50        16.23 o                         
   4   9   5      15290.56      14934.14       270.07 o                         
   5   9   5       9039.58       9242.00       182.19 o                         
   6   9   5        442.27        540.36        25.27 o                         
   7   9   5      19966.86      19722.85       431.92 o                         
   8   9   5       5419.59       6052.83       138.42 o                         
   9   9   5       1189.05       1316.01        45.91 o                         
  -9  10   5        206.06        193.02        23.54 o                         
  -8  10   5       1309.23       1059.26        46.27 o                         
  -7  10   5       2300.86       2135.40        55.60 o                         
  -6  10   5       5054.69       4478.19       102.66 o                         
  -5  10   5       9116.49       9586.39       195.33 o                         
  -4  10   5       3963.07       3545.43        72.26 o                         
  -3  10   5       8331.00       8867.69       168.57 o                         
  -2  10   5       4333.74       4885.67        95.70 o                         
  -1  10   5       2200.99       2306.46        45.49 o                         
   0  10   5         27.58         34.23        10.13 o                         
   1  10   5       2232.99       2427.03        46.65 o                         
   2  10   5       4026.18       4494.92        86.27 o                         
   3  10   5       8313.95       8929.08       163.36 o                         
   4  10   5       3894.87       3527.42        69.11 o                         
   5  10   5       9135.17       9574.23       188.59 o                         
   6  10   5       5074.36       4727.54       104.01 o                         
   7  10   5       2349.48       2249.62        81.63 o                         
   8  10   5       1539.52       1325.70        40.03 o                         
   9  10   5        203.67        166.00        31.29 o                         
  10  10   5         45.03         80.95        27.36 o                         
 -10  11   5         54.49         87.69        27.27 o                         
  -9  11   5        156.80        129.37        24.18 o                         
  -8  11   5       6905.89       6990.97       152.45 o                         
  -7  11   5        192.45        211.53        21.60 o                         
  -6  11   5        955.16       1123.50        34.72 o                         
  -5  11   5        234.77        271.95        19.78 o                         
  -4  11   5        405.56        476.05        21.07 o                         
  -3  11   5       9326.98       9727.58       191.06 o                         
  -2  11   5       1767.96       1935.50        47.81 o                         
  -1  11   5      35649.91      38188.70       683.78 o                         
   0  11   5        452.32        367.97        30.26 o                         
   1  11   5      36356.88      38738.94       645.47 o                         
   2  11   5       1754.36       1896.46        41.45 o                         
   3  11   5       9255.37       9730.17       178.24 o                         
   4  11   5        372.30        391.27        19.01 o                         
   5  11   5        195.41        252.94        24.32 o                         
   6  11   5        953.49       1180.53        39.73 o                         
   7  11   5        206.73        204.32        22.71 o                         
   8  11   5       6966.75       6949.69       159.33 o                         
   9  11   5        147.46        228.16        24.02 o                         
  10  11   5         42.97         75.65        26.81 o                         
  11  11   5       1082.08       1141.16        51.60 o                         
 -11  12   5        242.86        236.90        35.44 o                         
 -10  12   5        639.07        779.66        55.31 o                         
  -9  12   5       7599.12       8026.80       190.84 o                         
  -8  12   5       3139.48       3097.73        72.37 o                         
  -7  12   5        357.51        379.88        29.26 o                         
  -6  12   5        746.48        636.92        27.19 o                         
  -5  12   5        779.52        757.83        35.89 o                         
  -4  12   5         62.01         50.98        15.41 o                         
  -3  12   5      13388.97      13554.49       242.58 o                         
  -2  12   5       5035.97       4560.78        92.98 o                         
  -1  12   5       4351.15       4440.33        96.73 o                         
   0  12   5        357.87        343.49        18.90 o                         
   1  12   5       4382.96       4458.69        89.51 o                         
   2  12   5       4773.77       4417.62        84.39 o                         
   3  12   5      13269.46      13185.69       242.62 o                         
   4  12   5         84.12         53.18        17.55 o                         
   5  12   5        695.98        733.87        38.44 o                         
   6  12   5       1033.15        874.63        33.24 o                         
   7  12   5        224.11        231.15        24.90 o                         
   8  12   5       2944.63       2687.81        74.88 o                         
   9  12   5       7724.78       7798.09       213.53 o                         
  10  12   5        647.51        791.90        43.06 o                         
  11  12   5        233.01        241.21        34.72 o                         
  12  12   5         33.59         16.23        30.34 o                         
 -12  13   5        316.56        292.64        76.37 o                         
 -11  13   5       4048.79       4068.16       138.16 o                         
 -10  13   5         43.57         18.65        39.72 o                         
  -9  13   5       1045.01       1122.29        69.10 o                         
  -8  13   5        208.96        185.57        24.77 o                         
  -7  13   5       7254.86       7555.69       159.94 o                         
  -6  13   5        194.80        198.15        20.68 o                         
  -5  13   5        300.70        329.07        19.69 o                         
  -4  13   5        633.54        586.25        27.78 o                         
  -3  13   5       6554.85       6779.80       152.41 o                         
  -2  13   5        203.98        247.91        18.74 o                         
  -1  13   5        538.79        595.72        35.45 o                         
   0  13   5         28.70         28.03        14.65 o                         
   1  13   5        577.08        655.86        23.84 o                         
   2  13   5        180.53        224.80        21.35 o                         
   3  13   5       6336.64       6620.78       141.34 o                         
   4  13   5        576.80        486.10        28.44 o                         
   5  13   5        240.81        267.16        23.99 o                         
   6  13   5        251.15        248.56        32.23 o                         
   7  13   5       7301.15       7680.33       175.17 o                         
   8  13   5        155.92        183.59        28.14 o                         
   9  13   5       1085.47       1090.15        52.13 o                         
  10  13   5         60.38         58.86        26.36 o                         
  11  13   5       4115.57       4363.74       219.35 o                         
  12  13   5        242.95        201.44       128.41 o                         
  13  13   5        293.29        331.81        83.96 o                         
 -13  14   5       1018.87       1177.76       138.71 o                         
 -12  14   5       1843.45       2112.60       141.14 o                         
 -11  14   5        260.43        299.26       102.23 o                         
 -10  14   5       3388.54       3358.63       138.26 o                         
  -9  14   5        338.27        370.01        44.80 o                         
  -8  14   5       1716.62       1605.81        58.87 o                         
  -7  14   5       5124.24       5046.47       125.24 o                         
  -6  14   5       5191.17       5168.43       131.25 o                         
  -5  14   5        299.94        289.65        24.65 o                         
  -4  14   5       2909.61       2876.69        78.65 o                         
  -3  14   5        577.39        505.94        28.01 o                         
  -2  14   5         72.50         61.13        18.83 o                         
  -1  14   5        215.82        264.39        20.56 o                         
   0  14   5          6.50          6.62        17.98 o                         
   1  14   5        285.41        317.42        21.69 o                         
   2  14   5         14.07         60.33        17.49 o                         
   3  14   5        556.60        552.50        36.24 o                         
   4  14   5       2961.07       2840.37        66.80 o                         
   5  14   5        513.49        500.39        42.24 o                         
   6  14   5       5114.80       5076.28       137.44 o                         
   7  14   5       5008.58       4942.96       144.23 o                         
   8  14   5       1717.32       1657.13        66.10 o                         
   9  14   5        356.02        351.04        36.60 o                         
  10  14   5       3365.84       3282.15       220.16 o                         
  11  14   5        305.93        322.92        77.87 o                         
  12  14   5       2083.12       2224.78       275.39 o                         
  13  14   5        975.87        847.79       134.16 o                         
  14  14   5        162.60        238.18        91.28 o                         
 -14  15   5        296.25        388.13       133.81 o                         
 -13  15   5        298.44        259.92        97.33 o                         
 -12  15   5        553.21        790.66        98.63 o                         
 -11  15   5        351.41        253.85        95.23 o                         
 -10  15   5       7740.42       7814.84       280.09 o                         
  -9  15   5        438.73        460.65        66.22 o                         
  -8  15   5         89.91         77.47        38.62 o                         
  -7  15   5        954.58        851.10        49.57 o                         
  -6  15   5        215.24        239.89        35.80 o                         
  -5  15   5        301.73        404.76        34.53 o                         
  -4  15   5        320.49        346.27        31.13 o                         
  -3  15   5       1969.15       1820.93        50.76 o                         
  -2  15   5        486.73        467.04        39.57 o                         
  -1  15   5       4114.50       3931.01        91.98 o                         
   0  15   5        704.28        730.24        36.82 o                         
   1  15   5       4092.01       3872.40       140.99 o                         
   2  15   5        512.03        500.57        33.09 o                         
   3  15   5       1924.04       1826.53        51.49 o                         
   4  15   5        268.46        316.08        37.21 o                         
   5  15   5        306.84        408.51        36.72 o                         
   6  15   5        259.70        202.80        57.89 o                         
   7  15   5        904.83        932.45        69.80 o                         
   8  15   5         92.94         49.63        38.10 o                         
   9  15   5        497.85        440.44        48.93 o                         
  10  15   5       7907.88       8008.06       284.04 o                         
  11  15   5        409.90        449.40       123.02 o                         
  12  15   5        459.28        340.87       115.57 o                         
  13  15   5        300.57        211.57       129.87 o                         
  14  15   5        240.81        413.29        98.54 o                         
  15  15   5          0.30          8.99        95.88 o                         
 -15  16   5       4323.36       4031.60       224.48 o                         
 -14  16   5       5722.64       6075.51       269.69 o                         
 -13  16   5         70.88        -58.99       109.00 o                         
 -12  16   5       3955.88       3922.99       190.64 o                         
 -11  16   5         23.82         56.14        92.64 o                         
 -10  16   5        468.31        521.84        70.61 o                         
  -9  16   5       2217.43       2189.92       104.46 o                         
  -8  16   5       7161.05       7063.61       230.59 o                         
  -7  16   5       1712.12       1928.61        89.28 o                         
  -6  16   5        142.52        115.67        36.61 o                         
  -5  16   5       1792.25       1820.05        66.20 o                         
  -4  16   5       2077.69       1972.50       108.22 o                         
  -3  16   5        379.80        407.49        47.39 o                         
  -2  16   5       1865.78       1869.37       109.19 o                         
  -1  16   5       1474.55       1478.64        57.23 o                         
   0  16   5         68.23         69.18        26.21 o                         
   1  16   5       1496.85       1514.93        67.38 o                         
   2  16   5       1953.36       1965.39        63.94 o                         
   3  16   5        433.27        482.74        46.09 o                         
   4  16   5       2197.75       2204.65        79.55 o                         
   5  16   5       1719.80       1711.28        92.93 o                         
   6  16   5        179.49        183.83        41.01 o                         
   7  16   5       1856.01       2017.56       108.41 o                         
   8  16   5       6891.25       7196.14       284.01 o                         
   9  16   5       2320.00       2336.47       112.31 o                         
  10  16   5        370.41        264.02        90.09 o                         
  11  16   5         33.76        189.76       131.00 o                         
  12  16   5       3807.38       3750.84       229.84 o                         
  13  16   5        103.50         -0.02       115.41 o                         
  14  16   5       5548.48       5786.85       262.36 o                         
  15  16   5       4407.22       4505.14       222.17 o                         
  16  16   5         44.17        119.25       105.12 o                         
 -16  17   5       2242.36       2377.91       249.05 o                         
 -15  17   5        253.84        213.32       122.69 o                         
 -14  17   5        147.83        235.79       107.91 o                         
 -13  17   5        412.53        420.26       143.40 o                         
 -12  17   5       1085.98       1319.01       248.25 o                         
 -11  17   5       3597.02       4207.79       198.99 o                         
 -10  17   5        554.14        628.36       104.85 o                         
  -9  17   5        937.41       1076.50       105.26 o                         
  -8  17   5       3426.53       3637.50       167.58 o                         
  -7  17   5       7048.47       7193.80       230.89 o                         
  -6  17   5        539.18        662.82       106.30 o                         
  -5  17   5       6445.14       6447.86       236.18 o                         
  -4  17   5       5548.59       5609.21       185.67 o                         
  -3  17   5         46.81        169.50        76.85 o                         
  -2  17   5        683.45        693.14        58.76 o                         
  -1  17   5       2477.46       2622.89       159.19 o                         
   0  17   5         14.45         48.99        41.71 o                         
   1  17   5       2413.44       2401.63        91.38 o                         
   2  17   5        765.50        653.65        68.74 o                         
   3  17   5        117.82        113.96        39.45 o                         
   4  17   5       5594.97       5869.73       259.81 o                         
   5  17   5       6426.03       6744.23       282.92 o                         
   6  17   5        484.87        458.29        63.64 o                         
   7  17   5       7008.70       7147.89       254.39 o                         
   8  17   5       3521.54       3234.57       164.97 o                         
   9  17   5        933.18        940.61       104.06 o                         
  10  17   5        542.86        501.65       100.43 o                         
  11  17   5       3432.40       3663.12       235.59 o                         
  12  17   5       1137.20       1325.45       154.81 o                         
  13  17   5        408.17        365.66       119.92 o                         
  14  17   5        153.70        329.82       110.00 o                         
  15  17   5        292.92        514.29       150.02 o                         
  16  17   5       2280.73       2441.73       204.55 o                         
  17  17   5          1.86        -38.25       112.58 o                         
 -17  18   5       1739.20       1680.76       152.52 o                         
 -16  18   5       3315.81       3989.93       231.88 o                         
 -15  18   5       1025.03       1494.17       137.36 o                         
 -14  18   5       2479.97       2874.72       220.22 o                         
 -13  18   5        395.36        605.41       129.32 o                         
 -12  18   5       2012.47       1835.70       134.78 o                         
 -11  18   5        877.07        922.77       109.41 o                         
 -10  18   5       6092.65       5851.24       262.15 o                         
  -9  18   5       8610.45       9283.65       432.09 o                         
  -8  18   5       4451.79       4027.90       189.06 o                         
  -7  18   5       2171.61       2305.01       117.75 o                         
  -6  18   5       1983.84       2016.15       121.19 o                         
  -5  18   5        731.07        717.40        69.18 o                         
  -4  18   5        518.17        616.66        84.66 o                         
  -3  18   5        700.85        879.07        75.70 o                         
  -2  18   5        379.09        456.96        56.07 o                         
  -1  18   5        324.70        321.45        62.59 o                         
   0  18   5          5.29        -40.68        50.60 o                         
   1  18   5        236.18        235.38        64.72 o                         
   2  18   5        468.52        435.64        56.59 o                         
   3  18   5        672.56        920.25        92.27 o                         
   4  18   5        519.67        642.30        99.19 o                         
   5  18   5        689.74        616.59        60.94 o                         
   6  18   5       1890.86       1721.10       107.43 o                         
   7  18   5       2247.95       2209.09       136.15 o                         
   8  18   5       4468.53       4215.22       171.00 o                         
   9  18   5       8493.98       9577.92       367.57 o                         
  10  18   5       6180.59       6515.00       318.35 o                         
  11  18   5        927.71       1235.07       316.64 o                         
  12  18   5       2015.43       2158.95       303.92 o                         
  13  18   5        401.65        586.15       207.64 o                         
  14  18   5       2487.39       3057.27       246.39 o                         
  15  18   5       1038.69        877.89       133.80 o                         
  16  18   5       3166.88       3634.83       226.47 o                         
  17  18   5       1712.84       1629.17       166.43 o                         
  18  18   5        114.80        109.21       107.40 o                         
 -18  19   5          7.90        -56.44       100.23 o                         
 -17  19   5         54.80        233.11       128.55 o                         
 -16  19   5        219.77         93.17        98.45 o                         
 -15  19   5        571.06        649.45       116.67 o                         
 -14  19   5         59.11         27.63       104.60 o                         
 -13  19   5       1170.99       1175.69       144.12 o                         
 -12  19   5       2686.44       2582.87       224.01 o                         
 -11  19   5       2327.31       2416.18       145.56 o                         
 -10  19   5       3994.49       4548.25       215.31 o                         
  -9  19   5        301.60        197.10       115.42 o                         
  -8  19   5        131.08        193.90        78.02 o                         
  -7  19   5        727.07        829.12        84.53 o                         
  -6  19   5       3971.19       3866.87       168.22 o                         
  -5  19   5        284.76        222.32        73.05 o                         
  -4  19   5       7961.93       8307.73       382.14 o                         
  -3  19   5        398.28        280.25        77.91 o                         
  -2  19   5        867.54        696.68        93.53 o                         
  -1  19   5       4828.44       4863.10       197.22 o                         
   0  19   5         19.51         25.40        62.99 o                         
   1  19   5       4877.29       4512.31       207.90 o                         
   2  19   5        866.68        643.30        68.53 o                         
   3  19   5        329.58        261.43        66.98 o                         
   4  19   5       7769.29       8467.46       334.26 o                         
   5  19   5        275.77        320.36        74.56 o                         
   6  19   5       3911.40       4083.50       206.21 o                         
   7  19   5        703.93        838.32        70.74 o                         
   8  19   5        136.43        117.20        70.52 o                         
   9  19   5        295.25        363.13        89.69 o                         
  10  19   5       3909.24       4517.87       214.56 o                         
  11  19   5       2290.70       2200.97       164.18 o                         
  12  19   5       2825.86       2727.38       176.23 o                         
  13  19   5       1113.30       1151.75       202.47 o                         
  14  19   5         64.33        300.02       123.30 o                         
  15  19   5        579.91        795.92       120.03 o                         
  16  19   5        164.46        216.31       114.62 o                         
  17  19   5        129.51        122.22       112.18 o                         
  18  19   5          8.01         39.37        98.42 o                         
  19  19   5          2.76        102.43        95.91 o                         
 -19  20   5       1904.16       2086.26       165.77 o                         
 -18  20   5       1210.10       1705.08       253.95 o                         
 -17  20   5        502.05        532.36       201.71 o                         
 -16  20   5        180.29        161.92        95.74 o                         
 -15  20   5        512.07        607.89       112.60 o                         
 -14  20   5        529.37        646.28       118.43 o                         
 -13  20   5       7518.19       7737.14       331.68 o                         
 -12  20   5       2007.72       2338.52       181.83 o                         
 -11  20   5      16191.59      16121.21       618.05 o                         
 -10  20   5       2653.84       2731.15       236.30 o                         
  -9  20   5         70.71        129.43        97.04 o                         
  -8  20   5        161.56        165.69        87.98 o                         
  -7  20   5       2122.37       2405.60       188.59 o                         
  -6  20   5        186.30        232.24        75.00 o                         
  -5  20   5        466.33        380.66        73.01 o                         
  -4  20   5       7207.23       7267.04       245.43 o                         
  -3  20   5        188.84        128.20        81.31 o                         
  -2  20   5       3058.54       2955.80       145.36 o                         
  -1  20   5       1237.56       1424.48       202.35 o                         
   0  20   5          0.17        277.68       128.31 o                         
   1  20   5       1272.02       1325.12       163.39 o                         
   2  20   5       2842.14       2921.94       151.50 o                         
   3  20   5        192.95        242.67        78.69 o                         
   4  20   5       7128.39       7522.63       459.32 o                         
   5  20   5        420.31        435.93        83.78 o                         
   6  20   5        198.20        163.41        66.23 o                         
   7  20   5       2071.28       2179.19       116.78 o                         
   8  20   5        328.76        291.17       218.14 o                         
   9  20   5         78.75        183.79        83.72 o                         
  10  20   5       2768.98       2866.35       177.62 o                         
  11  20   5      16000.16      16485.39       718.79 o                         
  12  20   5       2228.25       2553.81       149.53 o                         
  13  20   5       7524.56       8135.70       339.20 o                         
  14  20   5        622.59        847.24       121.53 o                         
  15  20   5        470.46        789.32       129.84 o                         
  16  20   5        185.19        229.31       124.00 o                         
  17  20   5        526.76        415.15       169.10 o                         
  18  20   5       1182.06       1200.20       132.00 o                         
  19  20   5       1933.59       2262.33       146.64 o                         
  20  20   5         91.49        174.32        73.92 o                         
 -20  21   5        488.32        384.07        62.65 o                         
 -19  21   5       4536.30       5105.40       316.89 o                         
 -18  21   5         56.73         82.82        89.15 o                         
 -17  21   5        601.48        629.64       124.21 o                         
 -16  21   5        289.68        257.65       114.60 o                         
 -15  21   5        195.74        157.39       120.53 o                         
 -14  21   5       1305.45       1184.43       163.36 o                         
 -13  21   5        527.59        801.04       196.36 o                         
 -12  21   5        432.77        392.84       123.00 o                         
 -11  21   5       1661.07       1793.70       160.31 o                         
 -10  21   5       1674.63       1715.14       132.96 o                         
  -9  21   5       2195.34       2183.18       143.61 o                         
  -8  21   5       1196.03       1266.48       220.88 o                         
  -7  21   5      11763.52      12366.50       471.51 o                         
  -6  21   5       2027.68       1991.01       100.62 o                         
  -5  21   5       1795.46       1932.99       102.75 o                         
  -4  21   5       1792.33       1904.71       114.27 o                         
  -3  21   5        669.13        535.10       126.21 o                         
  -2  21   5        538.11        584.52        88.56 o                         
  -1  21   5        714.30        570.94       175.30 o                         
   0  21   5         34.81        213.53       152.25 o                         
   1  21   5        665.43        644.53       170.03 o                         
   2  21   5        508.03        674.67       122.63 o                         
   3  21   5        509.57        750.22       132.17 o                         
   4  21   5       1747.14       2176.38       227.73 o                         
   5  21   5       1752.90       1841.88       176.40 o                         
   6  21   5       2011.93       1969.66       248.54 o                         
   7  21   5      11745.68      12084.91       422.32 o                         
   8  21   5       1197.14       1337.95       113.63 o                         
   9  21   5       2274.00       2417.36       141.38 o                         
  10  21   5       1626.95       1726.32       199.52 o                         
  11  21   5       1743.37       2277.59       165.38 o                         
  12  21   5        454.93        498.70       113.36 o                         
  13  21   5        536.93        628.28       128.35 o                         
  14  21   5       1258.47        928.76       153.04 o                         
  15  21   5        222.19        275.68       197.09 o                         
  16  21   5        234.64        259.50        82.54 o                         
  17  21   5        553.97        531.42       117.58 o                         
  18  21   5         71.07         29.20        80.49 o                         
  19  21   5       4520.61       4756.90       206.86 o                         
  20  21   5        490.49        480.06        69.33 o                         
  21  21   5        197.13        145.26        52.06 o                         
 -21  22   5         11.56         37.08        59.01 o                         
 -20  22   5         98.81        115.40        49.01 o                         
 -19  22   5         62.29         51.87        71.42 o                         
 -18  22   5        328.28        172.23        81.29 o                         
 -17  22   5        990.46        992.54       107.15 o                         
 -16  22   5        157.47        229.06        86.87 o                         
 -15  22   5          2.83        -81.97       101.94 o                         
 -14  22   5        248.61        303.23       100.59 o                         
 -13  22   5       1029.34       1026.19       114.41 o                         
 -12  22   5       1483.08       1434.78       146.76 o                         
 -11  22   5        260.36        144.23        99.61 o                         
 -10  22   5        414.66        410.69       127.60 o                         
  -9  22   5        156.91        102.72        98.77 o                         
  -8  22   5          4.62         70.48        96.60 o                         
  -7  22   5       7670.14       7662.39       369.37 o                         
  -6  22   5       1883.26       2201.62       301.77 o                         
  -5  22   5       2284.44       2099.16       111.60 o                         
  -4  22   5       1585.59       1388.08       100.03 o                         
  -3  22   5       2147.40       2383.62       156.18 o                         
  -2  22   5       2399.02       2334.93       185.94 o                         
  -1  22   5        154.11        289.74       117.42 o                         
   0  22   5        877.28        799.00       281.66 o                         
   1  22   5        139.32        118.74       223.12 o                         
   2  22   5       2399.11       2106.41       183.36 o                         
   3  22   5       2164.03       2449.04       379.73 o                         
   4  22   5       1645.13       1759.62       120.31 o                         
   5  22   5       2282.32       2030.90       110.70 o                         
   6  22   5       1771.61       1965.30       122.72 o                         
   7  22   5       7654.15       7408.95       314.54 o                         
   8  22   5          4.70         51.59        87.77 o                         
   9  22   5        159.56        177.22        83.15 o                         
  10  22   5        433.65        368.12       117.99 o                         
  11  22   5        274.60        279.78       118.48 o                         
  12  22   5       1522.41       1999.66       199.21 o                         
  13  22   5       1033.71       1245.39       104.83 o                         
  14  22   5        269.92        187.50        85.50 o                         
  15  22   5          4.28        -39.86       113.75 o                         
  16  22   5        111.49         58.76        70.75 o                         
  17  22   5       1035.91       1149.52       118.02 o                         
  18  22   5        309.13        254.49        66.41 o                         
  19  22   5         61.69         96.23        69.08 o                         
  20  22   5         88.28         28.10        42.34 o                         
  21  22   5         11.42        -22.68        55.06 o                         
 -21  23   5         15.97         83.31        66.07 o                         
 -20  23   5         44.02        -16.71        88.93 o                         
 -19  23   5        362.62        268.46        45.62 o                         
 -18  23   5       1154.18       1145.95        66.62 o                         
 -17  23   5          1.60         26.32        55.13 o                         
 -16  23   5       1076.20        967.15       138.10 o                         
 -15  23   5         46.47        149.64       103.80 o                         
 -14  23   5        337.07        312.67        88.29 o                         
 -13  23   5        245.23        247.18       101.62 o                         
 -12  23   5        104.10         63.36        86.35 o                         
 -11  23   5         44.23         71.79        93.21 o                         
 -10  23   5        879.68       1203.21       119.34 o                         
  -9  23   5        168.98        101.31        94.93 o                         
  -8  23   5         87.75        187.61        97.57 o                         
  -7  23   5       1844.89       1684.75       131.57 o                         
  -6  23   5        590.00        723.67       108.75 o                         
  -5  23   5        228.36        345.36       119.84 o                         
  -4  23   5        695.77        596.23        89.68 o                         
  -3  23   5        252.35        365.59       100.79 o                         
  -2  23   5        180.30        258.18       108.26 o                         
  -1  23   5        976.62       1024.75       162.68 o                         
   0  23   5         14.74        -14.99       181.93 o                         
   1  23   5        973.33       1452.55       268.27 o                         
   2  23   5        173.00        213.65       118.19 o                         
   3  23   5        222.13         99.75       124.92 o                         
   4  23   5        764.56        591.91       121.73 o                         
   5  23   5        179.76        394.65       126.11 o                         
   6  23   5        596.54        417.27        88.83 o                         
   7  23   5       1653.64       1539.69       129.63 o                         
   8  23   5         59.76        -10.84        72.35 o                         
   9  23   5        135.08        183.57        81.22 o                         
  10  23   5        882.70       1078.74       134.14 o                         
  11  23   5         63.41         60.26       147.37 o                         
  12  23   5        121.97        118.37        72.41 o                         
  13  23   5        236.52        233.70        78.56 o                         
  14  23   5        311.98        500.15       116.81 o                         
  15  23   5         33.49         69.73        71.35 o                         
  16  23   5       1090.62       1144.76       105.57 o                         
  17  23   5         16.40         72.32        56.31 o                         
  18  23   5       1195.96       1016.51       110.80 o                         
  19  23   5        390.81        354.64        53.71 o                         
  20  23   5         44.57        -16.62        74.68 o                         
  21  23   5         34.91         72.77       111.08 o                         
 -19  24   5         74.62         37.66        54.81 o                         
 -18  24   5         49.76          8.58        63.99 o                         
 -17  24   5        297.09        417.88        63.40 o                         
 -16  24   5          7.44        -35.01        62.52 o                         
 -15  24   5          8.02        128.38        94.73 o                         
 -14  24   5        456.04        596.23       142.83 o                         
 -13  24   5       1177.72       1351.01       124.55 o                         
 -12  24   5         53.58         56.28       108.61 o                         
 -11  24   5        111.97        118.74        82.61 o                         
 -10  24   5        328.24        249.30        95.64 o                         
  -9  24   5        530.88        536.39        93.87 o                         
  -8  24   5         52.90        -41.77        99.73 o                         
  -7  24   5       1908.34       1995.80       327.14 o                         
  -6  24   5       6601.65       6897.60       331.08 o                         
  -5  24   5        159.74        176.77        98.32 o                         
  -4  24   5        150.67         53.01       127.68 o                         
  -3  24   5        647.50        330.40       126.92 o                         
  -2  24   5        237.24        365.08       142.69 o                         
  -1  24   5       5786.45       5731.92       334.26 o                         
   0  24   5         20.52         82.46       116.36 o                         
   1  24   5       5735.81       5126.98       333.38 o                         
   2  24   5        247.64        163.72       152.57 o                         
   3  24   5        712.70        757.25       159.98 o                         
   4  24   5        148.22        316.87       242.17 o                         
   5  24   5        190.84         52.19        99.74 o                         
   6  24   5       6672.41       6721.44       329.24 o                         
   7  24   5       1880.49       1563.21       110.13 o                         
   8  24   5         40.60         12.98        74.06 o                         
   9  24   5        515.65        256.19       117.79 o                         
  10  24   5        361.56        455.41        87.78 o                         
  11  24   5        107.44        131.44        73.37 o                         
  12  24   5         69.51        166.65        83.97 o                         
  13  24   5       1260.64       1432.06        97.09 o                         
  14  24   5        425.57        452.32       118.62 o                         
  15  24   5         11.65         10.09        62.86 o                         
  16  24   5          8.13         39.96        56.55 o                         
  17  24   5        260.88        313.09        53.44 o                         
  18  24   5         50.70         45.93        31.94 o                         
  19  24   5         69.24         99.28        46.58 o                         
 -18  25   5        141.19        195.91        78.05 o                         
 -17  25   5        219.74        285.26        84.62 o                         
 -16  25   5        190.55        134.44        60.28 o                         
 -15  25   5       1256.40       1315.61        93.79 o                         
 -14  25   5       1194.40       1186.59        97.07 o                         
 -13  25   5        109.99        238.81        85.58 o                         
 -12  25   5        429.15        405.15       121.93 o                         
 -11  25   5        110.67         94.05        87.66 o                         
 -10  25   5         53.09         -4.93        75.59 o                         
  -9  25   5        157.11        120.38        85.60 o                         
  -8  25   5        289.37        243.87       105.10 o                         
  -7  25   5        539.41        617.78       128.47 o                         
  -6  25   5       1354.22       1701.71       227.39 o                         
  -5  25   5        987.89        901.13       128.94 o                         
  -4  25   5         32.81        194.52       483.56 o                         
  -3  25   5        251.34        393.61       233.67 o                         
  -2  25   5       2337.33       1878.51       342.33 o                         
  -1  25   5        462.72        567.44       185.81 o                         
   0  25   5        215.14        173.94       112.93 o                         
   1  25   5        466.94        398.89       167.15 o                         
   2  25   5       2390.97       2899.82       221.29 o                         
   3  25   5        230.97        371.60       261.44 o                         
   4  25   5         37.75        -57.99       115.49 o                         
   5  25   5        898.81        815.87       108.59 o                         
   6  25   5       1433.88       1604.03       279.36 o                         
   7  25   5        564.04        617.41       102.84 o                         
   8  25   5        264.13        326.97       159.68 o                         
   9  25   5        144.10        189.89       148.73 o                         
  10  25   5         35.96        -30.41        50.86 o                         
  11  25   5        112.50         24.43        63.30 o                         
  12  25   5        447.44        355.27        74.54 o                         
  13  25   5        108.23         93.36        57.27 o                         
  14  25   5       1198.82       1088.70        76.08 o                         
  15  25   5       1257.22       1163.58       132.95 o                         
  16  25   5        194.60        138.25        46.90 o                         
  17  25   5        131.77         41.55        86.19 o                         
  18  25   5        151.24        106.30       117.79 o                         
 -17  26   5        996.46       1538.36       162.94 o                         
 -16  26   5         77.71        191.03       107.53 o                         
 -15  26   5        575.80        524.13        89.62 o                         
 -14  26   5         33.62         52.14        46.53 o                         
 -13  26   5        116.37        117.83        57.34 o                         
 -12  26   5         53.38        -56.03        66.24 o                         
 -11  26   5        342.36        278.15        80.18 o                         
 -10  26   5         30.64         11.65        88.86 o                         
  -9  26   5       1180.10       1269.97       253.71 o                         
  -8  26   5        190.16        198.40       100.73 o                         
  -7  26   5         85.32         85.68        87.10 o                         
  -6  26   5        441.27        443.98       104.18 o                         
  -5  26   5         86.92        113.18        92.79 o                         
  -4  26   5         32.13        -62.71       209.70 o                         
  -3  26   5         62.82        401.22       249.93 o                         
  -2  26   5        329.05        299.77       327.54 o                         
  -1  26   5       1297.81        963.11       361.29 o                         
   0  26   5        481.49        174.48       126.06 o                         
   1  26   5       1426.90       1379.57       207.97 o                         
   2  26   5        299.16        740.19       452.04 o                         
   3  26   5         73.01         28.68       203.96 o                         
   4  26   5         28.40        132.21       134.19 o                         
   5  26   5        104.21        129.49        66.77 o                         
   6  26   5        397.67        290.74        67.62 o                         
   7  26   5         49.60        -49.13        55.42 o                         
   8  26   5        222.63        197.82       152.27 o                         
   9  26   5       1140.37        953.56       241.48 o                         
  10  26   5         46.15         89.79        93.39 o                         
  11  26   5        309.49        183.30        46.45 o                         
  12  26   5         81.96        101.86        44.26 o                         
  13  26   5        105.43         49.67        42.00 o                         
  14  26   5          7.62         51.43        42.45 o                         
  15  26   5        506.36        627.45       193.50 o                         
  16  26   5         38.62        -44.05        99.59 o                         
  17  26   5        999.65       1285.33       175.40 o                         
 -15  27   5       2291.53       2173.56       184.25 o                         
 -14  27   5        389.08        379.73        57.90 o                         
 -13  27   5        127.64         72.19        54.87 o                         
 -12  27   5         73.74        117.49        55.18 o                         
 -11  27   5        155.56         45.46        52.53 o                         
 -10  27   5         28.28         50.75        52.96 o                         
  -9  27   5        162.18        135.81        57.15 o                         
  -8  27   5        331.90        208.15       123.78 o                         
  -7  27   5       1300.60       1348.05       156.00 o                         
  -6  27   5        270.02        387.20       104.67 o                         
  -5  27   5        353.64        398.64        85.65 o                         
  -4  27   5         54.96         -3.58        99.54 o                         
  -3  27   5       4241.69       4361.27       466.66 o                         
  -2  27   5       2321.38       2385.01       302.08 o                         
  -1  27   5       1106.78       1234.19       263.51 o                         
   0  27   5        603.04        130.79       118.67 o                         
   1  27   5       1080.10        644.23       110.80 o                         
   2  27   5       2216.97       1466.20       181.24 o                         
   3  27   5       4472.80       3233.51       307.31 o                         
   4  27   5         41.09       -107.25       107.25 o                         
   5  27   5        348.68        358.43        86.97 o                         
   6  27   5        246.36        174.42        58.77 o                         
   7  27   5       1331.22       1424.29       150.88 o                         
   8  27   5        308.66        176.76        63.76 o                         
   9  27   5        155.39        111.60        47.26 o                         
  10  27   5         43.43         17.38        45.79 o                         
  11  27   5        165.50        171.19        42.45 o                         
  12  27   5         60.28        165.44        91.45 o                         
  13  27   5        103.56         64.85        61.53 o                         
  14  27   5        407.35        261.92        60.04 o                         
  15  27   5       2279.12       2186.96       138.66 o                         
 -12  28   5        780.73        695.45        76.40 o                         
 -11  28   5         70.16        106.40        44.97 o                         
 -10  28   5         18.19          1.96        49.23 o                         
  -9  28   5        262.30        179.15        87.37 o                         
  -8  28   5        532.81        451.24        80.74 o                         
  -7  28   5        485.54        436.79        83.96 o                         
  -6  28   5        639.87        618.78        87.80 o                         
  -5  28   5       3582.43       3501.79       194.40 o                         
  -4  28   5       4194.08       4316.77       477.29 o                         
  -3  28   5       2688.70       2920.18       367.42 o                         
  -2  28   5         90.18         46.92       189.60 o                         
  -1  28   5       1548.41       1033.32       214.72 o                         
   0  28   5        102.39        100.55       109.17 o                         
   1  28   5       1580.66       1010.34       159.12 o                         
   2  28   5         96.56         22.02        84.27 o                         
   3  28   5       2658.92       1994.39       236.95 o                         
   4  28   5       4188.53       3803.69       865.75 o                         
   5  28   5       3597.54       3096.39       916.30 o                         
   6  28   5        678.39        620.88       323.80 o                         
   7  28   5        476.61        343.63       124.57 o                         
   8  28   5        528.97        369.31       137.94 o                         
   9  28   5        313.14        155.22       127.86 o                         
  10  28   5         36.72        -30.68        79.00 o                         
  11  28   5         68.46        114.40        53.55 o                         
  12  28   5        798.37        919.97        70.61 o                         
  13  28   5        129.79        245.16        71.82 o                         
 -10  29   5        246.59        273.41        55.50 o                         
  -9  29   5        409.49        438.59        62.50 o                         
  -8  29   5        363.23        313.09        67.58 o                         
  -7  29   5        176.35         91.17        68.47 o                         
  -6  29   5       1519.58       1513.93       206.80 o                         
  -5  29   5        356.67        285.81        72.22 o                         
  -4  29   5        277.74         67.32        75.35 o                         
  -3  29   5        377.04        236.58       169.53 o                         
  -2  29   5        234.19        104.39        97.69 o                         
   5  29   5        302.72        158.99        91.94 o                         
   6  29   5       1601.62       1598.22       165.86 o                         
   7  29   5        178.14        177.17       105.34 o                         
   8  29   5        377.45        397.50        86.20 o                         
   9  29   5        387.41        398.47        81.42 o                         
  10  29   5        251.16        175.27       102.48 o                         
  11  29   5        133.94         62.25        66.08 o                         
  -8  30   5        386.38        -20.12        56.52 o                         
  -7  30   5         45.97        161.19        41.14 o                         
  -6  30   5        167.11         66.61        44.34 o                         
  -5  30   5        711.69        482.42        63.32 o                         
  -4  30   5        908.55        646.95        76.43 o                         
   4  30   5        942.44        693.81       138.95 o                         
   5  30   5        714.18        547.09        92.94 o                         
   6  30   5        134.70         58.42        73.74 o                         
   7  30   5         57.94        -23.94        65.12 o                         
   8  30   5        383.88        520.14        80.46 o                         
   0   0   6       3105.19       4849.18       210.35 o                         
   0   1   6       8789.82       8075.62       170.19 o                         
   1   1   6       2148.30       2099.28        48.23 o                         
  -1   2   6       3521.03       3210.44        64.12 o                         
   0   2   6      13491.63      13001.55       250.31 o                         
   1   2   6       3429.19       3165.94        65.87 o                         
   2   2   6       2541.74       2362.26        51.21 o                         
  -2   3   6       3172.80       3211.19        59.76 o                         
  -1   3   6         28.86         28.24         7.69 o                         
   0   3   6      10390.75       8878.26       161.44 o                         
   1   3   6         34.16         38.33        12.39 o                         
   2   3   6       3097.63       3141.56        63.68 o                         
   3   3   6       2959.74       3271.89        61.56 o                         
  -3   4   6       3252.20       3137.53        61.75 o                         
  -2   4   6       1322.02       1283.76        30.29 o                         
  -1   4   6       2919.31       2902.62        60.89 o                         
   0   4   6      26130.68      24528.46       437.09 o                         
   1   4   6       3395.51       3467.66        64.45 o                         
   2   4   6       1320.80       1250.79        33.17 o                         
   3   4   6       3369.23       3191.12        57.68 o                         
   4   4   6         30.77         46.01        10.56 o                         
  -4   5   6       2483.25       2400.11        44.16 o                         
  -3   5   6       3091.75       3143.89        58.92 o                         
  -2   5   6       8857.51       8742.46       162.32 o                         
  -1   5   6        747.09        711.42        20.53 o                         
   0   5   6      35633.66      35714.86       615.57 o                         
   1   5   6        750.81        678.73        17.30 o                         
   2   5   6       8866.30       9076.53       153.08 o                         
   3   5   6       2797.72       2798.36        55.65 o                         
   4   5   6       2255.49       2139.30        45.90 o                         
   5   5   6       3031.58       3395.17        68.21 o                         
  -5   6   6      18883.63      18813.79       365.86 o                         
  -4   6   6      28284.26      27565.90       475.08 o                         
  -3   6   6      13759.94      13188.61       237.07 o                         
  -2   6   6       1913.79       1768.08        36.71 o                         
  -1   6   6       1633.56       1652.03        31.87 o                         
   0   6   6       1174.31       1206.12        26.84 o                         
   1   6   6       1577.29       1636.76        32.55 o                         
   2   6   6       1877.50       1755.98        35.19 o                         
   3   6   6      14220.11      14028.52       245.57 o                         
   4   6   6      27859.99      27307.67       474.59 o                         
   5   6   6      18849.39      19212.82       340.94 o                         
   6   6   6         67.75         83.60        16.36 o                         
  -6   7   6       5446.55       5421.42       121.12 o                         
  -5   7   6       1089.08       1100.62        33.31 o                         
  -4   7   6      10414.89      10788.34       190.69 o                         
  -3   7   6       2430.25       2541.80        46.57 o                         
  -2   7   6       2695.68       2631.57        47.84 o                         
  -1   7   6       2034.47       1825.39        34.80 o                         
   0   7   6      50789.43      50474.82       801.17 o                         
   1   7   6       1978.42       1752.11        34.90 o                         
   2   7   6       2706.27       2515.18        52.44 o                         
   3   7   6       2438.15       2496.97        49.64 o                         
   4   7   6      10251.05      10824.69       190.07 o                         
   5   7   6       1156.12       1175.05        39.84 o                         
   6   7   6       5273.64       5180.01       117.01 o                         
   7   7   6       9058.00       8487.26       198.69 o                         
  -7   8   6        101.92        133.88        20.91 o                         
  -6   8   6       4433.19       4425.75       104.94 o                         
  -5   8   6        786.42        801.20        26.90 o                         
  -4   8   6       1079.81       1273.45        32.55 o                         
  -3   8   6        356.27        294.41        18.53 o                         
  -2   8   6      19948.63      19359.65       318.73 o                         
  -1   8   6       1337.19       1289.29        28.53 o                         
   0   8   6       1576.63       1592.78        32.52 o                         
   1   8   6       1460.12       1386.41        30.93 o                         
   2   8   6      19883.46      19408.45       327.46 o                         
   3   8   6        357.06        311.11        19.18 o                         
   4   8   6       1074.77       1387.35        32.57 o                         
   5   8   6        665.46        685.05        22.02 o                         
   6   8   6       4294.05       4487.98       104.78 o                         
   7   8   6         80.13         91.96        19.96 o                         
   8   8   6          5.47         64.87        24.87 o                         
  -8   9   6      10508.05      10610.66       256.60 o                         
  -7   9   6       2825.07       3135.10        85.29 o                         
  -6   9   6        372.82        359.12        24.58 o                         
  -5   9   6        698.74        699.32        38.86 o                         
  -4   9   6       1966.81       2076.34        46.78 o                         
  -3   9   6      18396.29      17706.28       312.17 o                         
  -2   9   6      47162.64      47211.26       835.87 o                         
  -1   9   6       1030.61       1283.03        30.73 o                         
   0   9   6      21053.02      20547.03       347.00 o                         
   1   9   6       1201.87       1473.89        31.61 o                         
   2   9   6      46933.66      46868.33       746.30 o                         
   3   9   6      18508.18      18083.82       312.22 o                         
   4   9   6       1894.93       2109.84        44.35 o                         
   5   9   6        659.44        705.58        26.52 o                         
   6   9   6        268.77        317.51        21.97 o                         
   7   9   6       2635.34       3011.24        76.47 o                         
   8   9   6      10471.15      10263.02       256.02 o                         
   9   9   6      11835.69      12242.81       298.66 o                         
  -9  10   6       3197.60       3262.72        95.60 o                         
  -8  10   6        479.01        446.09        29.06 o                         
  -7  10   6        796.82        872.77        41.51 o                         
  -6  10   6        743.21        756.24        43.86 o                         
  -5  10   6       1510.77       1454.08        44.29 o                         
  -4  10   6        290.45        303.92        20.84 o                         
  -3  10   6       2084.19       1785.69        44.70 o                         
  -2  10   6       8895.41       8923.03       173.84 o                         
  -1  10   6        440.96        437.60        19.91 o                         
   0  10   6      11664.81      11151.67       202.12 o                         
   1  10   6        449.31        434.54        16.81 o                         
   2  10   6       8871.46       8736.43       153.83 o                         
   3  10   6       2172.05       2012.00        42.95 o                         
   4  10   6        507.05        513.64        30.15 o                         
   5  10   6       1762.35       1823.16        45.79 o                         
   6  10   6        595.82        637.01        31.08 o                         
   7  10   6        638.31        714.52        43.47 o                         
   8  10   6        596.73        549.06        30.03 o                         
   9  10   6       3131.84       3107.87        90.39 o                         
  10  10   6          4.50         39.50        26.10 o                         
 -10  11   6         59.33         24.64        47.25 o                         
  -9  11   6       1534.11       1517.84        57.78 o                         
  -8  11   6       3227.28       3255.43       144.55 o                         
  -7  11   6        275.50        339.60        26.06 o                         
  -6  11   6       9638.79       9085.29       213.05 o                         
  -5  11   6       2689.35       2677.44        67.69 o                         
  -4  11   6       2366.32       2071.95        56.41 o                         
  -3  11   6       1046.78       1212.38        38.58 o                         
  -2  11   6      13173.63      13229.90       255.68 o                         
  -1  11   6       5218.31       5441.10       140.08 o                         
   0  11   6      43808.89      43469.19       799.76 o                         
   1  11   6       5372.11       5490.97       104.83 o                         
   2  11   6      13166.13      13095.28       225.53 o                         
   3  11   6       1111.89       1354.82        32.30 o                         
   4  11   6       2595.45       2396.76        53.89 o                         
   5  11   6       2845.60       2846.19        69.49 o                         
   6  11   6       9612.24       9047.12       203.70 o                         
   7  11   6        122.56        166.47        24.24 o                         
   8  11   6       3245.30       3107.22        94.65 o                         
   9  11   6       1487.35       1611.78        67.67 o                         
  10  11   6         46.12         30.45        42.89 o                         
  11  11   6      10628.86      10006.68       336.29 o                         
 -11  12   6        270.52        295.70        45.11 o                         
 -10  12   6        975.23       1089.12        63.25 o                         
  -9  12   6       1885.67       2093.92        72.55 o                         
  -8  12   6        383.36        353.43        35.33 o                         
  -7  12   6       2292.14       2063.87        61.51 o                         
  -6  12   6        135.72        176.65        22.94 o                         
  -5  12   6         12.36         37.81        20.51 o                         
  -4  12   6       2145.22       2126.56        79.18 o                         
  -3  12   6        521.56        509.67        32.07 o                         
  -2  12   6         55.83         33.41        18.51 o                         
  -1  12   6       1920.96       1926.23        48.89 o                         
   0  12   6        161.49        271.07        20.96 o                         
   1  12   6       1888.89       1914.10        44.15 o                         
   2  12   6        130.01        132.12        18.60 o                         
   3  12   6        526.12        524.89        24.49 o                         
   4  12   6       2199.01       2095.38        52.78 o                         
   5  12   6          2.59         20.51        19.60 o                         
   6  12   6        204.76        214.34        24.48 o                         
   7  12   6       2297.05       1978.42        67.96 o                         
   8  12   6        256.12        275.75        39.31 o                         
   9  12   6       1749.08       1777.00        81.57 o                         
  10  12   6        938.81        941.29        80.04 o                         
  11  12   6        315.57        272.19        46.18 o                         
  12  12   6       1266.81       1186.61        87.28 o                         
 -12  13   6       6586.26       6483.19       213.66 o                         
 -11  13   6       1119.54       1265.23       123.76 o                         
 -10  13   6        436.99        492.05        89.87 o                         
  -9  13   6        369.87        345.80        41.61 o                         
  -8  13   6       8506.54       8180.83       225.64 o                         
  -7  13   6         57.93          7.98        29.62 o                         
  -6  13   6       8854.42       8958.29       204.16 o                         
  -5  13   6        881.32        833.11        40.12 o                         
  -4  13   6        913.20        936.36        39.07 o                         
  -3  13   6       5107.49       5009.40       113.76 o                         
  -2  13   6        375.51        333.24        35.96 o                         
  -1  13   6       1024.28       1059.29        41.99 o                         
   0  13   6       2114.46       2192.93        67.45 o                         
   1  13   6        987.62       1060.31        39.64 o                         
   2  13   6        373.79        339.56        21.60 o                         
   3  13   6       5170.25       5114.68       107.11 o                         
   4  13   6        924.31        992.68        50.89 o                         
   5  13   6        821.44        755.79        36.71 o                         
   6  13   6       8972.67       9048.15       226.98 o                         
   7  13   6         74.36         -2.74        34.55 o                         
   8  13   6       8529.72       8456.70       258.62 o                         
   9  13   6        290.24        331.54        50.54 o                         
  10  13   6        407.78        420.62       100.77 o                         
  11  13   6       1093.36       1075.12        74.38 o                         
  12  13   6       6327.51       6388.91       237.17 o                         
  13  13   6       7768.31       7843.04       321.34 o                         
 -13  14   6       1187.71       1286.84       122.59 o                         
 -12  14   6        231.22        203.64        77.48 o                         
 -11  14   6       1303.90       1358.09       108.50 o                         
 -10  14   6       1520.87       1712.72        83.66 o                         
  -9  14   6          2.45        -23.22        38.50 o                         
  -8  14   6        685.23        845.89        81.76 o                         
  -7  14   6        818.25        821.73        53.26 o                         
  -6  14   6         29.82         54.03        33.29 o                         
  -5  14   6       2090.98       2096.79        68.82 o                         
  -4  14   6        916.92        933.38        39.85 o                         
  -3  14   6        935.40       1022.71        48.65 o                         
  -2  14   6       1984.97       1994.46        77.05 o                         
  -1  14   6       3241.96       3105.31        77.47 o                         
   0  14   6       1034.86        912.78        74.43 o                         
   1  14   6       3076.13       2847.48        81.64 o                         
   2  14   6       1992.96       2067.43        57.37 o                         
   3  14   6        937.38       1050.49        48.81 o                         
   4  14   6        861.09        975.94        42.94 o                         
   5  14   6       1897.94       1731.92        68.37 o                         
   6  14   6          6.80        -12.12        42.89 o                         
   7  14   6        849.81        862.48        58.21 o                         
   8  14   6        630.03        633.16        94.17 o                         
   9  14   6         32.19         -3.89        35.54 o                         
  10  14   6       1590.09       1615.01        86.84 o                         
  11  14   6       1338.21       1212.35        78.36 o                         
  12  14   6        208.62        142.00        64.21 o                         
  13  14   6       1205.51       1073.52       154.00 o                         
  14  14   6          6.91        143.74       113.96 o                         
 -14  15   6       5480.03       6137.84       269.02 o                         
 -13  15   6         97.12        198.64        92.05 o                         
 -12  15   6       1434.75       1792.22       136.88 o                         
 -11  15   6        567.48        763.74        91.89 o                         
 -10  15   6      14246.48      14404.85       464.71 o                         
  -9  15   6        879.85        993.43        65.13 o                         
  -8  15   6       4557.56       4975.73       167.38 o                         
  -7  15   6        849.54       1021.61        59.97 o                         
  -6  15   6       4240.86       4415.86       149.90 o                         
  -5  15   6       1474.05       1336.69        65.31 o                         
  -4  15   6       2061.31       1928.19        78.58 o                         
  -3  15   6        242.77        380.84        49.07 o                         
  -2  15   6        590.59        610.44        62.67 o                         
  -1  15   6       3433.70       3300.59       121.10 o                         
   0  15   6       1305.04       1333.90        54.93 o                         
   1  15   6       3441.41       3349.71       148.56 o                         
   2  15   6        648.59        622.02        46.06 o                         
   3  15   6        317.94        301.37        33.69 o                         
   4  15   6       2031.45       2073.24       114.73 o                         
   5  15   6       1404.11       1419.58        60.07 o                         
   6  15   6       4427.53       4558.97       155.95 o                         
   7  15   6        832.01        810.40        56.24 o                         
   8  15   6       4663.81       5016.10       169.68 o                         
   9  15   6        982.56       1060.51        83.11 o                         
  10  15   6      14549.25      12960.75       520.11 o                         
  11  15   6        624.69        662.61        67.13 o                         
  12  15   6       1557.67       1526.96       168.94 o                         
  13  15   6         65.60         67.68       136.48 o                         
  14  15   6       5502.48       6029.99       281.80 o                         
  15  15   6         31.66        -71.75       114.51 o                         
 -15  16   6        171.19        336.90       109.90 o                         
 -14  16   6       3303.07       3245.86       359.94 o                         
 -13  16   6       6216.22       6391.13       345.02 o                         
 -12  16   6         37.31          1.46        96.41 o                         
 -11  16   6        377.06        379.07        67.92 o                         
 -10  16   6       1757.69       1628.33       163.12 o                         
  -9  16   6        280.81        279.25        63.16 o                         
  -8  16   6        675.19        598.18        72.27 o                         
  -7  16   6        366.16        473.04        49.78 o                         
  -6  16   6         48.58         41.12        37.20 o                         
  -5  16   6       1624.92       1616.03        71.92 o                         
  -4  16   6        967.65        913.61        61.95 o                         
  -3  16   6       5866.11       5884.50       216.23 o                         
  -2  16   6         98.99         99.90        38.91 o                         
  -1  16   6        340.20        340.65        47.88 o                         
   0  16   6       3845.50       3514.50       173.52 o                         
   1  16   6        390.40        564.47        51.94 o                         
   2  16   6        104.42        176.32        42.92 o                         
   3  16   6       5592.30       5866.64       202.48 o                         
   4  16   6       1027.38        990.23        54.62 o                         
   5  16   6       1637.84       1657.87        76.34 o                         
   6  16   6         48.73         17.45        34.96 o                         
   7  16   6        399.41        381.02        45.78 o                         
   8  16   6        613.27        478.24        55.73 o                         
   9  16   6        263.07        285.07        45.73 o                         
  10  16   6       1760.26       1557.06       114.58 o                         
  11  16   6        255.48        230.37        50.11 o                         
  12  16   6         41.75         -9.23        87.93 o                         
  13  16   6       6284.34       5819.52       274.59 o                         
  14  16   6       3166.20       3045.24       182.39 o                         
  15  16   6        110.17        138.16       128.04 o                         
  16  16   6         16.62        -96.08        96.44 o                         
 -16  17   6       2706.20       2732.63       183.82 o                         
 -15  17   6       2682.96       2845.37       172.90 o                         
 -14  17   6       1026.81        993.91       126.89 o                         
 -13  17   6       1895.73       1652.11       135.46 o                         
 -12  17   6       2874.96       2954.10       193.23 o                         
 -11  17   6       5335.27       5433.66       247.39 o                         
 -10  17   6      12483.29      13273.07       453.64 o                         
  -9  17   6        984.71        926.90        82.20 o                         
  -8  17   6       2766.93       2851.85       125.91 o                         
  -7  17   6       1497.72       1546.46        90.51 o                         
  -6  17   6        673.31        693.48        53.74 o                         
  -5  17   6         37.17         63.44        46.10 o                         
  -4  17   6       2568.87       2406.49       125.72 o                         
  -3  17   6        457.32        469.96        78.71 o                         
  -2  17   6         79.08        119.16        50.73 o                         
  -1  17   6       4880.12       4698.71       237.69 o                         
   0  17   6       2463.08       2509.86       133.54 o                         
   1  17   6       4936.12       5410.26       212.99 o                         
   2  17   6         26.69         34.37        51.55 o                         
   3  17   6        587.26        581.50        48.24 o                         
   4  17   6       2405.02       2393.49        90.20 o                         
   5  17   6         26.65         25.97        46.02 o                         
   6  17   6        683.73        693.52       100.82 o                         
   7  17   6       1533.89       1487.98        86.79 o                         
   8  17   6       2530.58       2415.50       120.03 o                         
   9  17   6       1164.74       1325.08        98.40 o                         
  10  17   6      12348.17      13393.91       513.68 o                         
  11  17   6       5503.07       5141.68       493.17 o                         
  12  17   6       2988.44       3362.67       300.87 o                         
  13  17   6       1901.77       1742.79       259.85 o                         
  14  17   6       1054.75       1284.03       180.42 o                         
  15  17   6       2682.53       2740.60       350.65 o                         
  16  17   6       2683.65       2879.14       179.77 o                         
  17  17   6         13.71       -100.20       100.20 o                         
 -17  18   6       1224.44        997.38       119.89 o                         
 -16  18   6         31.31       -102.05       102.05 o                         
 -15  18   6        179.10        201.18       140.75 o                         
 -14  18   6         88.42       -101.51       106.03 o                         
 -13  18   6       1843.78       2298.82       282.84 o                         
 -12  18   6       1575.76       1724.55       139.81 o                         
 -11  18   6       5133.34       5225.00       245.59 o                         
 -10  18   6        379.09        532.78       108.15 o                         
  -9  18   6       2564.68       2543.41       290.27 o                         
  -8  18   6       4611.80       4760.69       310.46 o                         
  -7  18   6       1906.91       2212.16       220.42 o                         
  -6  18   6        809.86        923.33       121.63 o                         
  -5  18   6       2922.50       2833.27       144.46 o                         
  -4  18   6        312.62        305.90        60.97 o                         
  -3  18   6       4427.02       4598.18       195.46 o                         
  -2  18   6        188.57        152.00        65.85 o                         
  -1  18   6        454.06        420.65        91.70 o                         
   0  18   6       7156.78       8422.67       377.23 o                         
   1  18   6        340.47        473.86       152.20 o                         
   2  18   6        202.63        155.01       116.52 o                         
   3  18   6       4343.58       4550.04       199.74 o                         
   4  18   6        268.95        277.27        47.11 o                         
   5  18   6       3037.60       3000.08       129.39 o                         
   6  18   6        814.10        805.81        88.99 o                         
   7  18   6       1889.92       2004.97       103.82 o                         
   8  18   6       4616.90       4367.62       178.43 o                         
   9  18   6       2623.04       2722.24       124.23 o                         
  10  18   6        522.44        476.82       122.56 o                         
  11  18   6       5238.37       6017.01       334.87 o                         
  12  18   6       1522.59       1715.48       191.13 o                         
  13  18   6       1899.38       2259.29       171.20 o                         
  14  18   6         92.84        -72.64        82.57 o                         
  15  18   6        138.48         65.50        80.17 o                         
  16  18   6         15.72        -80.57        80.57 o                         
  17  18   6       1289.58       1532.32       172.79 o                         
  18  18   6         19.20         36.85        67.58 o                         
 -18  19   6        919.84        907.74       113.79 o                         
 -17  19   6         47.86        121.29        75.75 o                         
 -16  19   6        182.63        216.70        96.36 o                         
 -15  19   6        184.99        272.36       108.91 o                         
 -14  19   6       2209.73       1932.90       141.82 o                         
 -13  19   6        156.07        161.74       107.23 o                         
 -12  19   6       2061.52       2433.47       165.23 o                         
 -11  19   6        185.23        211.14       119.23 o                         
 -10  19   6       1706.38       1774.78       273.66 o                         
  -9  19   6       2792.98       2971.63       229.31 o                         
  -8  19   6        284.38        204.14        86.79 o                         
  -7  19   6        824.73        926.58       118.67 o                         
  -6  19   6        519.49        558.22        85.56 o                         
  -5  19   6        730.75        734.89       173.67 o                         
  -4  19   6         57.94        172.04        96.00 o                         
  -3  19   6        368.42        289.35       107.27 o                         
  -2  19   6       1012.07        909.83        99.08 o                         
  -1  19   6        190.25        247.58        63.35 o                         
   0  19   6        644.78        643.30        75.66 o                         
   1  19   6        279.27        321.20        82.53 o                         
   2  19   6       1188.55       1274.55       131.98 o                         
   3  19   6        481.95        501.68       143.86 o                         
   4  19   6         68.38         57.95        88.04 o                         
   5  19   6        693.41        557.56        66.24 o                         
   6  19   6        470.78        515.01        65.28 o                         
   7  19   6        807.67        884.18       106.44 o                         
   8  19   6        312.41        157.12        71.37 o                         
   9  19   6       3050.67       3183.37       140.21 o                         
  10  19   6       1678.85       1532.38       138.88 o                         
  11  19   6        188.64        359.86       117.63 o                         
  12  19   6       1955.86       2385.88       231.44 o                         
  13  19   6         56.79          0.63        94.68 o                         
  14  19   6       2228.41       2256.86       189.40 o                         
  15  19   6        181.42         73.72        90.53 o                         
  16  19   6        170.23        196.24        91.91 o                         
  17  19   6         58.08         56.37       100.49 o                         
  18  19   6        878.89        714.44       106.52 o                         
  19  19   6        406.72        236.37        83.39 o                         
 -19  20   6        166.97        191.94        64.33 o                         
 -18  20   6        800.43        874.99       147.27 o                         
 -17  20   6        228.91        252.79        71.73 o                         
 -16  20   6        296.56        414.39       108.86 o                         
 -15  20   6         83.34        -50.81        99.86 o                         
 -14  20   6        140.57         72.08       102.43 o                         
 -13  20   6        102.26        228.74        94.37 o                         
 -12  20   6       2647.94       2794.24       178.38 o                         
 -11  20   6       7691.80       8058.90       386.98 o                         
 -10  20   6        413.80        242.27        99.16 o                         
  -9  20   6       9815.76      11205.53       444.24 o                         
  -8  20   6       5115.79       5823.09       252.11 o                         
  -7  20   6       1475.52       1716.48       122.76 o                         
  -6  20   6        725.14        747.46       118.95 o                         
  -5  20   6        344.30        383.79        86.13 o                         
  -4  20   6       2390.79       2207.48       191.22 o                         
  -3  20   6       2460.49       2835.30       366.80 o                         
  -2  20   6        134.53         18.90        90.90 o                         
  -1  20   6       1291.87       1320.05       134.73 o                         
   0  20   6         43.80         51.87        83.99 o                         
   1  20   6       1379.93       1554.52       111.91 o                         
   2  20   6         77.46        -27.98        92.88 o                         
   3  20   6       2522.35       3055.97       326.54 o                         
   4  20   6       2297.83       2506.91       148.44 o                         
   5  20   6        339.03        316.63        67.97 o                         
   6  20   6        696.32        740.47        82.55 o                         
   7  20   6       1456.19       1644.16       122.71 o                         
   8  20   6       4870.62       5015.84       202.85 o                         
   9  20   6       9817.41      10362.20       505.77 o                         
  10  20   6        469.52        197.98        96.35 o                         
  11  20   6       7762.01       7985.12       381.46 o                         
  12  20   6       2506.73       2759.84       191.95 o                         
  13  20   6        184.92        346.03       247.46 o                         
  14  20   6        128.83         42.14        80.87 o                         
  15  20   6         90.98        -16.02        72.24 o                         
  16  20   6        304.37         71.21        85.80 o                         
  17  20   6        214.87        258.27        79.81 o                         
  18  20   6        868.73        932.17       158.65 o                         
  19  20   6        175.41        191.07        75.47 o                         
  20  20   6        146.65         76.67        48.79 o                         
 -20  21   6        198.85        139.50        46.02 o                         
 -19  21   6        246.78        184.09        51.85 o                         
 -18  21   6         14.24         50.68        90.04 o                         
 -17  21   6       1108.61       1153.83       113.42 o                         
 -16  21   6        303.94        423.74        82.23 o                         
 -15  21   6        777.88        814.61       205.78 o                         
 -14  21   6        426.02        433.53        95.67 o                         
 -13  21   6        677.91        788.41       115.35 o                         
 -12  21   6        172.40        173.94       108.29 o                         
 -11  21   6       4672.64       4574.12       224.05 o                         
 -10  21   6       2693.51       2950.96       164.95 o                         
  -9  21   6       7937.77       7900.79       333.04 o                         
  -8  21   6       2782.77       2928.21       166.54 o                         
  -7  21   6        209.50        238.99       187.16 o                         
  -6  21   6        485.83        682.63        97.95 o                         
  -5  21   6       2772.42       2784.71       156.56 o                         
  -4  21   6        457.16        644.96       166.01 o                         
  -3  21   6       2180.77       2535.17       160.43 o                         
  -2  21   6       3369.85       3620.30       252.91 o                         
  -1  21   6       1076.77        948.63       155.79 o                         
   0  21   6      11412.89      12481.52      1049.93 o                         
   1  21   6       1105.73       1550.90       140.59 o                         
   2  21   6       3435.66       3418.60       381.41 o                         
   3  21   6       2333.45       2271.74       146.07 o                         
   4  21   6        582.35        678.70        95.99 o                         
   5  21   6       2837.37       2699.60       161.70 o                         
   6  21   6        483.71        232.38        67.92 o                         
   7  21   6        104.86          4.72        64.76 o                         
   8  21   6       2721.26       2398.88       127.96 o                         
   9  21   6       7895.95       8320.11       333.68 o                         
  10  21   6       2646.87       2611.86       174.61 o                         
  11  21   6       4574.45       4571.12       354.75 o                         
  12  21   6        204.82        309.69       134.73 o                         
  13  21   6        656.66        680.29       110.89 o                         
  14  21   6        398.21        366.73       113.91 o                         
  15  21   6        796.18        763.74       147.54 o                         
  16  21   6        337.39        185.59        76.59 o                         
  17  21   6       1190.99       1112.05       369.90 o                         
  18  21   6          7.54        -20.11        99.58 o                         
  19  21   6        237.12        155.09        50.34 o                         
  20  21   6        189.73        104.38        37.69 o                         
  21  21   6          2.79         42.33        69.35 o                         
 -21  22   6       1399.78       1493.34       108.27 o                         
 -20  22   6         90.84         91.93        90.97 o                         
 -19  22   6        102.70        128.75        50.73 o                         
 -18  22   6        240.38        301.05        66.47 o                         
 -17  22   6        151.93        206.18        89.15 o                         
 -16  22   6        213.89        181.01        64.72 o                         
 -15  22   6        818.59        902.00        97.59 o                         
 -14  22   6       2987.31       3124.47       162.13 o                         
 -13  22   6        430.90        565.63        96.80 o                         
 -12  22   6       1468.83       1334.19       117.48 o                         
 -11  22   6       2723.66       2636.23       163.22 o                         
 -10  22   6        658.34        739.15       106.23 o                         
  -9  22   6       4903.93       5288.90       247.07 o                         
  -8  22   6        113.70        169.28        96.95 o                         
  -7  22   6        486.03        408.83        95.28 o                         
  -6  22   6         90.95         81.75       108.05 o                         
  -5  22   6       5059.25       4752.53       228.46 o                         
  -4  22   6       2427.32       2558.97       152.36 o                         
  -3  22   6        601.49        494.33       150.97 o                         
  -2  22   6       1287.47       1124.06       304.73 o                         
  -1  22   6        369.31        448.22       221.24 o                         
   0  22   6       1711.52       1561.43       224.29 o                         
   1  22   6        263.08        315.08       158.02 o                         
   2  22   6       1276.21       1349.24       215.61 o                         
   3  22   6        597.15        513.27        95.68 o                         
   4  22   6       2498.03       2814.76       188.52 o                         
   5  22   6       5198.94       4897.26       214.46 o                         
   6  22   6        169.90        269.97        82.71 o                         
   7  22   6        440.81        424.56       157.52 o                         
   8  22   6        128.54        109.88        71.82 o                         
   9  22   6       4863.03       5127.72       281.43 o                         
  10  22   6        627.24        625.18       105.86 o                         
  11  22   6       2678.06       2356.59       416.26 o                         
  12  22   6       1495.30       1638.71       212.98 o                         
  13  22   6        419.76        418.83        77.27 o                         
  14  22   6       2960.77       2764.18       439.65 o                         
  15  22   6        820.37        862.10       136.81 o                         
  16  22   6        240.96        210.58        83.77 o                         
  17  22   6        154.27        156.25        55.82 o                         
  18  22   6        255.11        221.24        61.52 o                         
  19  22   6        104.31         46.93        43.85 o                         
  20  22   6         95.67        207.80       124.49 o                         
  21  22   6       1463.10       1486.82       108.08 o                         
 -20  23   6        467.85        421.13        92.92 o                         
 -19  23   6         16.42         12.34        64.62 o                         
 -18  23   6       1967.88       1675.51       199.33 o                         
 -17  23   6        344.25        377.19       100.18 o                         
 -16  23   6         35.50         38.18        62.32 o                         
 -15  23   6        102.33         14.44        92.74 o                         
 -14  23   6        118.34        236.49        99.74 o                         
 -13  23   6         20.10          4.35        86.07 o                         
 -12  23   6         37.31        -51.23        86.48 o                         
 -11  23   6         45.90        -50.64        92.41 o                         
 -10  23   6         29.39         26.57       131.09 o                         
  -9  23   6        163.64        137.02       122.90 o                         
  -8  23   6         48.05        -47.99        98.57 o                         
  -7  23   6        133.85         59.15        86.45 o                         
  -6  23   6        127.10        111.76        85.26 o                         
  -5  23   6        989.21       1081.13       109.42 o                         
  -4  23   6       1389.76       1202.87       167.71 o                         
  -3  23   6        282.34         83.32       254.75 o                         
  -2  23   6        682.44        400.41       194.46 o                         
  -1  23   6         60.60        -86.18       175.23 o                         
   0  23   6       2348.85       2201.62       291.50 o                         
   1  23   6         80.77        238.44       195.35 o                         
   2  23   6        782.74        805.67       284.52 o                         
   3  23   6        278.58        233.68       270.07 o                         
   4  23   6       1271.12       1136.83       167.22 o                         
   5  23   6        857.43        817.77       107.39 o                         
   6  23   6        115.30        115.72        74.57 o                         
   7  23   6        147.16         90.58        78.13 o                         
   8  23   6         82.95         50.86        92.51 o                         
   9  23   6        180.61        220.07        81.38 o                         
  10  23   6         33.96         -4.59        77.77 o                         
  11  23   6         80.99         22.15        60.75 o                         
  12  23   6         30.39         25.60        59.89 o                         
  13  23   6          2.57        -39.44        72.41 o                         
  14  23   6        150.07        266.06        99.95 o                         
  15  23   6        121.06         92.72        60.53 o                         
  16  23   6         35.74        -33.50        50.83 o                         
  17  23   6        312.61        240.87        76.17 o                         
  18  23   6       2047.85       2083.57       310.27 o                         
  19  23   6          0.66         -3.54        49.00 o                         
  20  23   6        443.17        629.28        96.75 o                         
 -19  24   6        367.48        334.30        77.59 o                         
 -18  24   6        295.06        256.69        80.45 o                         
 -17  24   6       1037.74        941.60       181.94 o                         
 -16  24   6        268.31        320.27        57.25 o                         
 -15  24   6        436.35        390.89        93.57 o                         
 -14  24   6       1612.17       1696.66       111.84 o                         
 -13  24   6       1938.24       2053.96       118.47 o                         
 -12  24   6        323.24        273.95        90.76 o                         
 -11  24   6       2059.50       2386.88       142.17 o                         
 -10  24   6        598.78        597.26       109.92 o                         
  -9  24   6       2426.61       2455.68       192.72 o                         
  -8  24   6         47.67         63.48        81.84 o                         
  -7  24   6        834.50        705.26       108.73 o                         
  -6  24   6       3299.95       3309.88       230.45 o                         
  -5  24   6        132.56         16.22        99.96 o                         
  -4  24   6          8.38       -122.56       122.56 o                         
  -3  24   6        181.68        -72.78       209.72 o                         
  -2  24   6        129.50        108.21       205.89 o                         
  -1  24   6         65.55         76.61       200.13 o                         
   0  24   6       3933.86       5731.22       574.95 o                         
   1  24   6         96.63         55.54       251.85 o                         
   2  24   6         42.91        278.65       270.03 o                         
   3  24   6        240.25         80.44       174.30 o                         
   4  24   6          2.41        -58.41       234.60 o                         
   5  24   6        126.15        289.07       235.57 o                         
   6  24   6       3282.17       2907.91       151.22 o                         
   7  24   6        790.76        645.45        94.04 o                         
   8  24   6         62.80          7.98        89.21 o                         
   9  24   6       2397.62       2583.69       183.24 o                         
  10  24   6        559.85        358.34        93.49 o                         
  11  24   6       2042.53       1952.51       267.79 o                         
  12  24   6        300.99        272.12        62.62 o                         
  13  24   6       1942.37       1774.58       310.33 o                         
  14  24   6       1687.47       1387.02       212.12 o                         
  15  24   6        449.84        344.59       115.30 o                         
  16  24   6        260.90        105.04        61.33 o                         
  17  24   6       1028.90        880.37        92.49 o                         
  18  24   6        298.00        519.12       121.64 o                         
  19  24   6        400.08        362.09       110.16 o                         
 -17  25   6       1276.26       1272.16       129.42 o                         
 -16  25   6       1945.76       1805.82       153.23 o                         
 -15  25   6       1858.95       1727.60       179.95 o                         
 -14  25   6        293.93        229.66        52.63 o                         
 -13  25   6         38.32         69.83        85.01 o                         
 -12  25   6        208.12        154.48        65.23 o                         
 -11  25   6       1348.92       1289.50       297.28 o                         
 -10  25   6         24.53        146.38        76.84 o                         
  -9  25   6        176.70        153.75        82.95 o                         
  -8  25   6         16.42        -86.99       159.76 o                         
  -7  25   6         85.41        224.26        91.33 o                         
  -6  25   6        914.49        798.68       113.65 o                         
  -5  25   6        221.66        122.38       127.94 o                         
  -4  25   6        641.32        482.79       241.40 o                         
  -3  25   6        112.69         62.24       217.37 o                         
  -2  25   6       2303.95       2533.45       377.81 o                         
  -1  25   6       2757.94       2526.49       358.74 o                         
   0  25   6      13344.89      13318.18      1048.54 o                         
   1  25   6       2749.89       2986.89       351.06 o                         
   2  25   6       2331.01       2521.03       326.04 o                         
   3  25   6         93.33         25.85       192.48 o                         
   4  25   6        655.11        585.43       104.34 o                         
   5  25   6        255.48        127.15        79.74 o                         
   6  25   6        817.86        684.82        97.80 o                         
   7  25   6         45.42         89.42        75.46 o                         
   8  25   6         29.27         63.29       119.21 o                         
   9  25   6        176.78        259.36       111.09 o                         
  10  25   6         14.65        -70.13        83.80 o                         
  11  25   6       1408.45       1232.42       205.09 o                         
  12  25   6        229.71        167.68        47.65 o                         
  13  25   6         54.81        128.20        52.72 o                         
  14  25   6        302.13        127.23       140.22 o                         
  15  25   6       1800.00       1799.31       132.33 o                         
  16  25   6       2069.32       1852.27       120.99 o                         
  17  25   6       1283.63       1176.30       150.51 o                         
 -16  26   6         97.68        256.64        60.33 o                         
 -15  26   6        565.05        685.39        98.55 o                         
 -14  26   6         30.58         24.05        39.58 o                         
 -13  26   6        185.99        185.75        43.37 o                         
 -12  26   6       1389.55       1349.34        91.29 o                         
 -11  26   6       2158.07       2284.57       206.76 o                         
 -10  26   6        455.64        423.67        67.30 o                         
  -9  26   6        219.30        143.68        59.17 o                         
  -8  26   6        231.69        175.73        79.23 o                         
  -7  26   6        797.00        779.86       120.13 o                         
  -6  26   6         80.21         75.94       103.21 o                         
  -5  26   6        457.74        315.30        90.71 o                         
  -4  26   6        840.38        866.14       101.47 o                         
  -3  26   6        121.81        194.39       290.15 o                         
  -2  26   6       1225.55       1526.56       266.40 o                         
  -1  26   6       1686.17       1501.13       258.81 o                         
   0  26   6        109.18       -198.22       198.22 o                         
   1  26   6       1656.12       1347.73       268.40 o                         
   2  26   6       1160.01       1605.07       291.31 o                         
   3  26   6        108.73        -96.72       167.58 o                         
   4  26   6        850.72        686.93       188.74 o                         
   5  26   6        471.28        580.05        90.08 o                         
   6  26   6         76.44        122.87        64.04 o                         
   7  26   6        798.42        680.47       251.01 o                         
   8  26   6        199.09        122.48        68.71 o                         
   9  26   6        216.90         96.35        48.62 o                         
  10  26   6        450.55        373.25        61.25 o
[truncated: 409,537 more chars]
